# Supplementary material for: Common dysregulation network in the human prefrontal cortex underlies two neurodegenerative diseases
Source: Mol Syst Biol. 2014 Jul 30;10(7):743. doi: 10.15252/msb.20145304 (PMC4299500; doi:10.15252/msb.20145304)
Supplement: Supplementary file 2 — Supplementary Dataset D1a [file msb0010-0743-sd2.txt]

gene1	gene2	category	Q statistic
r60_a97	r60_a135	LOC	29.953140
RSE_00000729974	FBXO2	GOC	29.327145
MYOT	FBXO2	GOC	36.105240
FAM59B	TRO	GOC	39.545567
XPO1	GPS2	GOC	27.975552
MYOT	GPS2	GOC	26.768503
FAM59B	GPS2	GOC	41.488304
Contig31928_RC	GPS2	GOC	42.834484
FBXO2	GPS2	GOC	27.939285
NOTCH2NL	EZR	LOC	31.454521
KIF1B	EZR	LOC	34.332336
MYOT	LAMA4	GOC	28.208328
CDKN1C	TPPP3	LOC	25.834984
ASS1	PTGDS	GOC	35.100685
Contig53080_RC	PTGDS	GOC	26.651691
DNAJB5	EGR2	LOC	26.893261
FBXO2	FARP1	GOC	36.272961
TPPP3	FARP1	GOC	27.591354
RSE_00000729974	CLCN4	GOC	26.373806
GPS2	GUCY1A3	GOC	34.501328
SEMA3B	SPP1	LOC	30.683336
REC8	DNAJA1	GOC	29.917383
FAM59B	Contig38388_RC	LOC	27.257189
EEF1A2	MAGEH1	GOC	26.034910
SLC4A3	MAGEH1	GOC	26.163097
FAM59B	PIPOX	LOC	32.872799
EZR	PIPOX	LOC	35.497326
BCMO1	ADAMTSL3	GOC	28.366497
GPS2	KLHDC2	GOC	45.847183
MORF4	NEUROD1	GOC	25.723892
KLHDC2	ATXN1L	GOC	30.860985
FAM59B	LRRN2	GOC	25.868723
EZR	LRRN2	GOC	32.090950
UBE2E3	RCAN2	LOC	26.852928
SPP1	PRKCSH	LOC	26.771912
EZR	STON2	LOC	36.350578
ARHGAP5	STON2	LOC	26.182522
EZR	AGT	LOC	40.342262
FBXO2	LARP6	GOC	36.155670
PEAR1	PDSS2	GOC	27.164280
CDKN1C	Contig49341_RC	LOC	31.148863
FGD6	TSKU	GOC	27.414785
SLC7A10	S1PR1	LOC	26.234306
FAM59B	S1PR1	LOC	27.605719
SYNGR2	NHLRC3	LOC	28.937853
SPP1	NHLRC3	LOC	48.299877
SERPINH1	C21orf45	GOC	30.074383
ROBO2	TMOD2	LOC	27.675724
GPS2	RAB7L1	GOC	29.858747
EZR	ACAA2	LOC	27.041004
UBE2E3	CBLN4	LOC	29.499250
EEF1A2	FAM169A	GOC	25.852421
GLS	FAM169A	GOC	26.259884
UBE2E3	ATP2A2	LOC	27.219212
HSP90AA5P	Contig2512_RC	GOC	28.039862
NHLRC3	ARHGAP17	LOC	31.550816
PTDSS1	IPO5	GOC	26.960773
FARP1	SPAG16	GOC	27.197243
GPS2	HMGN1	GOC	38.253613
DMD	WBP5	GOC	32.384933
FBXO2	QDPR	GOC	28.769375
FAM59B	STK17B	LOC	33.673515
EZR	STK17B	LOC	40.785160
CDH1	FZD1	GOC	25.667995
CDC25B	FZD1	GOC	29.928295
ASS1	IGFBP2	GOC	26.803982
Contig53080_RC	IGFBP2	GOC	32.233952
CDH11	IGFBP2	GOC	27.956970
PEAR1	IRS1	GOC	31.795259
Contig23421_RC	Contig38647_RC	GOC	28.176018
FAM59B	RBP1	GOC	26.474827
RAB7L1	RBP1	GOC	28.311472
FIBIN	ID4	LOC	25.768433
GPS2	PRCP	GOC	27.503819
GPS2	CINP	GOC	26.138821
C21orf45	SERPINH1	GOC	31.439293
CDH1	TMOD1	GOC	26.263664
AGT	TEAD1	LOC	27.207882
MRPL1	Contig10844_RC	GOC	28.265192
FAM59B	CLDN10	LOC	40.922401
FAM59B	CTSH	LOC	27.581173
GRIK1	PAK3	LOC	26.887989
PNOC	PAK3	LOC	28.170341
AK000802	Contig47262_RC	LOC	33.509758
STK17B	C5orf33	LOC	27.843014
TPPP3	LASS2	LOC	28.860983
ERBB3	CFTR	LOC	27.302174
C11orf9	CFTR	LOC	26.386099
Contig47262_RC	CFTR	LOC	34.916031
FAM59B	HSPB2	GOC	26.728033
UBE2E3	DCLK1	LOC	29.714708
Contig53048_RC	Contig20748_RC	LOC	39.808659
TMEM151B	DTNA	LOC	27.916397
FAM59B	SLC38A2	GOC	25.623379
GPS2	SLC38A2	GOC	28.952269
LARP6	SLC38A2	GOC	28.161434
FAM59B	GRIN2C	LOC	37.891632
EZR	GRIN2C	LOC	44.834923
FAM59B	LFNG	LOC	26.565857
UBE2E3	CRYM	LOC	40.359749
TAC1	CRYM	LOC	28.121035
EZR	PRDX6	LOC	43.904808
UBXN1	CCDC19	GOC	32.473473
TRO	Contig18293_RC	GOC	27.834743
XPO1	MT1G	GOC	40.165852
HMGN1	MT1G	GOC	28.795017
ASS1	FBN1	GOC	27.557514
SP5	FBN1	GOC	25.619856
UTP6	LYRM7	GOC	30.037584
AK000802	Contig41578_RC	LOC	31.342163
ST18	Contig41578_RC	LOC	34.901546
FBXO2	SLCO3A1	GOC	31.715515
GPS2	SLCO3A1	GOC	27.587482
KLHDC2	SLCO3A1	GOC	30.349644
UBE2E3	ATP1B1	LOC	30.160423
ITGA9	Contig24815_RC	GOC	27.572855
GNAQ	MEF2C	LOC	39.428703
ANK2	MEF2C	LOC	29.648874
TMOD2	FRMPD4	LOC	31.768040
SLC38A2	GIT1	GOC	27.970757
SEMA3B	ICOSLG	LOC	30.621258
SLC38A2	NCRNA00085	GOC	28.039619
SSBP2	DNAJB9	LOC	26.747646
SLK	DNAJB9	LOC	26.935701
GPS2	Contig11666_RC	GOC	28.964661
UBE2E3	LMO4	LOC	33.654243
RBM9	LMO4	LOC	26.464468
CINP	MED6	GOC	38.613056
PPIF	RQCD1	GOC	26.984276
GLS	RQCD1	GOC	28.622810
ZNF655	XPO6	GOC	25.611240
FAM169A	DCTN1	GOC	32.755329
TPBG	SVIL	GOC	26.198578
FGD6	SVIL	GOC	37.426281
FBXO2	ACOT13	GOC	26.511929
NHLRC3	PDCD6IP	LOC	29.383358
LRRN2	GLI1	GOC	32.270645
FAM169A	CAND2	GOC	33.653362
SV2B	SNCA	LOC	26.982197
PARL	Contig48954_RC	GOC	26.221588
Contig41578_RC	DOCK10	LOC	29.359055
RGS17	ITGB4	LOC	25.896618
SLC38A2	ITGB4	GOC	38.228916
SH3PXD2A	SNX22	LOC	28.023453
IMMP2L	Contig47297_RC	GOC	30.432453
RIOK3	Contig47297_RC	GOC	33.831020
ALOX5	RNASE2	GOC	34.113174
PTGDS	PLEKHG4B	GOC	33.602047
OMD	PLEKHG4B	GOC	25.838322
FIBIN	SSPN	LOC	26.208761
STK17B	SSPN	LOC	32.634422
ZNF263	FAH	GOC	28.180826
MNT	DCTN2	GOC	28.229727
AKR1C3	PGD	GOC	37.063286
LARP6	TNFAIP6	GOC	26.144424
NCRNA00085	MEX3A	GOC	25.820955
POLR3K	IQSEC3	GOC	27.910004
Contig15381_RC	Contig16192_RC	LOC	27.156000
Contig33579_RC	C19orf12	GOC	29.957218
CLCN4	CTU2	GOC	26.783325
SLCO3A1	CTU2	GOC	27.841801
TAC1	SYNGR3	LOC	27.542585
FAM169A	SYNGR3	GOC	34.325222
Contig41578_RC	ITGA2	LOC	38.059772
FBXO2	MID1IP1	GOC	32.959713
GPS2	MID1IP1	GOC	47.723213
CLCN4	MID1IP1	GOC	27.573238
SEMA3B	MID1IP1	LOC	26.836721
Contig33762_RC	MID1IP1	GOC	25.699821
KLHDC2	MID1IP1	GOC	37.971325
C5orf4	MID1IP1	LOC	30.012907
RBP1	MID1IP1	GOC	33.982922
SLC38A2	MID1IP1	GOC	29.562584
CTU2	MID1IP1	GOC	28.238647
SPAG16	CYS1	GOC	39.148956
PRR11	CYS1	GOC	26.090702
SLMAP	GDAP1	LOC	29.092247
GNAQ	GDAP1	LOC	30.420986
ARF6	GDAP1	LOC	33.757114
PTGDS	MARVELD3	GOC	27.748159
WNT2B	MARVELD3	GOC	32.132221
CHIC1	MOBKL3	LOC	29.843391
EZR	FXYD1	LOC	64.208481
ARHGAP5	FXYD1	LOC	26.953720
AIG1	FXYD1	GOC	30.636406
DCTN1	AF070595	GOC	29.731171
SYNGR3	AF070595	GOC	27.627333
CBLN4	VIP	LOC	28.481672
TMOD2	ATP2B1	LOC	26.136429
EGR1	HIVEP1	LOC	45.674389
EZR	F3	LOC	36.030895
WDR5B	F3	GOC	27.616539
PTBP2	TNFRSF1B	GOC	27.767267
FBXO2	PEPD	GOC	29.945488
HIST1H3E	FBXO9	LOC	28.430225
MNT	FBXO9	GOC	26.117630
SPP1	BEST1	LOC	26.838766
XPO1	AF181286	GOC	27.759552
DCTN2	SLC16A9	LOC	26.590706
GPS2	KIAA1147	GOC	29.962353
SLC38A2	KIAA1147	GOC	31.477594
CTU2	KIAA1147	GOC	30.013306
CPXM2	GMDS	GOC	27.822672
IL18	KLF8	GOC	32.137493
ASS1	KLF8	GOC	26.188969
GPRC5C	KLF8	GOC	26.987465
Contig26081_RC	KLF8	GOC	33.853760
FGD6	KLF8	GOC	29.330074
LAMB2	KLF8	GOC	28.549425
NBL1	KLF8	GOC	30.024076
Contig26081_RC	FBLN5	GOC	26.435810
FIBIN	SLC4A4	LOC	32.305916
FAM59B	SLC4A4	LOC	39.661198
EZR	SLC4A4	LOC	27.296505
ARHGAP5	SLC4A4	LOC	40.146194
STON2	SLC4A4	LOC	27.693476
STK17B	SLC4A4	LOC	29.959797
ID4	SLC4A4	LOC	36.343231
C5orf33	SLC4A4	LOC	26.692024
SSPN	SLC4A4	LOC	34.179214
IFITM2	TAC1	LOC	28.205490
FAM59B	PIK3C2A	LOC	34.243744
EZR	PIK3C2A	LOC	27.887928
ZNF259	TMEM59	GOC	27.100830
FARP1	SLC6A6	GOC	31.187311
MED6	SLC6A6	GOC	29.001404
NOTCH2NL	TPD52L1	LOC	36.284023
SLC4A4	TPD52L1	LOC	30.735802
GULP1	ZNF711	LOC	26.414587
SSPN	PDLIM5	LOC	30.017305
CDH1	FAM91A2	GOC	25.975346
SEMA3B	Contig8597_RC	LOC	34.503860
C5orf4	Contig8597_RC	LOC	31.193077
CFTR	Contig8597_RC	LOC	32.148670
THSD7A	DAB1	LOC	27.141253
ICOSLG	ARHGEF10	LOC	31.969301
WNT2B	CXCL6	GOC	36.061153
Contig30392_RC	FDFT1	GOC	28.088470
KLF8	AFAP1L1	GOC	27.047670
XPO1	CIZ1	GOC	25.670868
HMGN1	CIZ1	GOC	27.268995
TMEM151B	KIAA0427	GOC	26.697563
Contig41578_RC	RNF125	LOC	28.887346
DNAJB5	EGR4	LOC	36.295128
HIVEP1	EGR4	LOC	48.838623
EZR	ATP1B2	LOC	33.284061
Contig41813_RC	ATP1B2	LOC	28.952682
GLI3	ATP1B2	LOC	28.905350
ID4	ATP1B2	LOC	28.857468
INHBB	ATP1B2	LOC	32.551414
SLC16A9	ATP1B2	LOC	32.727406
GADD45B	GIMAP5	LOC	27.470205
Contig32834_RC	CUEDC1	GOC	26.937931
KEL	CUEDC1	LOC	29.961288
TPPP3	CUEDC1	LOC	32.658958
AK000802	CUEDC1	LOC	25.938663
C5orf4	CUEDC1	LOC	36.435966
MARCH4	FAM132B	LOC	25.856178
EGR4	FAM132B	LOC	28.108028
RSE_00000729974	AL080234	GOC	29.237114
SLK	AL080234	LOC	26.494686
MID1IP1	AL080234	GOC	28.411831
KIAA1147	AL080234	GOC	26.365742
Contig6568_RC	Contig3464_RC	LOC	33.492226
CTDSP1	Contig11065_RC	LOC	39.962528
BIN1	COL18A1	GOC	26.380611
MORF4	MDC1	LOC	28.018892
SH3PXD2A	KIF1C	LOC	25.903578
FBXO2	KIF1C	GOC	26.421913
GPS2	KIF1C	GOC	31.638950
RSE_00000028420	PPM1G	GOC	26.282246
FAM59B	PPM1G	GOC	31.724909
RAB7L1	PPM1G	GOC	27.301188
NCRNA00085	PPM1G	GOC	29.654839
FZD1	NFATC3	GOC	33.556274
MCF2	GDPD1	LOC	29.481985
CADPS	GDPD1	LOC	36.801346
NFATC3	CTR9	GOC	25.769505
STON2	SLC7A11	LOC	27.748053
S1PR1	SLC7A11	LOC	44.404697
PON2	SLC7A11	LOC	38.417267
ID4	SLC7A11	LOC	39.011292
Contig45549_RC	SLC7A11	LOC	29.537140
FXYD1	SLC7A11	LOC	35.135925
TPD52L1	SLC7A11	LOC	34.457573
ALOX5	TYMP	GOC	32.259079
APOC1	TYMP	GOC	26.266529
C5orf4	ANLN	LOC	27.764172
TMEM59	ANLN	LOC	28.240334
FAM59B	SDS	GOC	36.795536
SIX2	Contig28455_RC	GOC	30.423695
CHIC1	Contig42253_RC	LOC	26.931969
FAM49B	Contig42253_RC	LOC	26.833574
Contig50584_RC	Contig42253_RC	LOC	28.599758
C5orf43	LDOC1	LOC	27.739933
Contig29389_RC	GRIN2D	GOC	30.484205
ALOX5	CSTA	GOC	28.856495
FDFT1	UBE2R2	GOC	27.854591
KLF8	Contig45441_RC	GOC	26.365620
C5orf4	QKI	LOC	28.551672
Contig14375_RC	QKI	LOC	54.070435
RPS6KA3	P4HTM	GOC	30.917362
BZRAP1	P4HTM	GOC	25.612967
LIN7C	Contig20749_RC	LOC	33.483551
ZNF37A	DYRK2	GOC	26.228622
CHST11	HSD17B7	GOC	29.665033
KEL	HSD17B3	LOC	27.251560
ARHGEF10	HSD17B3	LOC	38.922794
FAM59B	SLC38A2	GOC	27.260986
GPS2	SLC38A2	GOC	34.337425
NCRNA00085	SLC38A2	GOC	33.690502
ITGB4	SLC38A2	GOC	38.298225
MID1IP1	SLC38A2	GOC	26.462837
KIAA1147	SLC38A2	GOC	31.922787
PPM1G	SLC38A2	GOC	25.864788
VEGFA	SEPSECS	GOC	25.622223
UBE2E3	PCDH8	LOC	38.707603
KLF8	THSD4	GOC	25.624836
FBXO2	NFASC	GOC	26.482344
KLHDC2	NFASC	GOC	30.645071
MID1IP1	NFASC	GOC	33.279705
C20orf117	NFASC	GOC	26.435898
Contig26081_RC	STAP2	GOC	29.902092
MAGEH1	CHN1	LOC	39.800350
UBE2E3	CHN1	LOC	34.541107
PRNP	CHN1	LOC	36.766808
GDPD1	CHN1	LOC	28.182251
FAM59B	NT5E	LOC	36.833801
ARHGAP5	NT5E	LOC	27.472481
SSPN	NT5E	LOC	30.731258
UBE2E3	RGS4	LOC	33.663235
TAC1	RGS4	LOC	27.603350
MBLAC2	DHX57	GOC	26.534325
GDAP1	CDC37L1	LOC	29.034794
PTGDS	MYO1B	GOC	35.244835
TSKU	MYO1B	GOC	27.601212
CDH11	MYO1B	GOC	26.038269
SVIL	MYO1B	GOC	33.157787
SCUBE3	MYO1B	GOC	26.190567
Contig51058_RC	GRIA3	GOC	27.091536
NFASC	Contig42675_RC	GOC	30.777672
FAM59B	Contig46242_RC	LOC	32.801914
MLXIP	AB007977	LOC	30.357422
TPPP3	Contig45303_RC	LOC	26.867954
DMBT1	Contig45303_RC	LOC	26.123163
KCTD3	CD164	LOC	32.530624
SLC38A2	ZNF467	GOC	25.883781
PTBP2	ZNF706	GOC	25.967968
ZNF365	Contig111_RC	GOC	31.209017
SCHIP1	Contig111_RC	GOC	28.360422
FAM59B	BBOX1	LOC	36.728775
EZR	BBOX1	LOC	39.728333
ARHGAP5	BBOX1	LOC	35.289848
SLC4A4	BBOX1	LOC	51.427589
Contig3464_RC	BBOX1	LOC	25.878876
SLC7A11	BBOX1	LOC	37.327896
ZNF594	FAM156A	GOC	29.193796
ZBTB44	TNK2	GOC	25.774029
FGD6	F10	GOC	29.680634
PPP1R1C	F10	GOC	30.604998
MYO1B	F10	GOC	25.675303
CLCN4	INPP1	GOC	29.199379
AL080234	INPP1	GOC	37.268227
GDPD1	C6orf168	LOC	26.149441
FAM169A	ABCC5	GOC	31.675209
ATP2B2	SAE1	LOC	29.018200
RAB7L1	TNS1	GOC	27.457117
IRS1	TNS1	GOC	37.963501
Contig24240_RC	TNS1	GOC	28.792099
FBXO2	FAM171A1	GOC	28.523012
KLHDC2	FAM171A1	GOC	32.334957
LEPREL1	FAM171A1	GOC	33.443077
AL080234	FAM171A1	GOC	27.676094
Contig29015_RC	FAM171A1	GOC	26.234524
RSE_00000729974	BDH2	GOC	27.874681
NOTCH2NL	BDH2	LOC	35.232368
FIBIN	BDH2	LOC	26.801872
GPS2	BDH2	GOC	44.646828
LIN7C	BDH2	LOC	27.235657
Contig6568_RC	BDH2	LOC	28.211082
STON2	BDH2	LOC	28.830372
AGT	BDH2	LOC	36.009930
S1PR1	BDH2	LOC	32.912540
STK17B	BDH2	LOC	37.354359
PON2	BDH2	LOC	30.406208
Contig45549_RC	BDH2	LOC	36.138756
FXYD1	BDH2	LOC	56.400223
SLC4A4	BDH2	LOC	48.662598
PIK3C2A	BDH2	LOC	26.349403
SLC7A11	BDH2	LOC	27.792736
NT5E	BDH2	LOC	26.781683
BBOX1	BDH2	LOC	40.337044
C6orf89	TUBB4Q	GOC	26.209328
FBXO2	SOX13	GOC	26.711716
DYNC1LI1	SNX10	LOC	41.193455
APOC1	FYB	GOC	25.814081
SLC7A11	RAB31	LOC	38.596863
C14orf101	TSPO	GOC	26.028481
SLC4A3	CYTH3	LOC	27.324837
ADAM12	RNF7	GOC	26.686350
EZR	CDC14A	LOC	25.650547
ATP1B2	CDC14A	LOC	31.449959
TPPP3	NPC1	LOC	29.930996
BRWD1	RNASET2	GOC	55.702385
STYX	RNASET2	GOC	30.292507
ZNF594	RNASET2	GOC	25.949486
TNS1	RNASET2	GOC	33.508171
FOXD2	PKP2	GOC	28.967857
Contig27391_RC	IL10RA	LOC	28.568521
SLC7A11	SLC25A20	LOC	31.850056
GLS	IMPAD1	GOC	36.586517
RBP1	MYO5C	GOC	30.053688
THOP1	NDFIP2	GOC	29.494556
TFAP4	CKAP4	GOC	26.471603
Contig25110_RC	RPE65	GOC	27.769217
FAM59B	APOE	LOC	51.775154
EZR	APOE	LOC	40.448700
GLI3	APOE	LOC	51.525726
STK17B	APOE	LOC	31.337973
ID4	APOE	LOC	40.240822
TEAD1	APOE	LOC	35.848415
Contig45549_RC	APOE	LOC	29.586662
INHBB	APOE	LOC	27.376534
SLC7A11	APOE	LOC	27.265434
SALL3	APOE	LOC	31.830519
CDC14A	APOE	LOC	32.379093
SLC25A20	APOE	LOC	29.577822
PHYHIP	Contig1007_RC	GOC	28.661201
EGR1	Contig44383_RC	LOC	39.290501
TMED10	Contig44383_RC	LOC	28.131481
RBM9	Contig44383_RC	LOC	27.021740
GAS7	RNF214	GOC	27.438473
DAB2	CA9	GOC	28.143871
DAB2	CA9	GOC	29.233818
NFASC	MTHFD2L	GOC	30.486828
KLHDC2	SLC16A6	GOC	29.483768
NFASC	SLC16A6	GOC	38.582966
NPC1	SLC16A6	GOC	25.761631
EZR	GNG5	LOC	26.004086
DMD	MFAP2	GOC	32.552868
FGD6	MFAP2	GOC	28.890234
VPS36	CHL1	LOC	26.277887
HSD17B7	BCL6	GOC	31.589298
HNRNPR	CA8	LOC	26.107758
PPIH	Contig14015_RC	GOC	27.428679
AL080234	FAM84B	GOC	28.801006
Contig34885	Contig28074_RC	GOC	26.543232
FXYD1	AQP4	LOC	29.514923
F3	AQP4	LOC	31.614067
GPS2	FGFR1OP	GOC	27.485094
IMMP2L	FZD9	GOC	32.810421
GPS2	FZD9	GOC	38.405724
FARP1	FZD9	GOC	35.750072
MED6	FZD9	GOC	30.070549
KIF1C	FZD9	GOC	36.258064
ZNF706	FZD9	GOC	27.371082
SLC38A2	MAP4K2	GOC	33.303169
FZD9	MAP4K2	GOC	26.128853
DAB1	AF131806	LOC	31.923111
KLF8	FCGRT	GOC	30.703770
LIN7C	RASSF8	LOC	28.312862
STK17B	RASSF8	LOC	33.945095
AA766897_RC	RASSF8	LOC	27.218197
PRDX6	RASSF8	LOC	37.909935
ALDOA	RASSF8	LOC	25.650785
BBOX1	RASSF8	LOC	30.790279
Contig11940_RC	FLII	GOC	36.309837
CDKN1C	SGK2	LOC	41.273815
ANLN	SGK2	LOC	26.463543
KCNJ3	GRIA2	LOC	26.511684
MID1IP1	GPSM2	LOC	26.313366
RNASET2	Contig33240_RC	GOC	33.433056
DDAH1	SLC43A1	GOC	27.246149
SYNGR2	LDB3	LOC	25.942577
CDKN1C	LDB3	LOC	32.808849
Contig8597_RC	LDB3	LOC	29.257544
TLE4	LDB3	LOC	26.455044
LMTK2	ELL2	LOC	25.606392
GPS2	GCHFR	GOC	37.088886
FARP1	GCHFR	GOC	49.807220
Contig48014_RC	GCHFR	GOC	37.977077
NCRNA00085	GCHFR	GOC	28.050724
TNS1	GCHFR	GOC	28.614349
BDH2	GCHFR	GOC	27.000069
NPC1	GCHFR	LOC	30.186611
FBXO2	ALDH1L2	GOC	30.629650
MYOT	CABYR	GOC	28.543804
FGD6	CRABP1	GOC	26.798882
FBXO9	HIST3H3	LOC	32.232079
AP1S2	SLC25A12	GOC	29.438808
POLI	SERF2	GOC	31.135891
BHLHE40	SLC2A3	GOC	26.544914
PANX1	CDS1	LOC	31.007416
KLF8	ECM2	GOC	26.972542
PDLIM3	RABL3	GOC	36.344433
FAM169A	CNTNAP1	GOC	31.286390
AF070595	CNTNAP1	GOC	33.032299
NFATC2	ADRB2	LOC	28.508167
FIBIN	BMP2K	LOC	31.353077
SLC4A4	BMP2K	LOC	32.938114
WAPAL	PITPNC1	LOC	26.873182
ARHGAP5	PITPNC1	LOC	42.785927
DCAF10	PITPNC1	LOC	39.085670
Contig3464_RC	PITPNC1	LOC	35.569618
BDH2	PITPNC1	LOC	31.853989
ARID4A	PITPNC1	LOC	33.466751
KIAA2018	PITPNC1	LOC	40.283943
ATP2B2	LIMS1	LOC	26.538662
DCTN1	COG5	GOC	25.792603
AF038190	CALML4	GOC	26.496853
PHYHIP	CALML4	GOC	26.270763
RUNX1T1	CALML4	GOC	29.568304
Contig45464_RC	PTCD3	GOC	26.906349
MT1G	WIPF2	GOC	29.682209
ARID2	EIF1B	LOC	26.569134
AMPH	EIF1B	LOC	30.829166
MAGEH1	BEX1	LOC	26.652409
UBE2E3	BEX1	LOC	30.737560
ZNF655	RICTOR	GOC	30.965935
ABCC5	RICTOR	GOC	26.345116
NFASC	C17orf95	GOC	31.032272
NHLRC3	PIP4K2A	LOC	26.618782
PIGT	PIP4K2A	LOC	26.192898
SEMA3B	CPM	LOC	28.314053
C5orf4	CPM	LOC	28.270489
Contig44383_RC	HSPB3	LOC	30.665222
GLI1	AP1G1	GOC	35.329193
FAH	RAMP1	LOC	27.946167
SLC7A11	SLC15A2	LOC	31.935219
APOE	SLC15A2	LOC	37.684734
FBXO9	H3F3A	LOC	29.434677
SEPSECS	H3F3A	LOC	26.465199
FGD6	PDE5A	GOC	29.632540
STK4	ZC3H12B	GOC	25.726368
ABCC5	PSMD8	GOC	31.390417
USP2	SLC4A8	GOC	33.517891
KIAA0427	SLC4A8	GOC	29.434517
STON2	ATP1A2	LOC	29.211948
AGT	ATP1A2	LOC	26.213310
Contig45549_RC	ATP1A2	LOC	40.477135
SSPN	ATP1A2	LOC	32.078892
BDH2	ATP1A2	LOC	26.920570
SPP1	FLNC	LOC	27.436718
CAPN13	FLNC	LOC	27.102484
SLCO3A1	FLNC	LOC	25.923002
NPC1	FLNC	LOC	27.178265
GABRA4	GABRA2	LOC	25.906664
PROS1	TRAM2	GOC	27.334057
ZNF259	ACCN3	GOC	28.699928
IGFBP5	BAMBI	GOC	31.765594
CHMP1B	BAMBI	GOC	36.972645
SLPI	BAMBI	GOC	29.576645
FAM91A2	BAMBI	GOC	27.468847
JAM2	BAMBI	GOC	45.181572
SIX1	BAMBI	GOC	25.721554
IGFBP5	ATP6V0E1	GOC	26.590694
FOXD2	SLC6A3	GOC	26.804260
FBXO2	Contig40673_RC	GOC	28.783478
GPS2	Contig40673_RC	GOC	38.400185
TMEM185B	Contig40673_RC	GOC	36.456352
KLHDC2	Contig40673_RC	GOC	27.140549
ACOT13	Contig40673_RC	GOC	28.686462
EIF2B2	Contig40673_RC	GOC	26.649956
NFASC	Contig40673_RC	GOC	30.277094
FZD9	Contig40673_RC	GOC	26.264582
GCHFR	Contig40673_RC	GOC	34.047409
ING5	SORT1	GOC	27.492592
Contig48014_RC	Contig40272_RC	LOC	28.181423
Contig40714_RC	Contig40272_RC	LOC	25.923443
MAGEH1	NELL2	LOC	28.706057
LIN7C	GPI	LOC	34.844521
DCTN2	GPI	LOC	25.720528
RUSC2	HECW2	GOC	30.201588
DCTN1	HECW2	GOC	26.374487
LDOC1	HECW2	GOC	31.780766
SLC16A2	HECW2	GOC	30.335796
IFNGR1	PPAP2A	LOC	26.459183
HSPB2	PPAP2A	GOC	31.613201
KCNH2	PPAP2A	LOC	28.517811
GPER	PPAP2A	GOC	28.746576
ARHGAP5	PLSCR4	LOC	29.394642
SLC7A11	PLSCR4	LOC	30.513077
BDH2	PLSCR4	LOC	33.464901
ATP1A2	PLSCR4	LOC	29.916332
FAM59B	ELOVL2	LOC	39.687832
BDH2	ELOVL2	LOC	30.597473
SERPINH1	STK3	GOC	31.245098
CDKN1C	STK3	LOC	28.208643
SHC1	STK3	GOC	33.619434
Contig14375_RC	STK3	LOC	28.841677
ANLN	STK3	LOC	28.457970
QKI	STK3	LOC	35.700073
SEPSECS	STK3	LOC	42.304028
NCAM1	STK3	LOC	27.409824
RGS4	PHF14	LOC	30.291073
NUCB2	IMPA1	GOC	28.842094
SFRS16	AF052109	LOC	34.898003
Contig44383_RC	NRXN3	LOC	31.506573
GLUD2	Contig36421_RC	LOC	29.694920
GPS2	Contig36421_RC	GOC	25.611450
Contig38388_RC	Contig36421_RC	LOC	34.026550
PIPOX	Contig36421_RC	LOC	26.616528
FTL	Contig36421_RC	GOC	27.994434
S1PR1	Contig36421_RC	LOC	34.138832
STK17B	Contig36421_RC	LOC	33.405651
CLDN10	Contig36421_RC	LOC	35.299534
GRIN2C	Contig36421_RC	LOC	29.563038
SLC4A4	Contig36421_RC	LOC	45.581383
PIK3C2A	Contig36421_RC	LOC	31.121452
SLC7A11	Contig36421_RC	LOC	27.411663
NT5E	Contig36421_RC	LOC	40.962589
Contig46242_RC	Contig36421_RC	LOC	37.456467
BBOX1	Contig36421_RC	LOC	34.738941
APOE	Contig36421_RC	LOC	54.295677
BMP2K	Contig36421_RC	LOC	33.770702
ELOVL2	Contig36421_RC	LOC	45.961594
CLCN4	MSH6	GOC	37.138199
ZBTB17	MSH6	GOC	29.218960
GRK4	SIAH2	GOC	29.018488
NR1H3	AVL9	GOC	30.237106
ERI2	USP13	GOC	27.445572
SALL1	Contig688_RC	LOC	27.789593
ZDHHC3	Contig688_RC	LOC	32.220516
ATP2B2	HADHA	LOC	26.082359
TMOD2	DCLK1	LOC	34.508598
TNFRSF11B	PET112L	GOC	31.686378
NHEDC2	PET112L	GOC	27.171940
FGL2	PET112L	GOC	34.784679
AL080234	HRASLS2	GOC	26.001570
FAM59B	S100A14	GOC	41.302818
IMMP2L	S100A14	GOC	31.941292
FAM65C	S100A14	GOC	27.193190
FBXO2	S100A14	GOC	41.147118
GPS2	S100A14	GOC	38.038471
MT1G	S100A14	GOC	31.860958
AIG1	S100A14	GOC	26.013304
GLI1	S100A14	GOC	33.099258
MID1IP1	S100A14	GOC	29.673843
FZD9	S100A14	GOC	30.816906
Contig40673_RC	S100A14	GOC	33.913506
TNFAIP6	Contig36454_RC	GOC	38.799980
SCHIP1	Contig36454_RC	GOC	35.003284
SECISBP2L	Contig36454_RC	GOC	28.575859
AL110163	Contig36454_RC	GOC	27.292633
RBM47	ALOX5	GOC	29.009350
STEAP3	ALOX5	GOC	29.114456
Contig46244_RC	ALOX5	GOC	27.251934
RGS19	ALOX5	GOC	30.605844
CD14	ALOX5	GOC	32.215889
CDKN1C	FNBP1	LOC	34.189327
ICOSLG	FNBP1	LOC	27.435883
SNX10	MARK1	LOC	30.611500
MT1G	PLTP	LOC	40.473553
FAM59B	HNRNPAB	GOC	30.845686
DNAH9	HNRNPAB	GOC	35.572765
NCRNA00085	HNRNPAB	GOC	33.976494
RNASET2	HNRNPAB	GOC	26.010035
CINP	CAPRIN1	GOC	27.105587
GCHFR	CAPRIN1	GOC	29.390783
Contig1007_RC	TGOLN2	GOC	33.204155
GRIK1	GRIN2A	LOC	27.563828
Contig26616_RC	GDNF	GOC	28.340900
DNAJB9	SYNCRIP	LOC	51.835148
GPS2	ACTG1	GOC	29.840252
C21orf45	ACTG1	LOC	30.877033
CTU2	ACTG1	GOC	42.310822
EGR3	CRH	LOC	40.176769
RARRES3	CRH	LOC	29.034599
GATM	KLF3	LOC	28.900093
SPP1	TMEM144	LOC	37.894154
FAM59B	CST3	LOC	44.713093
EZR	CST3	LOC	39.126003
FAM156A	CST3	GOC	31.934189
BDH2	CST3	LOC	41.674126
Contig36421_RC	CST3	LOC	37.948555
FAM59B	BMPR1B	LOC	40.594147
NM_018071	BMPR1B	LOC	30.259039
EZR	BMPR1B	LOC	54.497894
GLI3	BMPR1B	LOC	27.331146
ARHGAP5	BMPR1B	LOC	26.953732
CD302	BMPR1B	LOC	28.028030
SLC7A11	BMPR1B	LOC	35.825432
BDH2	BMPR1B	LOC	52.994919
RASSF8	BMPR1B	LOC	28.065121
Contig36421_RC	BMPR1B	LOC	41.015541
DTNA	RAB15	LOC	30.155521
DYNLT1	PNMA1	LOC	30.450504
CRYM	PNMA1	LOC	27.230724
AFF1	PNMA1	LOC	36.033096
UCHL1	PNMA1	LOC	26.101620
BEX1	PNMA1	LOC	38.279587
STK3	PNMA1	LOC	33.760399
RABL4	VDR	GOC	29.626585
Contig24650_RC	Contig48728_RC	LOC	27.419714
PTGDS	DSG2	GOC	28.728809
WNT2B	DSG2	GOC	27.621517
CPXM2	DSG2	GOC	27.676392
AL080234	IFFO2	GOC	31.119356
ASS1	FOXC1	GOC	35.972755
FGD6	FOXC1	GOC	29.537300
KLF8	FOXC1	GOC	25.748371
MYO1B	FOXC1	GOC	28.576611
PKP2	FOXC1	GOC	27.859310
FAM169A	ZMYM3	GOC	34.150257
FAM102B	ZMYM3	GOC	26.118965
NDFIP2	ZMYM3	GOC	27.524431
CHL1	ZMYM3	GOC	29.872368
FAM169A	DNM1	GOC	32.853748
RALA	FGFR1OP2	GOC	29.700596
NUCB2	Contig40929_RC	GOC	39.122761
KLF8	Contig40929_RC	GOC	25.777039
FAM169A	KCNQ2	GOC	28.428230
KBTBD11	FAM105A	GOC	29.551411
PSME4	Contig22831_RC	GOC	27.212917
FAM59B	PMS2L1	LOC	29.704498
SLC7A11	PMS2L1	LOC	27.062187
Contig36421_RC	PMS2L1	LOC	46.172482
MDC1	PEX19	GOC	26.112656
ALOX5	PTPN6	GOC	38.976284
FARP1	C20orf194	GOC	29.998970
C22orf23	MITF	LOC	28.675049
SLC4A4	DTNA	LOC	27.084044
Contig46047_RC	SFRS2	GOC	28.555325
RP11-35N6.1	SFRS2	GOC	30.830292
PPM1G	MED9	LOC	25.867674
ADAM12	PLXNB3	GOC	25.797176
FLNC	PLXNB3	LOC	29.714005
GLS	PLCXD2	GOC	35.894753
RIOK3	PLCXD2	GOC	35.090733
LMTK2	PLCXD2	GOC	28.446571
CIZ1	PLCXD2	GOC	25.955629
SATB2	PLCXD2	GOC	34.210449
Contig44168_RC	PLCXD2	GOC	27.700258
LHFPL4	PLCXD2	GOC	34.289043
SLC4A8	PLCXD2	GOC	27.744518
GLS	ATP6AP2	GOC	39.367828
Contig41578_RC	PLEKHH1	LOC	28.769104
MID1IP1	SLC30A10	GOC	26.785805
Contig40673_RC	SLC30A10	GOC	39.934612
Contig44383_RC	DERA	LOC	27.838951
WDR5B	GBP1	GOC	26.920185
RABL3	MAP2K4	GOC	29.361954
NAA10	PIM2	LOC	31.127878
STK3	PIM2	LOC	31.823650
GPS2	Contig6113_RC	GOC	42.226265
ZNF207	Contig6113_RC	LOC	29.340046
STK17B	NM_014817	LOC	26.481871
EGR3	DUSP4	LOC	26.319759
EGR4	DUSP4	LOC	62.799980
FZD1	CTSK	GOC	31.711622
FAM156A	AKR1C1	GOC	30.738022
GPX3	FBLN1	GOC	32.440498
MRC1	FBLN1	GOC	27.092125
HIST1H2BE	FBLN1	GOC	27.457569
Contig39058_RC	Contig23740_RC	LOC	37.556068
Contig41578_RC	Contig23740_RC	LOC	42.534752
GPS2	SRCAP	GOC	39.320972
CCNO	SRCAP	GOC	25.913927
LRRN2	TGFBR1	LOC	27.959379
XYLT1	TGFBR1	LOC	33.487247
Contig47262_RC	Contig51293_RC	LOC	25.891422
PRKCZ	NLK	LOC	25.932060
OTUD3	NIT2	GOC	30.222385
IL10RA	MAF	LOC	27.659218
ALOX5AP	MAF	LOC	31.262285
C21orf45	HSP90AB1	GOC	34.474449
UQCRC2	PIK3CG	GOC	28.149006
SNRPD3	SNX3	GOC	26.407001
FXR1	SNX3	GOC	26.782372
SAR1B	SNX3	GOC	25.898403
ANKH	SNX3	GOC	28.768810
CCT6A	SNX3	GOC	26.544590
UBE2E3	GAD2	LOC	26.490683
VIP	GAD2	LOC	26.423046
FBXO2	ODC1	GOC	25.937960
GPS2	ODC1	GOC	43.133842
ISYNA1	ODC1	GOC	26.963898
S100A4	ODC1	GOC	27.292809
DUSP4	ELOVL6	LOC	33.770363
USP2	RAB11FIP3	GOC	25.642164
HSPB2	Contig297_RC	GOC	33.699982
TNS1	Contig297_RC	GOC	31.531204
FBXO2	RNF41	GOC	32.607296
NCRNA00085	RNF41	GOC	33.703247
PPM1G	RNF41	GOC	26.752203
GLS	ARMCX3	GOC	29.647409
Contig1007_RC	ARMCX3	GOC	27.052361
ZNF275	PRG3	GOC	36.123775
NDUFV2	BOLA3	LOC	27.892860
CDKN1C	PMP22	LOC	43.953018
SPP1	PMP22	LOC	32.307690
SLCO3A1	PMP22	LOC	27.598999
ICOSLG	PMP22	LOC	34.485443
MID1IP1	PMP22	LOC	28.820827
CUEDC1	PMP22	LOC	39.735764
QKI	PMP22	LOC	31.950054
Contig45303_RC	PMP22	LOC	36.341995
CPM	PMP22	LOC	27.337914
Contig753_RC	CTRL	GOC	28.932423
FAM169A	CLCN6	GOC	38.295116
RICTOR	CLCN6	GOC	32.089897
PTCD3	KDELR3	GOC	30.189159
CALML4	USP11	GOC	27.267673
KDELR1	AL117611	GOC	27.703659
ZNF655	AL117611	GOC	35.103104
DCTN1	AL117611	GOC	37.674915
STARD9	AL117611	GOC	25.798775
RSE_00000658006	PARP11	GOC	29.960829
GIT1	PARP11	GOC	42.464439
MID1IP1	PARP11	GOC	28.938511
ITPK1	PARP11	GOC	29.392641
TNK2	PARP11	GOC	37.415409
Contig40673_RC	PARP11	GOC	39.090813
GLS	CHCHD3	GOC	26.334641
CRH	CFI	LOC	25.976677
PPP1CC	VPS37C	GOC	26.464554
Contig6641_RC	PNRC1	GOC	33.881844
GPS2	Contig55242_RC	GOC	31.617765
Contig50251_RC	Contig55242_RC	GOC	26.972893
CLCN4	Contig55242_RC	GOC	28.170069
ITGB4	Contig55242_RC	GOC	30.100237
F3	Contig55242_RC	GOC	27.987419
KIAA1147	Contig55242_RC	GOC	31.774734
PPM1G	Contig55242_RC	GOC	29.087837
EHMT1	SIK2	GOC	26.069706
FAM59B	Contig55248_RC	GOC	26.965389
FBXO2	Contig55248_RC	GOC	30.137238
GPS2	Contig55248_RC	GOC	57.365520
WFS1	Contig55248_RC	GOC	29.266068
SLC38A2	Contig55248_RC	GOC	25.717083
GLI1	Contig55248_RC	GOC	27.219332
MID1IP1	Contig55248_RC	GOC	31.617821
PPM1G	Contig55248_RC	GOC	29.590202
SLC38A2	Contig55248_RC	GOC	27.617065
BDH2	Contig55248_RC	GOC	27.044437
SOX13	Contig55248_RC	GOC	29.833738
FZD9	Contig55248_RC	GOC	35.898243
Contig40673_RC	Contig55248_RC	GOC	37.718567
S100A14	Contig55248_RC	GOC	26.405895
RNF41	Contig55248_RC	GOC	33.905090
PARP11	Contig55248_RC	GOC	32.132118
LAMA4	CLMN	GOC	33.784424
SEMA3B	CLMN	LOC	46.774506
C5orf4	CLMN	LOC	32.761780
Contig14375_RC	CLMN	LOC	26.272003
SGK2	CLMN	LOC	31.403381
LDB3	CLMN	LOC	38.308739
STK3	CLMN	LOC	32.722263
HRASLS2	CLMN	GOC	26.062653
FNBP1	CLMN	LOC	31.103853
PMP22	CLMN	LOC	30.239845
ZBTB20	CLMN	LOC	27.232756
QKI	Contig52981_RC	LOC	27.014782
ARMCX3	PREPL	GOC	32.049580
PLSCR4	USP3	LOC	28.120350
RHOBTB3	USP3	LOC	26.498909
BMPR1B	USP3	LOC	29.294214
GPS2	FAM101B	GOC	45.192810
TNS1	FAM101B	GOC	38.786499
S100A14	FAM101B	GOC	28.366920
YY1	ST13	GOC	30.338751
HMGN1	WDR76	GOC	29.770271
TNFAIP3	Contig26622_RC	LOC	32.321255
Contig55242_RC	GORASP2	GOC	27.476120
IL18	C3	LOC	33.861973
ADRB2	C3	LOC	25.789869
MAF	C3	LOC	44.338760
FAM169A	AK5	GOC	28.259680
SATB2	AK5	GOC	30.025375
AF052109	AK5	GOC	27.136787
CRYM	ARMCX4	LOC	31.233727
C9orf125	ARMCX4	LOC	29.542313
GPS2	PDE4DIP	GOC	77.972702
Contig50251_RC	PDE4DIP	GOC	37.380795
LIN7C	PDE4DIP	LOC	40.251480
Contig6568_RC	PDE4DIP	LOC	37.726158
STON2	PDE4DIP	LOC	27.700974
LARP6	PDE4DIP	GOC	38.734283
STK17B	PDE4DIP	LOC	30.306482
RBP1	PDE4DIP	GOC	29.352665
LGI1	PDE4DIP	LOC	25.918385
PHC3	PDE4DIP	LOC	29.593813
CYP2U1	PDE4DIP	LOC	26.588860
SLC4A4	PDE4DIP	LOC	38.552757
LEPREL1	PDE4DIP	GOC	28.682749
PPM1G	PDE4DIP	GOC	44.437771
NFASC	PDE4DIP	GOC	37.008629
BBOX1	PDE4DIP	LOC	41.869190
GCHFR	PDE4DIP	GOC	29.428186
ALDH1L2	PDE4DIP	GOC	31.039536
PITPNC1	PDE4DIP	LOC	54.377197
PLSCR4	PDE4DIP	LOC	43.807419
S100A14	PDE4DIP	GOC	31.997288
HNRNPAB	PDE4DIP	GOC	29.055218
BMPR1B	PDE4DIP	LOC	40.907990
PIKFYVE	PDE4DIP	LOC	29.778294
CTRL	PDE4DIP	GOC	34.560493
Contig55248_RC	PDE4DIP	GOC	34.999779
FZD1	ENPP1	GOC	31.591690
C10orf72	ENPP1	GOC	26.915787
BDH2	NDRG2	LOC	26.665184
EZR	C1orf61	LOC	37.994991
Contig36421_RC	C1orf61	LOC	26.245863
ACOT13	Contig41798_RC	GOC	25.661640
FAH	Contig41798_RC	GOC	28.699333
NFASC	Contig41798_RC	GOC	34.158592
PITPNC1	Contig41798_RC	GOC	29.033804
PNOC	MYCBP2	LOC	26.452171
RBM9	LIMK2	LOC	27.596924
CRH	LIMK2	LOC	27.520439
EEF1A2	SNRPN	GOC	27.127041
MRPS30	SNRPN	GOC	31.241264
USP22	SNRPN	GOC	28.578754
ATP6V1A	SNRPN	GOC	26.807970
RUSC2	SNRPN	GOC	27.075565
EPB49	SNRPN	GOC	29.337391
BCAP29	SNRPN	GOC	30.242573
ZNF655	SNRPN	GOC	36.653381
PHYHIP	SNRPN	GOC	31.508396
DCTN1	SNRPN	GOC	38.134834
IQSEC3	SNRPN	GOC	29.052917
KLHL14	SNRPN	GOC	29.841263
MZF1	SNRPN	GOC	25.871508
Contig50228_RC	SNRPN	GOC	26.223963
ELAVL3	SNRPN	GOC	34.022938
C20orf24	SNRPN	GOC	26.154564
CNTNAP1	SNRPN	GOC	38.652435
SPTY2D1	SNRPN	GOC	28.388784
GDI1	SNRPN	GOC	32.513275
ZMYM3	SNRPN	GOC	27.063349
DNM1	SNRPN	GOC	34.030067
ATP6AP2	SNRPN	GOC	25.697567
ARMCX3	SNRPN	GOC	26.665346
SIPA1L3	SNRPN	GOC	25.961353
SLC7A11	GPD2	LOC	25.783060
RASSF8	GPD2	LOC	30.692574
CHL1	IDS	GOC	28.338457
Contig20749_RC	HDLBP	GOC	26.740673
AL080234	CDK6	GOC	32.755371
FAM59B	Contig41005_RC	GOC	34.907539
GPS2	Contig41005_RC	GOC	34.845123
QDPR	Contig41005_RC	GOC	28.464327
NCRNA00085	Contig41005_RC	GOC	25.967548
MID1IP1	Contig41005_RC	GOC	31.212847
KIAA1147	Contig41005_RC	GOC	33.208042
BDH2	Contig41005_RC	GOC	25.902550
KIAA2018	Contig41005_RC	GOC	26.990824
CPM	Contig41005_RC	GOC	26.398838
Contig40673_RC	Contig41005_RC	GOC	28.186836
Contig56270_RC	Contig41005_RC	GOC	26.277504
PPAP2A	Contig41005_RC	GOC	30.044243
S100A14	Contig41005_RC	GOC	29.928629
Contig55242_RC	Contig41005_RC	GOC	35.675003
SIK2	Contig41005_RC	GOC	26.169785
Contig55248_RC	Contig41005_RC	GOC	32.697121
CLMN	Contig41005_RC	GOC	31.288528
PDE4DIP	Contig41005_RC	GOC	30.216991
SNRPN	MLXIPL	GOC	25.742504
MYH7	PDIA3	GOC	27.992826
USP22	Contig44271_RC	GOC	27.800255
Contig47297_RC	Contig44271_RC	GOC	26.995411
ZMYM3	Contig44271_RC	GOC	27.466068
PLCXD2	Contig44271_RC	GOC	27.226292
UBE2E3	NPTN	LOC	39.915333
PNMA1	NPTN	LOC	26.035969
GCHFR	Contig48480_RC	GOC	29.396395
PARP11	Contig48480_RC	GOC	29.253931
BMP2K	ALDH2	LOC	28.386141
PDE4DIP	ALDH2	LOC	27.421648
FIBIN	NM_014074	LOC	31.293896
STON2	NM_014074	LOC	33.630936
AGT	NM_014074	LOC	35.383247
PRDX6	NM_014074	LOC	33.202171
Contig45549_RC	NM_014074	LOC	35.363792
SSPN	NM_014074	LOC	27.340855
FXYD1	NM_014074	LOC	45.391045
ATP1B2	NM_014074	LOC	35.159210
BBOX1	NM_014074	LOC	44.074936
APOE	NM_014074	LOC	47.726746
PLSCR4	NM_014074	LOC	29.774569
CST3	NM_014074	LOC	27.452507
BMPR1B	NM_014074	LOC	44.914654
FBXO2	SLC44A1	GOC	34.744320
SEMA3B	SLC44A1	LOC	42.304447
C5orf4	SLC44A1	LOC	46.710556
CFTR	SLC44A1	LOC	29.307571
FOLH1	SLC44A1	LOC	30.822929
MTHFD2L	SLC44A1	GOC	26.761036
SGK2	SLC44A1	LOC	33.236488
LDB3	SLC44A1	LOC	38.193855
FNBP1	SLC44A1	LOC	37.294724
PMP22	SLC44A1	LOC	44.188580
CXCL6	AGTR1	GOC	25.932449
NT5E	FAT1	LOC	26.396145
APOE	FAT1	LOC	25.851910
GCHFR	TIAF1	LOC	31.701380
RSE_00000513855	PPP2R5A	GOC	26.232224
HSP90AA5P	PPP2R5A	GOC	31.736149
AZIN1	PPP2R5A	GOC	25.787832
FXR1	PPP2R5A	GOC	27.777414
USP15	PPP2R5A	GOC	28.466122
FKBP4	PPP2R5A	GOC	28.327427
HSPA9	PPP2R5A	GOC	26.426128
PPAPDC2	PPP2R5A	GOC	26.210880
ST13	PPP2R5A	GOC	28.632660
ZBTB20	C2orf88	LOC	28.366772
Contig46677_RC	RBMX	GOC	25.604362
S100A13	RBMX	GOC	26.230282
MYOT	PICK1	GOC	29.220524
CASP10	PICK1	GOC	28.908249
AGPAT5	PICK1	LOC	37.403763
SEPT7	PICK1	GOC	27.625235
MID1IP1	PICK1	GOC	29.335215
Contig753_RC	PICK1	GOC	25.602947
PDE4DIP	PICK1	GOC	32.402794
Contig41798_RC	PICK1	GOC	28.557774
PDE4DIP	IL6ST	LOC	40.222900
ZBTB44	MTA3	GOC	36.588516
ZC3H12B	MTA3	GOC	26.644482
SHC4	OLFML2B	GOC	27.373722
CCDC146	ACVR2B	GOC	25.830402
PICK1	PPM1B	GOC	31.894674
STK3	NCAPD2	LOC	35.619537
CDH11	NAALADL1	GOC	26.659275
DERA	HRAS	LOC	30.011387
OLFML2B	TMEM100	GOC	25.824804
Contig23421_RC	CADPS	GOC	31.560543
ERC2	CADPS	GOC	27.907566
NRXN1	CADPS	GOC	25.812365
MCTP1	CADPS	GOC	26.946545
Contig1970_RC	CADPS	GOC	32.094261
FAM169A	CADPS	GOC	31.864445
ANKH	CADPS	GOC	26.667278
AF070595	CADPS	GOC	31.270222
AL133090	CADPS	GOC	27.832649
NOL4	CADPS	GOC	27.505480
KIAA0802	CADPS	GOC	30.651493
PSD3	CADPS	GOC	34.561962
UBE2K	CADPS	GOC	29.000992
ITPR1	CADPS	GOC	43.007526
CHCHD3	CADPS	GOC	30.715515
PREPL	CADPS	GOC	27.251598
SNRPN	CADPS	GOC	34.770046
ST8SIA3	CADPS	GOC	30.428493
Contig44271_RC	CADPS	GOC	27.556974
PARL	CUEDC1	GOC	31.359978
PDE4DIP	CFL1	LOC	29.981451
Contig20748_RC	SOCS5	LOC	37.662159
FBXO41	NAGPA	GOC	33.036629
Contig56270_RC	Contig60553	GOC	27.991995
SLC7A11	PDE3B	LOC	27.591225
EGR3	ETV5	LOC	29.502844
EGR4	ETV5	LOC	82.000511
ELOVL6	ETV5	LOC	47.691231
MYOT	RNASE1	LOC	30.192627
SYNGR2	RNASE1	LOC	43.299603
HIP1R	RNASE1	LOC	29.347759
ERBB3	RNASE1	LOC	41.137890
CDKN1C	RNASE1	LOC	56.418709
SHC4	RNASE1	LOC	26.181004
C11orf9	RNASE1	LOC	50.897007
SPP1	RNASE1	LOC	28.804218
SALL1	RNASE1	LOC	26.501312
FAM125B	RNASE1	LOC	41.246929
CAPN13	RNASE1	LOC	41.537086
MAL	RNASE1	LOC	34.363319
QDPR	RNASE1	LOC	36.043327
PPAP2C	RNASE1	LOC	32.274647
Contig47262_RC	RNASE1	LOC	35.025040
Contig41578_RC	RNASE1	LOC	30.850504
SLCO3A1	RNASE1	LOC	30.240746
RASSF2	RNASE1	LOC	25.883736
BIN1	RNASE1	LOC	47.182785
PDE1C	RNASE1	LOC	26.822832
PRCD	RNASE1	LOC	32.807297
PACS2	RNASE1	LOC	33.641739
BEST1	RNASE1	LOC	33.957821
Contig8597_RC	RNASE1	LOC	37.060261
CUEDC1	RNASE1	LOC	42.665455
SECISBP2L	RNASE1	LOC	37.071762
SLCO3A1	RNASE1	LOC	35.266617
ANLN	RNASE1	LOC	40.695000
QKI	RNASE1	LOC	32.266739
Contig45303_RC	RNASE1	LOC	39.513500
MOBKL2B	RNASE1	LOC	33.674015
NPC1	RNASE1	LOC	66.054718
CREB5	RNASE1	LOC	37.116241
CLN8	RNASE1	LOC	26.228542
NCAM1	RNASE1	LOC	38.276054
DYSF	RNASE1	LOC	33.881729
CYTH1	RNASE1	LOC	31.334133
PLXNB3	RNASE1	LOC	41.255184
FAM108B1	RNASE1	LOC	26.891674
CLMN	RNASE1	LOC	41.270557
SLC44A1	RNASE1	LOC	50.119995
TIAF1	RNASE1	LOC	29.546375
TJP2	RNASE1	LOC	27.219397
SOCS2	FLI1	GOC	26.084949
Contig111_RC	X92108	GOC	32.633324
TP53I11	SH3BP5	GOC	25.751564
EGR2	EML6	LOC	28.082842
ETV5	EML6	LOC	28.269114
DYRK2	HAPLN1	LOC	36.763962
SNRPN	MMADHC	GOC	30.244516
GLS	TRNT1	GOC	26.314960
SLC25A12	TRNT1	GOC	28.080238
SNRPN	TRNT1	GOC	28.242825
FIBIN	IL17RB	LOC	28.468830
GLUD2	IL17RB	LOC	25.986279
GPS2	IL17RB	GOC	37.800533
KLHDC2	IL17RB	GOC	42.660084
STON2	IL17RB	LOC	41.067215
S1PR1	IL17RB	LOC	25.850986
FXYD1	IL17RB	LOC	46.707108
ATP1B2	IL17RB	LOC	52.717194
SLC7A11	IL17RB	LOC	35.520370
APOE	IL17RB	LOC	46.443886
ELOVL2	IL17RB	LOC	27.957012
NQO1	IL17RB	LOC	26.299904
S100A14	IL17RB	GOC	44.699017
BMPR1B	IL17RB	LOC	43.197178
Contig55248_RC	IL17RB	GOC	31.063908
RNASE1	LRP2	LOC	30.384987
PNOC	DPP6	LOC	30.354527
Contig49341_RC	ZFHX3	GOC	26.189548
BIN1	ZFHX3	GOC	29.816551
KLF8	ZFHX3	GOC	28.291740
LDB3	ZFHX3	GOC	29.250187
FBXO2	GSPT1	GOC	32.971107
GPS2	GSPT1	GOC	42.677589
FTL	GSPT1	GOC	28.009487
MED6	GSPT1	GOC	28.889534
ACOT13	GSPT1	GOC	30.921558
PICK1	GSPT1	GOC	26.323223
Contig45549_RC	GLUL	LOC	31.054768
FXYD1	GLUL	LOC	31.987827
BBOX1	GLUL	LOC	26.330154
PLSCR4	GLUL	LOC	26.131439
PLSCR4	SLMO2	LOC	31.901995
ST18	Contig52684	LOC	27.186817
BEST1	Contig52684	LOC	31.226959
FGF1	Contig52684	LOC	29.093201
FNBP1	Contig52684	LOC	38.305641
AF181286	VGLL1	GOC	31.596464
CAPZA2	SVIP	GOC	25.643417
ARMCX3	SVIP	GOC	38.401939
BAG1	SIDT1	GOC	25.960932
USP42	PTPRD	GOC	28.808605
FH	TUBB2C	LOC	29.436155
FRMPD4	ACCN2	LOC	29.108013
UBE2R2	MKRN1	GOC	26.359200
GORASP2	MKRN1	GOC	32.524811
PIGT	MYLK	LOC	25.650013
CTDSP1	MYLK	LOC	30.556530
Contig38476_RC	MPPED2	LOC	28.103260
STX18	TAB3	GOC	26.145235
GCHFR	HOMER3	GOC	34.691322
S100A14	PTP4A1	GOC	27.268570
S100A4	KRT6A	GOC	28.267197
PLCXD2	Contig20603_RC	GOC	30.052109
FBXO2	ADAM8	GOC	27.941460
NFASC	Contig36412_RC	GOC	32.416153
S100A14	Contig36412_RC	GOC	33.044712
TNS1	COX17	GOC	31.012707
ATP6V1C1	DEAF1	GOC	26.530502
SNX3	DEAF1	GOC	33.125393
SPATA6	RHOG	LOC	27.703259
TPPP3	RHOG	LOC	30.009287
SEMA3B	RHOG	LOC	48.719742
PRKCSH	RHOG	LOC	27.306681
Contig49341_RC	RHOG	LOC	33.031792
DMBT1	RHOG	LOC	27.392185
FOLH1	RHOG	LOC	27.794788
PHLDB1	RHOG	LOC	28.626511
SGK2	RHOG	LOC	30.338543
LDB3	RHOG	LOC	45.665962
FLNC	RHOG	LOC	30.305187
FNBP1	RHOG	LOC	32.322708
ENDOD1	RHOG	LOC	28.827507
AMPD3	RHOG	LOC	33.217209
PMP22	RHOG	LOC	26.676250
MYOT	RND2	GOC	25.917017
FBXO2	RND2	GOC	28.038183
GPS2	RND2	GOC	26.819513
UBXN1	RND2	GOC	29.515491
SLCO3A1	RND2	GOC	26.167990
TSPAN1	RND2	GOC	26.267826
PEPD	RND2	GOC	26.756516
CUEDC1	RND2	GOC	30.794710
NFASC	RND2	GOC	27.299494
Contig753_RC	RND2	GOC	27.158352
PPAP2A	RND2	GOC	41.522568
S100A14	RND2	GOC	30.238508
RNF41	RND2	GOC	30.595793
SLC44A1	RND2	GOC	26.505547
Contig8463_RC	TM9SF2	GOC	28.426048
MMADHC	TM9SF2	GOC	26.299658
APOE	PAX6	LOC	35.690636
ZNF711	KLHL15	LOC	33.841957
IGFBP2	ADORA2B	GOC	30.301401
SVIL	ADORA2B	GOC	25.678436
GABRE	ADORA2B	GOC	25.919220
FBLN5	ADORA2B	GOC	25.665857
EFNA4	ADORA2B	GOC	29.280563
MFAP2	ADORA2B	GOC	30.789778
TRAM2	ADORA2B	GOC	29.219048
C2	ADORA2B	GOC	26.028008
WFS1	FDFT1	GOC	28.097240
RNASE1	CRYAB	LOC	28.010359
SLC38A2	MGST1	GOC	29.246231
PNRC1	Contig23085_RC	GOC	26.906296
GPS2	CAB39L	GOC	28.575510
HYOU1	CAB39L	GOC	26.361053
GLI1	CAB39L	GOC	30.486588
Contig297_RC	CAB39L	GOC	25.728432
CADPS	Contig48076_RC	GOC	27.723263
RASGRP3	USH1C	LOC	54.840134
SYNGR2	USH1C	LOC	29.261745
ERBB3	USH1C	LOC	35.688980
KEL	USH1C	LOC	29.512188
CDKN1C	USH1C	LOC	27.279640
SHC4	USH1C	LOC	32.470741
C11orf9	USH1C	LOC	44.030426
FAM125B	USH1C	LOC	42.533291
TF	USH1C	LOC	29.280708
CAPN13	USH1C	LOC	26.250027
ENPP2	USH1C	LOC	37.602688
MOBP	USH1C	LOC	33.286880
PPAP2C	USH1C	LOC	42.539177
TRIM59	USH1C	LOC	29.957586
Contig19733_RC	USH1C	LOC	38.217125
ST18	USH1C	LOC	45.983704
DMBT1	USH1C	LOC	36.641491
GPR37	USH1C	LOC	42.883888
ICOSLG	USH1C	LOC	27.435646
RASSF2	USH1C	LOC	34.733540
DOCK10	USH1C	LOC	26.973764
BIN1	USH1C	LOC	25.649319
PDE1C	USH1C	LOC	32.364532
KIAA1598	USH1C	LOC	26.968328
ITGA2	USH1C	LOC	36.149632
UGT8	USH1C	LOC	44.315414
PACS2	USH1C	LOC	34.194378
Contig8597_RC	USH1C	LOC	54.812668
RNF125	USH1C	LOC	28.889336
CUEDC1	USH1C	LOC	33.010387
SECISBP2L	USH1C	LOC	28.972412
SLCO3A1	USH1C	LOC	29.128855
ANLN	USH1C	LOC	56.258110
ZEB2	USH1C	LOC	26.656567
HSD17B3	USH1C	LOC	26.733421
SPOCK3	USH1C	LOC	32.346897
Contig45303_RC	USH1C	LOC	29.441418
INPP1	USH1C	LOC	38.248184
COL4A5	USH1C	LOC	27.463364
SOX2OT	USH1C	LOC	32.041660
PHLPP1	USH1C	LOC	26.473730
NPC1	USH1C	LOC	42.996567
SLC31A2	USH1C	LOC	41.517372
CREB5	USH1C	LOC	26.890030
NCAM1	USH1C	LOC	37.823021
BACE1	USH1C	LOC	31.582203
TGFA	USH1C	LOC	39.597153
CYTH1	USH1C	LOC	25.642456
DIP2B	USH1C	LOC	33.740089
ENDOD1	USH1C	LOC	28.360889
C21orf91	USH1C	LOC	37.865253
ERMN	USH1C	LOC	40.536751
MITF	USH1C	LOC	38.252968
RP11-35N6.1	USH1C	LOC	26.898075
PLXNB3	USH1C	LOC	38.876305
CNTN2	USH1C	LOC	31.337648
PLEKHH1	USH1C	LOC	37.805145
FAM108B1	USH1C	LOC	30.306065
Contig51293_RC	USH1C	LOC	33.370247
CLMN	USH1C	LOC	39.150517
UNC5B	USH1C	LOC	36.357681
MYO1D	USH1C	LOC	27.025486
SLC44A1	USH1C	LOC	45.302032
DMBT1	USH1C	LOC	34.722534
LRP2	USH1C	LOC	33.924248
RHOG	USH1C	LOC	33.468891
CRYAB	USH1C	LOC	28.712605
ALOX5	VSIG4	GOC	34.089451
ALOX5	VSIG4	GOC	26.556255
DNAJB9	EEA1	LOC	42.662579
PPP1CB	EEA1	LOC	31.007114
FAM59B	HSD17B6	LOC	49.240116
AK3L1	HSD17B6	LOC	26.363876
Contig36421_RC	HSD17B6	LOC	49.133881
NM_014074	HSD17B6	LOC	27.287720
GLUL	HSD17B6	LOC	26.205303
SNRPN	NM_004261	GOC	30.512045
FAM49B	SORL1	LOC	27.604208
FAM59B	GPC5	LOC	28.679913
EZR	GPC5	LOC	27.935787
BDH2	GPC5	LOC	33.963013
Contig36421_RC	GPC5	LOC	32.374840
KCTD3	NFE2L2	LOC	26.867348
SPP1	UNC5C	LOC	31.951912
CUEDC1	UNC5C	LOC	32.404945
ANLN	UNC5C	LOC	27.500748
CPM	UNC5C	LOC	34.866074
SLC44A1	UNC5C	LOC	38.523285
RHOG	UNC5C	LOC	50.078533
C1orf128	NEFL	LOC	25.878342
KIF1C	TSNAX	LOC	30.908031
MDFI	LTBP2	GOC	26.665310
PLXNB3	LTBP2	GOC	25.994759
MAPK10	NPTN	LOC	26.654953
UBE2E3	NPTN	LOC	40.862103
EIF1B	NPTN	LOC	27.088120
KRT6A	AKR1C1	GOC	28.850624
MCTP1	BCL7A	GOC	30.961000
SNRPN	BCL7A	GOC	33.379498
RNASE1	FNTA	LOC	29.010521
C6orf89	TUBB4	GOC	26.505409
PITPNC1	TUBB4	GOC	27.808086
DMD	KRT19	GOC	29.415531
Contig26081_RC	KRT19	GOC	26.017315
Contig53080_RC	KRT19	GOC	27.772589
FGD6	KRT19	GOC	26.960419
GHR	KRT19	GOC	29.704678
NBL1	KRT19	GOC	25.623604
MYO1B	KRT19	GOC	29.686234
F10	KRT19	GOC	26.276403
CYP26B1	KRT19	GOC	30.123266
RNASE1	NDRG1	LOC	26.894802
MED6	HSPD1	GOC	26.159422
PPP2R5A	HSPD1	GOC	36.795601
HIVEP1	DNAL4	LOC	37.620148
EGR4	DNAL4	LOC	26.911827
PPIF	RHEB	GOC	27.545990
FAM49B	RHEB	GOC	26.310947
STK3	RNF13	LOC	28.750954
USH1C	RNF13	LOC	38.826656
RSE_00000602448	PHLDA3	GOC	33.363621
AK000872	PHLDA3	GOC	26.140724
FUBP1	ATAD3A	GOC	28.876930
DMD	HCFC2	LOC	26.971260
REC8	HSPA8	GOC	25.850002
CALD1	VGLL4	GOC	26.933487
ST13	VGLL4	GOC	32.050884
HNRNPF	VGLL4	GOC	33.473202
PPP1R3B	VGLL4	GOC	31.950481
RNASE1	PCSK6	LOC	38.159889
USH1C	PCSK6	LOC	37.106361
Contig25783_RC	Contig12140_RC	LOC	27.187126
FARP1	S100A6	GOC	35.303970
HRSP12	S100A6	GOC	28.952549
RABL4	S100A6	GOC	28.846905
APOE	PYGM	LOC	26.048777
SNRPN	CLSTN1	GOC	26.447702
BAMBI	JAM2	GOC	34.733604
NFKB1	Contig30513_RC	GOC	26.423351
DOK1	Contig30513_RC	GOC	32.211689
SCHIP1	TRIM24	GOC	28.830875
RNASET2	AGL	GOC	28.219448
APOE	SNTA1	LOC	29.403481
Contig56096	BRAP	GOC	30.402317
EIF1B	STAR	LOC	26.974447
NOTCH2NL	LRP4	LOC	31.517696
FIBIN	LRP4	LOC	26.154495
C5orf33	LRP4	LOC	29.793901
LFNG	LRP4	LOC	26.080059
SSPN	LRP4	LOC	29.506657
FXYD1	LRP4	LOC	37.236240
SLC4A4	LRP4	LOC	36.622696
ATP1B2	LRP4	LOC	34.479935
SLC7A11	LRP4	LOC	41.860832
NT5E	LRP4	LOC	25.742737
APOE	LRP4	LOC	45.853642
BMP2K	LRP4	LOC	31.435036
ELOVL2	LRP4	LOC	36.724972
CST3	LRP4	LOC	32.567001
GPS2	TRMT5	GOC	49.585548
EZR	TRMT5	GOC	30.359066
MT1G	TRMT5	GOC	29.190411
MID1IP1	TRMT5	GOC	34.944260
Contig45464_RC	TRMT5	GOC	28.811060
KIF1C	TRMT5	GOC	36.801811
ZNF706	TRMT5	GOC	26.461414
FAM156A	TRMT5	GOC	27.278648
FZD9	TRMT5	GOC	30.467567
GCHFR	TRMT5	GOC	37.475121
RABL3	TRMT5	GOC	27.983501
Contig40673_RC	TRMT5	GOC	29.714645
S100A14	TRMT5	GOC	31.230820
ODC1	TRMT5	GOC	29.899734
RNF41	TRMT5	GOC	37.539314
PARP11	TRMT5	GOC	32.901535
PDE4DIP	TRMT5	GOC	30.774611
Contig41005_RC	TRMT5	GOC	25.929289
IL17RB	TRMT5	GOC	43.075928
SYNCRIP	ZNF428	LOC	33.327881
RNASE1	GAL3ST1	LOC	40.275330
USH1C	GAL3ST1	LOC	37.591751
KBTBD11	FAM105A	GOC	31.006720
Contig38566_RC	FAM105A	GOC	26.341225
GLS	RAB1A	GOC	28.593107
SVIP	RAB1A	GOC	27.142948
ZNF624	SAT1	GOC	28.911461
GPS2	EIF4E2	GOC	30.457804
FIBIN	NHSL1	LOC	30.026697
ATP1B2	NHSL1	LOC	26.966663
AI127067_RC	ZBTB38	GOC	25.677410
Contig52684	Contig29380_RC	LOC	29.765514
Contig48722_RC	Contig33948_RC	GOC	31.183928
PITPNC1	PURG	LOC	34.795372
PRR11	PHKA1	GOC	26.975870
PIK3C2A	PHKA1	LOC	28.269697
SLC7A11	PHKA1	LOC	25.804964
EPS15	SDHD	GOC	30.030430
EPS8	SSPN	LOC	26.218586
STK17B	SSPN	LOC	38.959114
CD302	SSPN	LOC	31.193012
SLC4A4	SSPN	LOC	39.861359
NT5E	SSPN	LOC	30.256874
PMS2L1	SSPN	LOC	27.236202
NM_014074	SSPN	LOC	34.853333
CFL1	SSPN	LOC	31.415714
LRP4	SSPN	LOC	30.091372
UBE2E3	INPP5F	LOC	33.729607
GPS2	HMGN2	GOC	51.806129
BRWD1	HMGN2	GOC	27.673239
MT1G	HMGN2	GOC	26.127321
MID1IP1	HMGN2	GOC	32.046268
PEPD	HMGN2	GOC	25.754751
Contig45464_RC	HMGN2	GOC	29.258606
KIF1C	HMGN2	GOC	33.817547
ZNF706	HMGN2	GOC	29.177574
SOX13	HMGN2	GOC	26.024496
FZD9	HMGN2	GOC	31.256687
GCHFR	HMGN2	GOC	29.898788
RABL3	HMGN2	GOC	34.988209
S100A14	HMGN2	GOC	27.672165
HNRNPAB	HMGN2	GOC	25.918079
Contig12648_RC	HMGN2	GOC	26.841812
RNF41	HMGN2	GOC	39.435593
PARP11	HMGN2	GOC	41.023518
Contig41005_RC	HMGN2	GOC	26.374187
IL17RB	HMGN2	GOC	33.967484
C14orf101	MAGOHB	GOC	32.425407
MID1IP1	AGFG2	GOC	26.486366
PID1	PNMAL1	LOC	28.222980
PNMA1	PNMAL1	LOC	25.933441
FAM169A	MYO15A	GOC	26.310658
Contig61202_RC	DDIT4	GOC	26.332747
SNRPN	RAP2B	GOC	33.033772
PID1	SYN2	LOC	26.107124
HSP90AA5P	HSPE1	GOC	26.244772
KRT19	LRRC17	GOC	37.631081
LRRC17	DCDC2	GOC	26.327332
EZR	PDE4DIP	GOC	27.733868
Contig1007_RC	DGCR2	GOC	25.709391
PHYHIP	Contig37978_RC	GOC	34.216652
SNX7	Contig37978_RC	GOC	27.417212
GSDMB	Contig37978_RC	GOC	27.915596
GDI1	Contig37978_RC	GOC	27.813953
DNM1	Contig37978_RC	GOC	31.476883
IDS	Contig37978_RC	GOC	27.950127
MLXIPL	Contig37978_RC	GOC	26.643549
RAB11FIP2	Contig37978_RC	LOC	26.288748
CADPS	Contig37978_RC	GOC	31.015949
SLC7A11	LRRC8A	LOC	27.323174
PLTP	LRRC8A	LOC	26.810322
RNASE1	AATK	LOC	37.615471
USH1C	AATK	LOC	34.020054
AJ251708	TP53TG3	GOC	27.666546
GFAP	TP53TG3	GOC	37.079300
LDB3	HIP1	LOC	29.928732
FLNC	HIP1	LOC	32.901016
RNASE1	HIP1	LOC	35.158310
USH1C	HIP1	LOC	39.350952
UNC5C	HIP1	LOC	27.720377
COL18A1	CPOX	GOC	25.970684
DAB2	Contig4595	LOC	29.606968
VCAM1	Contig4595	LOC	37.475719
FOXC1	Contig4595	LOC	27.179634
TRPC4	Contig4595	GOC	26.387711
NOL4	FGF14	LOC	26.936440
SVIP	CMPK1	GOC	28.746712
THSD7A	ATF2	LOC	30.881336
SOCS5	ATF2	LOC	28.942095
PLCXD2	GLCCI1	GOC	26.892868
RARRES3	BAZ1A	LOC	26.559229
AJ251708	NM_015369	GOC	25.995913
GFAP	NM_015369	GOC	32.284645
SEMA3B	SPATA13	LOC	26.312872
Contig14375_RC	SPATA13	LOC	25.736544
STK3	SPATA13	LOC	28.187996
FNBP1	SPATA13	LOC	33.891548
Contig52981_RC	SPATA13	LOC	25.814257
RNASE1	SPATA13	LOC	41.691151
USH1C	SPATA13	LOC	35.148369
GPS2	ZNF219	GOC	27.271496
FARP1	ZNF219	GOC	29.114685
HSPB2	ZNF219	GOC	27.938259
Contig753_RC	ZNF219	GOC	26.782715
AL050136	NRIP3	LOC	32.036697
MRVI1	NRIP3	LOC	29.234188
GPR158	NRIP3	LOC	27.056860
FZD1	EHD1	GOC	33.684990
Contig48722_RC	RALGPS2	GOC	28.896542
UBE2E3	CCK	LOC	32.595898
TAC1	CCK	LOC	29.661480
KCNK1	CCK	LOC	30.755463
RBM9	CCK	LOC	27.993958
EGR4	DUSP6	LOC	33.892365
Contig44383_RC	DUSP6	LOC	28.038425
EIF2C4	DNAJC3	GOC	26.004917
TMEM151B	CD59	LOC	35.797607
RAB15	CD59	LOC	26.858473
SERP2	IMPG1	LOC	27.867146
FTL	SLC6A17	LOC	28.016384
ATP2A2	MSL1	LOC	35.329182
FLNC	LAMP2	LOC	29.051302
STK3	LAMP2	LOC	28.904276
RNASE1	LAMP2	LOC	46.161728
USH1C	LAMP2	LOC	37.326683
RNASE1	AGPAT4	LOC	32.040546
FAM105A	AGPAT4	GOC	26.075613
KLF8	AK001099	GOC	26.209711
Contig111_RC	Contig52414_RC	GOC	29.630375
PNOC	ACTR3B	LOC	36.484467
NFATC3	PTEN	GOC	31.943260
Contig111_RC	PTEN	GOC	31.872772
ATP1B2	GLI3	LOC	28.797970
BBOX1	GLI3	LOC	27.056000
APOE	GLI3	LOC	56.500885
BMPR1B	GLI3	LOC	35.433365
LGALS1	CLEC16A	GOC	28.244249
NAGPA	Contig45618_RC	GOC	27.661022
PLXNC1	NF1	LOC	29.934942
PTPRG	NF1	LOC	26.598850
ELAVL3	NF1	GOC	28.551023
Contig33654_RC	Contig56338_RC	LOC	27.816439
EDEM1	ILK	GOC	25.759104
ACOT13	ACOX1	GOC	31.130573
GLI1	ACOX1	GOC	33.703297
Contig36421_RC	ACOX1	GOC	33.877178
Contig41798_RC	ACOX1	GOC	33.624016
BAMBI	Contig50520_RC	GOC	39.204090
FOXC1	Contig50520_RC	GOC	26.036465
FUBP1	SOCS6	LOC	25.990351
PITPNC1	SOCS6	LOC	33.065598
CAPZA2	KIAA1107	GOC	29.056349
SNX7	KIAA1107	GOC	26.528702
ARMCX3	KIAA1107	GOC	28.171423
MMADHC	KIAA1107	GOC	30.715981
ATP1A2	ALDH1A1	LOC	28.095530
CALML4	AF131817	GOC	36.812721
EZR	Contig27808_RC	GOC	26.558868
GPX3	COCH	GOC	26.748245
OMD	COCH	GOC	30.257435
C10orf72	COCH	GOC	35.031605
EHD1	COCH	GOC	25.793484
Contig37978_RC	TNFRSF25	GOC	27.174694
RNASE1	SLC12A9	LOC	26.233639
UNC5C	SLC12A9	LOC	26.720316
ASS1	CPZ	GOC	26.353485
COCH	KLF2	GOC	27.911781
AL117611	KIAA0652	GOC	28.621115
Contig47297_RC	SYT7	GOC	29.763477
C19orf12	SYT7	GOC	29.699535
ZBTB44	SYT7	GOC	26.646875
WBP5	PDZRN3	GOC	42.594990
PLEKHG4B	PDZRN3	GOC	28.256258
USP2	PDZRN3	LOC	33.427917
AF131798	PDZRN3	GOC	29.278114
CTSK	PDZRN3	GOC	31.163130
FGD5	PDZRN3	GOC	33.581055
LRRC17	PDZRN3	GOC	29.167608
COCH	PDZRN3	GOC	33.369968
FGD6	FMOD	GOC	31.190908
MYO1B	FMOD	GOC	26.409986
ADORA2B	Contig54491_RC	GOC	33.797203
FAM105A	TP53I3	GOC	31.370735
ALOX5	LILRB3	GOC	36.375618
PDE4DIP	EIF4EBP2	LOC	35.211975
GRK4	PTENP1	GOC	25.720020
VRK1	PTENP1	GOC	37.759098
DHX33	PTENP1	GOC	29.261433
PRKCZ	SOBP	LOC	46.150047
CA10	SOBP	LOC	26.533279
FGD6	Contig39710_RC	GOC	32.936764
SLC7A11	Contig39710_RC	GOC	27.016605
SDCBP	PLAA	GOC	25.899151
RNASET2	PLAA	GOC	38.907681
GPS2	SAP30L	GOC	31.848206
PPM1G	SAP30L	GOC	28.256321
GORASP2	SAP30L	GOC	26.790241
FOXN3	NM_006102	GOC	26.495586
C5orf4	NM_006102	LOC	31.959156
C17orf67	NM_006102	GOC	30.454575
HSPB2	NM_006102	GOC	37.922752
AIG1	NM_006102	GOC	31.144630
UGGT2	NM_006102	GOC	29.686529
LEPREL1	NM_006102	GOC	25.717596
ISYNA1	NM_006102	GOC	31.951229
GCHFR	NM_006102	GOC	38.607491
PLXNB3	NM_006102	LOC	28.223520
DDR1	NM_006102	LOC	28.365772
Contig41005_RC	NM_006102	GOC	34.323124
TRMT5	NM_006102	GOC	32.745171
HMGN2	NM_006102	GOC	28.323532
DYRK2	Contig38761_RC	GOC	27.531755
Contig26081_RC	KRT19P2	GOC	34.704334
Contig53080_RC	KRT19P2	GOC	31.431803
FGD6	KRT19P2	GOC	34.805382
GHR	KRT19P2	GOC	28.088768
MYO1B	KRT19P2	GOC	33.935356
LRRC17	KRT19P2	GOC	25.712959
GMPR2	YES1	LOC	27.519659
RNF41	DCAF6	LOC	27.105873
RNASET2	C9orf123	GOC	25.698143
RND2	C9orf41	GOC	33.965393
TRPC3	HDAC9	LOC	27.480179
FAM169A	HCN3	GOC	25.954025
Contig36421_RC	GPR125	LOC	39.221447
AF070595	AF038185	GOC	27.395304
CADPS	AF038185	GOC	32.378910
FGD6	BMP6	GOC	28.194510
NM_018545	BMP6	LOC	27.654774
TMOD2	MYO5A	LOC	33.787643
PLCXD2	MYO5A	GOC	38.483940
MYOT	SLC16A6	GOC	32.169979
NFASC	SLC16A6	GOC	35.869347
NPC1	SLC16A6	GOC	26.283310
SLC44A1	SLC16A6	GOC	31.549517
CTU2	PCDH7	GOC	30.952213
ABCC5	PCDH7	GOC	28.773317
ODC1	HSD17B12	GOC	25.658901
FBXO2	HOOK2	GOC	26.877869
ASGR1	HOOK2	GOC	26.743778
LEPREL1	HOOK2	GOC	26.732159
FBXO9	HIST1H3J	LOC	39.451954
ELMO1	SGPP1	GOC	35.608223
LYAR	NANOG	GOC	28.043041
GLS	ZNF790	GOC	25.665749
WAPAL	YWHAH	LOC	31.110657
MAGED1	YWHAH	LOC	47.383392
PNMA1	YWHAH	LOC	26.306408
ATP6AP2	YWHAH	LOC	26.105732
NRIP3	WSB2	LOC	25.847385
Contig111_RC	CNNM4	GOC	27.255318
SLC4A4	BCL2	LOC	31.964815
SLC7A11	BCL2	LOC	30.719955
Contig20749_RC	AVEN	GOC	25.970192
VRK1	AVEN	GOC	26.825043
GIMAP5	CARHSP1	GOC	26.433880
S100A4	CARHSP1	GOC	32.800686
S100A6	CARHSP1	GOC	36.300385
RNASET2	METTL14	GOC	33.093082
CUEDC1	CYP27A1	LOC	30.576427
RNASE1	CYP27A1	LOC	32.899082
USH1C	CYP27A1	LOC	33.524910
BAMBI	OGN	GOC	26.995247
DMD	VGLL3	GOC	25.756704
UTP6	TTLL7	GOC	26.554443
ERO1L	TTLL7	GOC	26.908016
FAM134B	TTLL7	LOC	26.601521
EWSR1	TTLL7	GOC	26.470510
THOP1	TTLL7	GOC	34.935680
OLFML2B	TTLL7	GOC	29.270134
GPS2	RAB9A	GOC	30.875431
AL080234	RAB9A	GOC	27.902409
NFASC	RAB9A	GOC	26.515242
Contig55248_RC	RAB9A	GOC	25.897446
RND2	RAB9A	GOC	27.822340
PIK3C2A	Contig475_RC	LOC	25.781353
FAM169A	BSN	GOC	37.968880
ITGBL1	CDK19	GOC	27.624886
KRT19	FRZB	GOC	26.425228
FAM169A	C5orf41	LOC	26.718327
DEPDC1	ABLIM1	GOC	27.176241
PGPEP1	FAM164A	GOC	25.756138
S100A6	FAM164A	GOC	33.539513
MEF2C	CNTN1	LOC	35.823849
EIF1B	RIN1	GOC	34.749538
TGOLN2	RIN1	GOC	31.396242
FLNC	EVI2A	LOC	28.185108
USH1C	EVI2A	LOC	38.467457
UNC5C	EVI2A	LOC	28.529606
RNASET2	ZBTB7B	GOC	28.820240
ELOVL7	LHX6	LOC	25.745041
FAM59B	PPP1R3C	LOC	27.734182
Contig36421_RC	PPP1R3C	LOC	28.999565
Contig53080_RC	ABCA4	GOC	29.204826
FAM105A	ABCA4	GOC	29.749584
ADORA2B	ABCA4	GOC	26.955978
CYS1	FUT8	GOC	26.187128
FAM49B	ZFPM2	LOC	29.319031
FAM59B	RIMKLB	LOC	31.848116
EZR	RIMKLB	LOC	33.346382
Contig36421_RC	RIMKLB	LOC	36.644859
MED6	CTF1	GOC	28.063999
Contig55248_RC	CTF1	GOC	31.960621
PCBD1	CTF1	GOC	28.084991
NGRN	SMARCA2	LOC	26.269190
Contig30392_RC	H2AFZ	LOC	29.618656
PHYHIP	KIAA0513	GOC	30.327587
CADPS	KIAA0513	GOC	31.155539
Contig37978_RC	KIAA0513	GOC	27.463400
KIAA1107	KIAA0513	GOC	30.578302
HSD17B7	GEM	GOC	29.971748
CDH1	FAM13A	LOC	25.857077
CADPS	ARHGAP32	GOC	36.823040
C19orf12	CHGA	GOC	31.995724
ZBTB44	CHGA	GOC	26.141685
SPP1	CREB3L2	LOC	29.034721
Contig11065_RC	CREB3L2	LOC	31.275467
MAF	HLA-DRA	LOC	27.421696
GDAP1	INPP4A	LOC	34.750084
FAM59B	NCAPD3	GOC	35.319233
KLHDC2	NCAPD3	GOC	32.737820
CINP	NCAPD3	GOC	29.295719
SLC38A2	NCAPD3	GOC	27.190598
AL080234	NCAPD3	GOC	46.530846
SLC38A2	NCAPD3	GOC	33.564396
BDH2	NCAPD3	GOC	32.932194
KIAA2018	NCAPD3	GOC	35.312050
Contig40673_RC	NCAPD3	GOC	26.506710
PPP1CC	NCAPD3	GOC	25.817333
Contig6113_RC	NCAPD3	GOC	28.875416
Contig55242_RC	NCAPD3	GOC	36.118759
Contig55248_RC	NCAPD3	GOC	32.682789
PDE4DIP	NCAPD3	GOC	42.190022
IL17RB	NCAPD3	GOC	26.100927
GSPT1	NCAPD3	GOC	27.745451
HMGN2	NCAPD3	GOC	25.995230
GEM	NCAPD3	GOC	27.052166
CLMN	LDB3	LOC	31.927425
SLC44A1	LDB3	LOC	29.159756
RHOG	LDB3	LOC	35.503067
COG5	IREB2	GOC	27.185833
AJ251708	CRTAC1	GOC	30.175306
SH3PXD2A	TP53INP2	LOC	32.710777
KIF1C	TP53INP2	LOC	42.622887
NOTCH2NL	EPHX1	LOC	26.185566
STON2	EPHX1	LOC	30.710003
HTRA1	EPHX1	LOC	26.888680
SSPN	EPHX1	LOC	29.397522
FXYD1	EPHX1	LOC	36.079079
RAB31	EPHX1	LOC	30.005199
BMPR1B	EPHX1	LOC	28.145662
CLCN4	ARHGAP20	LOC	37.598629
DUSP9	TACC1	LOC	32.021492
CA9	HEXB	GOC	27.698391
RNF41	Contig40340_RC	GOC	31.340862
NM_006102	Contig40340_RC	GOC	37.948814
RAB9A	Contig40340_RC	GOC	26.863873
TBC1D19	BET1	GOC	25.722469
C22orf23	MITF	LOC	27.121670
USH1C	MITF	LOC	35.014977
PPAP2A	Contig44693_RC	GOC	27.426872
KLHDC2	KEAP1	GOC	25.688202
FDFT1	KEAP1	GOC	43.164246
AL080234	KEAP1	GOC	30.787443
HNRNPAB	KEAP1	GOC	27.920879
Contig55248_RC	KEAP1	GOC	30.258720
Contig41005_RC	KEAP1	GOC	26.364563
NBL1	GPC6	GOC	27.834261
PNMA1	RAP1B	LOC	38.049770
GRIK1	FGF14	LOC	27.678738
AL050136	FGF14	LOC	26.333305
NUP188	FGF14	LOC	30.584393
SOBP	FGF14	LOC	42.436138
C14orf101	TSPO	GOC	26.990707
ITGB4	TSPO	LOC	27.239048
SOBP	GAD1	LOC	27.057453
FBLN1	C7	GOC	33.331223
FGF14	SLC35B4	LOC	26.013571
PTPN13	LAP3	LOC	28.393463
SNRPN	IREB2	GOC	34.833092
Contig37978_RC	IREB2	GOC	33.066669
CDH1	AL049990	GOC	30.783642
GMPR2	MPP1	LOC	26.314743
WAPAL	GNA13	LOC	28.589209
CALML4	NUDT11	GOC	28.588779
SYNGR3	COX8A	LOC	28.286901
CDKN2D	COX8A	LOC	28.698132
CCK	COX8A	LOC	28.279997
SNX10	Contig5716_RC	GOC	28.800694
CADPS	Contig5716_RC	GOC	30.409700
SNRPN	NR3C1	GOC	26.627037
Contig37978_RC	NR3C1	GOC	28.054090
KIAA1107	NR3C1	GOC	28.397171
USH1C	GJB1	LOC	48.066784
TPPP3	PPFIBP2	LOC	31.754751
CLCN4	PPFIBP2	GOC	26.549465
SEMA3B	PPFIBP2	LOC	26.584135
C5orf4	PPFIBP2	LOC	25.786457
SLC38A2	PPFIBP2	GOC	28.950586
FOLH1	PPFIBP2	LOC	26.755878
AL080234	PPFIBP2	GOC	36.023346
SLC38A2	PPFIBP2	GOC	30.418175
USH1C	PPFIBP2	LOC	38.099815
IMPA1	TSPAN4	GOC	28.367931
ERGIC3	TSPAN4	GOC	26.453819
SLC44A1	SEPT4	LOC	26.949997
Contig45549_RC	BDH2	LOC	26.829699
NM_018071	GPR137B	LOC	25.722797
EZR	GPR137B	LOC	27.524918
BDH2	GPR137B	LOC	30.863216
Contig36421_RC	GPR137B	LOC	27.861546
NM_014074	GPR137B	LOC	31.576460
IL17RB	GPR137B	LOC	26.720940
SNRPN	EVL	GOC	28.527658
FAM105A	WNT4	GOC	26.108868
CA9	MYOF	GOC	27.257706
LASS2	TPPP3	LOC	29.102108
CUEDC1	TPPP3	LOC	35.068333
NPC1	TPPP3	LOC	29.132835
Contig46925	TPPP3	LOC	26.731857
RHOG	TPPP3	LOC	32.529011
HIP1	TPPP3	LOC	25.809273
PPFIBP2	TPPP3	LOC	35.609310
FGD6	DSP	GOC	25.666351
Contig50520_RC	DSP	GOC	26.685272
NRIP3	COX5A	LOC	28.700459
FAM13B	PRRX1	GOC	25.765556
GPS2	Contig25319_RC	GOC	52.254105
TNNT2	Contig25319_RC	GOC	26.337025
FTL	Contig25319_RC	GOC	28.756275
LARP6	Contig25319_RC	GOC	27.072557
CTU2	Contig25319_RC	GOC	26.691536
C6orf89	Contig25319_RC	GOC	35.417171
PEPD	Contig25319_RC	GOC	30.983173
ISYNA1	Contig25319_RC	GOC	26.257650
MAP4K2	Contig25319_RC	GOC	33.687290
PICK1	Contig25319_RC	GOC	33.953560
CTF1	Contig25319_RC	GOC	31.738689
NCAPD3	Contig25319_RC	GOC	29.719570
RND2	SPARC	GOC	28.296453
ASNS	YTHDF2	LOC	28.573917
MAGEH1	ACOT7	LOC	26.045254
UBE2E3	ACOT7	LOC	25.745361
PNOC	ACOT7	LOC	32.025261
PNMA1	ACOT7	LOC	27.872751
COX5A	ACOT7	LOC	26.049015
PHYHIP	CDH18	GOC	30.123911
CADPS	CDH18	GOC	26.429529
RSE_00000602448	PTPN11	GOC	32.784355
Contig40673_RC	RACGAP1	GOC	26.065331
DNAJB9	MANF	GOC	26.374039
FAM59B	CST4	LOC	43.954369
EZR	CST4	LOC	42.203995
FAM156A	CST4	GOC	27.274654
BDH2	CST4	LOC	40.285152
Contig36421_RC	CST4	LOC	40.869652
LRP4	CST4	LOC	35.693150
BTBD3	CDC37L1	LOC	29.623837
LDHA	P4HA1	GOC	28.732571
PGK1	P4HA1	GOC	25.708151
SEPSECS	P4HA1	GOC	36.536736
AVEN	P4HA1	GOC	27.279112
ADORA2B	CHST15	GOC	27.472141
P4HA1	CHST15	GOC	27.884052
PRKACB	VPS36	LOC	25.648657
MON2	VPS36	GOC	34.455795
AKR1C1	AKR1C2	GOC	32.430145
NM_006102	AKR1C2	GOC	26.215107
SPATA6	ELMO1	LOC	34.652359
Contig14375_RC	ELMO1	LOC	26.239738
RNASE1	ELMO1	LOC	25.624544
USH1C	ELMO1	LOC	30.506985
LAMA2	FZD2	GOC	26.319809
GHR	FZD2	GOC	29.785606
MYO1B	FZD2	GOC	26.675385
AF131798	FZD2	GOC	26.069786
FOXC1	FZD2	GOC	25.881819
CTSK	FZD2	GOC	28.512569
FHOD1	FZD2	GOC	27.450985
FRZB	FZD2	GOC	33.829025
ABCA4	FZD2	GOC	25.668707
MAGEH1	CD47	LOC	31.973366
B3GNT2	GAS8	GOC	25.903625
Contig41578_RC	PSEN1	LOC	32.307899
USH1C	PSEN1	LOC	26.628637
RNF41	PDE4DIP	GOC	28.593193
BPI	LTF	LOC	28.313587
FAM169A	LONRF2	GOC	26.549686
PLCXD2	LONRF2	GOC	30.413979
Contig52684	STAT2	LOC	39.079163
RNASE1	Contig24252_RC	LOC	48.982704
USH1C	Contig24252_RC	LOC	43.729065
ZNF790	TTC7B	GOC	27.036057
CNIH	CANX	GOC	25.779884
ITPR1	Contig41774_RC	GOC	25.882748
ST8SIA3	Contig41774_RC	GOC	25.711170
Contig48076_RC	Contig41774_RC	GOC	26.851143
ASS1	SCARA5	GOC	27.716309
BAMBI	SCARA5	GOC	30.287325
CDK19	SCARA5	GOC	27.934364
HSP90B1	MAP4K1	GOC	25.848198
HSPD1	MAP4K1	GOC	29.383232
TAC1	MAPK9	LOC	26.444618
SVIP	PRDM2	GOC	26.519424
PDZRN3	PER3	LOC	43.350040
FAM169A	IPCEF1	GOC	27.180344
GPS2	PPP1R1A	GOC	40.665302
LARP6	PPP1R1A	GOC	26.577015
PTBP2	CREB3L2	GOC	26.279743
UBE2E3	Contig35644_RC	LOC	34.823395
ALOX5	SLC1A5	GOC	26.020012
NUCB2	TMEM45A	GOC	32.551514
ASS1	TMEM45A	GOC	36.778252
ARHGAP23	TMEM45A	GOC	25.767365
SLC16A4	TMEM45A	GOC	26.921232
DOLPP1	TMEM45A	GOC	32.900951
GPX3	TMEM45A	GOC	25.764345
SHC4	TMEM45A	GOC	38.745552
CFHR1	TMEM45A	GOC	28.012983
TSKU	TMEM45A	GOC	38.826935
PPIC	TMEM45A	GOC	26.478825
SVIL	TMEM45A	GOC	30.565771
BIN1	TMEM45A	GOC	43.635937
GAB2	TMEM45A	GOC	28.829212
KIAA1598	TMEM45A	GOC	28.514683
NBL1	TMEM45A	GOC	28.525036
NR2F2	TMEM45A	GOC	37.224728
AFAP1L1	TMEM45A	GOC	27.671305
CLEC10A	TMEM45A	GOC	26.413216
MYO1B	TMEM45A	GOC	37.554024
TP53I11	TMEM45A	GOC	38.160004
RNF7	TMEM45A	GOC	27.311939
GDF15	TMEM45A	GOC	39.376179
AF131798	TMEM45A	GOC	28.152996
PROS1	TMEM45A	GOC	29.093382
ARHGAP29	TMEM45A	GOC	27.776499
TGFA	TMEM45A	GOC	29.059792
CTSL1	TMEM45A	GOC	34.117085
PLTP	TMEM45A	GOC	30.530453
DSG2	TMEM45A	GOC	27.606823
FOXC1	TMEM45A	GOC	33.382557
PLXNB3	TMEM45A	GOC	42.970764
CTSK	TMEM45A	GOC	26.309761
FBLN1	TMEM45A	GOC	28.541115
LRP1	TMEM45A	GOC	31.855461
C2	TMEM45A	GOC	28.496233
CYP1B1	TMEM45A	GOC	27.158890
NAALADL1	TMEM45A	GOC	26.031521
AATK	TMEM45A	GOC	26.408581
PCOLCE	TMEM45A	GOC	28.331894
PDZRN3	TMEM45A	GOC	28.032269
FMOD	TMEM45A	GOC	35.767467
KRT19P2	TMEM45A	GOC	27.088572
TIMP3	TMEM45A	GOC	26.104387
OGN	TMEM45A	GOC	27.152832
TTLL7	TMEM45A	GOC	34.572811
SRPX2	TMEM45A	GOC	28.399803
TSPAN4	TMEM45A	GOC	27.408993
SEPT4	TMEM45A	GOC	29.669964
DSP	TMEM45A	GOC	25.828157
FZD2	TMEM45A	GOC	32.747475
GPS2	EGLN1	GOC	45.184231
Contig6568_RC	EGLN1	LOC	52.026512
PITPNC1	EGLN1	LOC	25.968723
RNF41	EGLN1	GOC	26.715738
NCAPD3	EGLN1	GOC	30.920376
SLC4A4	EMX2OS	LOC	26.171619
SLC7A11	EMX2OS	LOC	26.018082
APOE	EMX2OS	LOC	34.113556
NOTCH2NL	SASH1	LOC	30.368469
LIN7C	SASH1	LOC	28.863838
GATM	SASH1	LOC	32.855179
PIPOX	SASH1	LOC	28.974739
STON2	SASH1	LOC	31.210361
AGT	SASH1	LOC	34.254135
STK17B	SASH1	LOC	29.605558
PRDX6	SASH1	LOC	33.084068
Contig45549_RC	SASH1	LOC	41.073639
HTRA1	SASH1	LOC	27.403940
FXYD1	SASH1	LOC	45.241959
SLC4A4	SASH1	LOC	41.165894
ATP1B2	SASH1	LOC	30.873529
SLC7A11	SASH1	LOC	29.125050
NT5E	SASH1	LOC	30.022186
BBOX1	SASH1	LOC	42.172279
Contig37946_RC	SASH1	LOC	30.623678
APOE	SASH1	LOC	41.577141
PITPNC1	SASH1	LOC	25.631948
PLSCR4	SASH1	LOC	28.702545
ELOVL2	SASH1	LOC	37.021938
CST3	SASH1	LOC	40.352848
BMPR1B	SASH1	LOC	50.747849
NDRG2	SASH1	LOC	35.002769
C1orf61	SASH1	LOC	26.449093
HSD17B6	SASH1	LOC	33.893524
GPC5	SASH1	LOC	28.307384
SSPN	SASH1	LOC	31.391598
GPR137B	SASH1	LOC	38.061897
CST4	SASH1	LOC	44.741505
CHIC1	MAST4	LOC	26.030613
FBLN1	Contig43710_RC	GOC	27.908030
Contig28712_RC	Contig43710_RC	GOC	25.940189
Contig36421_RC	HEPH	LOC	30.291199
FAM169A	AOC2	GOC	29.825607
[truncated: 26,224 more rows]
