# Supplementary material for: Common dysregulation network in the human prefrontal cortex underlies two neurodegenerative diseases
Source: Mol Syst Biol. 2014 Jul 30;10(7):743. doi: 10.15252/msb.20145304 (PMC4299500; doi:10.15252/msb.20145304)
Supplement: Supplementary file 3 — Supplementary Dataset D1b [file msb0010-0743-sd3.txt]

gene1	gene2	category	Q statistic
Pro25G	Pro25G	GOC	26.631952
r60_n11	r60_a97	LOC	60.269405
r60_a97	r60_a135	LOC	37.835022
r60_n11	r60_a107	LOC	22.746494
r60_n11	r60_3	LOC	30.557390
r60_a97	r60_3	LOC	29.583721
RSE_00000154975	SUGT1	GOC	25.457180
SUGT1	CLPX	GOC	24.105927
RSE_00000028420	AIFM1	GOC	27.341700
RSE_00000658006	CORO1C	LOC	22.612411
AIFM1	BAG1	GOC	25.338652
FAM59B	BAG1	GOC	26.525360
SEC61A1	STK39	LOC	22.187363
SSBP2	RSBN1L	LOC	22.680820
SUGT1	HOOK3	GOC	38.457909
SLC7A10	KIF1B	LOC	44.096695
PPM1D	FAM65C	GOC	23.460930
IMMP2L	FAM65C	GOC	23.384762
IMMP2L	FBXO2	GOC	23.744286
KITLG	CDH10	GOC	22.765030
RSE_00000658006	UNC119	GOC	25.215582
HSP90AA5P	DNAJB1	GOC	25.804552
RSE_00000658006	GPS2	GOC	29.556349
PMS2L3	GPS2	GOC	28.219538
MYOT	GPS2	GOC	33.769123
FAM59B	GPS2	GOC	30.728670
CREBBP	GPS2	GOC	22.526062
TIMM8A	GPS2	GOC	24.378096
PABPN1	VPS13C	GOC	22.604679
NOTCH2NL	EZR	LOC	30.965870
KIF1B	EZR	LOC	50.509850
Contig24600_RC	C21orf59	GOC	21.924942
NOTCH2NL	AF035278	GOC	32.073601
MYOT	LAMA4	GOC	22.629751
SERPINH1	HECW2	LOC	22.624252
RSE_00000658006	Contig50251_RC	GOC	21.731142
FAM59B	Contig50251_RC	GOC	26.452509
FBXO2	Contig50251_RC	GOC	25.881887
SLC7A10	Contig41813_RC	LOC	25.927761
FAM59B	Contig41813_RC	LOC	25.683430
EZR	Contig41813_RC	LOC	22.210272
FIBIN	RIN2	LOC	24.970716
CDKN1C	TPPP3	LOC	23.852327
SLC7A10	GLI3	LOC	23.330061
FAM59B	GLI3	LOC	27.955889
KIF1B	GLI3	LOC	21.728210
KIF1B	ARHGAP5	LOC	22.503796
GATM	ARHGAP5	LOC	22.423189
HSP90AA5P	PAPD5	GOC	22.508213
C21orf59	PAPD5	GOC	22.510792
FAM59B	FARP1	GOC	36.955402
FBXO2	FARP1	GOC	51.254559
TPPP3	FARP1	GOC	40.075195
TUBB3	MAP3K3	GOC	22.128284
KITLG	KIAA1239	GOC	21.892517
C18orf1	CLCN4	LOC	23.529388
Contig50251_RC	GUCY1A3	GOC	28.056896
TPPP3	DNAH9	GOC	23.647945
XPO1	C5orf28	GOC	29.595539
PMS2L3	FXR2	GOC	26.308485
MARCH5	HERC6	GOC	25.606831
Contig38535_RC	SLC25A4	GOC	23.118662
CDKN1C	SEMA3B	LOC	25.874033
Contig25783_RC	SEMA3B	LOC	22.070581
GATM	AK001020	LOC	45.817822
KIAA1409	ZSWIM5	LOC	24.070763
SEMA3B	SPP1	LOC	44.217972
NUCB2	Contig33762_RC	GOC	24.639900
FAM59B	Contig38388_RC	LOC	37.121006
SERP2	POLR2B	GOC	28.512232
CLCN4	POLR2B	GOC	26.820642
TUBB3	ZNF263	GOC	27.535141
TPPP3	FAM125B	LOC	23.815392
SPP1	CAPN13	LOC	24.006905
CRHR1	SLMAP	LOC	22.157368
HSP90AA5P	HSPA1A	GOC	24.090149
FSD1L	GOPC	LOC	22.307449
SLC7A10	PIPOX	LOC	32.114548
FAM59B	PIPOX	LOC	43.281967
EZR	PIPOX	LOC	44.715725
DNAH9	PIPOX	GOC	23.941505
SOX6	Contig6568_RC	LOC	24.414850
Contig46677_RC	TEAD4	LOC	25.962528
Contig1998_RC	C7orf61	GOC	33.769333
HIP1R	AL157421	GOC	23.156769
ZBTB10	ZNF788	GOC	23.466446
MYOT	KLHDC2	GOC	29.524517
FAM59B	KLHDC2	GOC	31.771467
FBXO2	KLHDC2	GOC	26.551548
AP4E1	KLHDC2	GOC	32.839684
GPS2	KLHDC2	GOC	49.328823
Contig50251_RC	KLHDC2	GOC	24.779711
FARP1	KLHDC2	GOC	24.358608
FXR2	KLHDC2	GOC	31.065918
GPS2	FOXN3	GOC	27.544970
SPP1	ENPP2	LOC	25.204014
UNC119	TF	LOC	35.268753
PPM1D	ATXN1L	GOC	28.115923
Contig30016_RC	ATXN1L	GOC	35.618393
ZNF263	ATXN1L	GOC	45.633438
SPP1	TYMS	LOC	24.113466
CLDN18	AL133089	LOC	25.582253
HIST1H3E	PRKCSH	LOC	27.576874
SPP1	PRKCSH	LOC	30.082565
FIBIN	STON2	LOC	30.647142
EZR	STON2	LOC	31.777723
ARHGAP5	STON2	LOC	30.272018
AK001020	STON2	LOC	21.835571
KLHDC2	JAKMIP3	GOC	38.381084
UTRN	Contig16687_RC	GOC	31.015448
ADNP2	Contig57091_RC	GOC	27.129972
EZR	AGT	LOC	28.065300
TUBB3	LARP6	GOC	35.390419
FAM65C	LARP6	GOC	32.024666
FBXO2	LARP6	GOC	40.605598
GPS2	LARP6	GOC	25.700451
MAP3K3	LARP6	GOC	28.084089
TTLL11	LARP6	LOC	33.716091
ZNF263	LARP6	GOC	32.714252
SCG3	LARP6	GOC	27.035183
PCNA	LARP6	GOC	22.421627
KLHDC2	LARP6	GOC	49.666367
FAM65C	DENND2A	GOC	26.090050
GPS2	DENND2A	GOC	40.156898
MAP3K3	DENND2A	GOC	40.706238
Contig15381_RC	Contig49341_RC	LOC	22.324453
CDKN1C	Contig49341_RC	LOC	30.690962
LARP6	Contig49341_RC	LOC	34.982929
SLC7A10	S1PR1	LOC	30.281471
FAM59B	S1PR1	LOC	29.490971
CDKN1C	NHLRC3	LOC	27.643171
SPP1	NHLRC3	LOC	43.229034
GPS2	ULK2	GOC	27.523884
SPP1	PLA2G16	LOC	30.771910
NHLRC3	PLA2G16	LOC	30.495272
GNAQ	LMO3	LOC	31.108303
WAPAL	PTAR1	LOC	24.424469
C5orf43	ARL3	LOC	22.522903
Contig34112_RC	MRAS	LOC	22.031090
EZR	ACAA2	LOC	24.980705
AK001020	ACAA2	LOC	22.004438
Contig46047_RC	GCH1	LOC	42.680824
SLC7A10	AL109716	LOC	27.319613
FBXO2	UQCRC2	GOC	22.660755
GLS	FAM169A	GOC	24.557644
GPS2	CETN2	GOC	26.393654
VPS13C	MYL6B	LOC	22.508118
DNAJB1	DNAJB6	GOC	22.895559
SPP1	MAL	LOC	22.511887
RSE_00000658006	SPAG16	GOC	29.256466
AF035278	SPAG16	GOC	26.060003
DHX15	SPAG16	GOC	31.318680
ZNF330	SPAG16	GOC	26.508322
TUBB3	HMGN1	GOC	34.660999
MAP3K3	HMGN1	GOC	25.024202
C5orf28	HMGN1	GOC	27.547264
ZNF263	HMGN1	GOC	23.624603
KLHDC2	HMGN1	GOC	25.677393
RB1CC1	MARCKS	LOC	32.053097
FUT9	MARCKS	LOC	25.980906
SEMA3B	PPAP2C	LOC	30.432529
TYMS	PPAP2C	LOC	25.832405
Contig49341_RC	PPAP2C	LOC	27.148895
NHLRC3	PPAP2C	LOC	34.681477
FIBIN	STK17B	LOC	28.729443
SLC7A10	STK17B	LOC	31.581131
FAM59B	STK17B	LOC	35.687744
EZR	STK17B	LOC	32.405708
AL157488	STK17B	LOC	37.587749
KLF10	CDH11	GOC	22.244242
RSE_00000658006	MLL2	GOC	24.443468
LAMP1	PLEKHA8	GOC	38.860611
TNRC6B	PLEKHA8	GOC	42.469711
FAM59B	SLC1A2	LOC	22.663450
CLPX	FARP2	GOC	33.161369
ATP6V1C1	FARP2	GOC	24.211754
GPS2	NM_014181	GOC	23.164015
STK17B	IPW	LOC	22.294195
CDKN1C	C5orf4	LOC	22.013874
QKI	C5orf4	LOC	25.535860
C11orf9	C5orf4	LOC	31.943295
SALL1	C5orf4	LOC	27.641092
FAM125B	C5orf4	LOC	37.542782
PPAP2C	C5orf4	LOC	29.651836
FIBIN	PON2	LOC	28.558048
AK001020	PON2	LOC	25.804747
FAM115A	PURB	GOC	22.507633
RSE_00000658006	RBP1	GOC	27.103714
IMMP2L	RBP1	GOC	23.127205
FIBIN	ID4	LOC	21.872034
DMD	ID4	LOC	27.730824
MCTP1	PHYHIP	GOC	23.364416
ETHE1	CINP	GOC	25.900253
FARP1	CINP	GOC	27.991179
HECW2	SERPINH1	LOC	26.348057
SLC7A10	LHX2	LOC	22.882994
XPO1	FAM131B	GOC	34.073532
KLHDC2	FAM131B	GOC	33.277531
KIF1B	TEAD1	LOC	23.122845
SLC7A10	CLDN10	LOC	41.645111
FAM59B	CLDN10	LOC	50.149261
EZR	CLDN10	LOC	32.846893
GLI3	CLDN10	LOC	22.444483
ZNF330	C17orf67	GOC	26.933384
TUBB3	SPAG7	LOC	22.210781
C2orf49	PTPRZ1	LOC	25.065207
STON2	PTPRZ1	LOC	33.076103
PON2	PTPRZ1	LOC	24.562698
STON2	AKR1C3	LOC	36.555573
S1PR1	AKR1C3	LOC	24.504856
FAM115A	UNC80	GOC	21.794712
Contig46677_RC	PCDH18	GOC	33.315441
ARL5A	KCTD9	LOC	26.090275
ZNF263	YY1AP1	GOC	29.877172
CETN2	YY1AP1	GOC	31.635601
RTN2	KIAA1522	GOC	21.915100
Contig41813_RC	C5orf33	LOC	30.706621
S1PR1	C5orf33	LOC	23.908625
CLDN10	C5orf33	LOC	30.944025
SEMA3B	LASS2	LOC	26.754490
NHLRC3	LASS2	LOC	24.302494
C5orf4	LASS2	LOC	24.210630
Contig6270_RC	RGS7BP	LOC	21.921001
ATP2B2	FAM49B	LOC	25.518684
INO80C	FAM49B	GOC	25.908310
NKAPL	RGS11	GOC	29.541817
UQCRC2	WDR5B	GOC	24.006783
Contig6568_RC	KCNJ16	LOC	21.807138
FBXO2	SLC38A2	GOC	23.566071
GPS2	SLC38A2	GOC	27.928183
FARP1	SLC38A2	GOC	25.821945
LARP6	SLC38A2	GOC	46.191124
CETN2	SLC38A2	GOC	25.643780
CDC25B	SLC38A2	GOC	28.992937
FAM59B	GRIN2C	LOC	35.646065
EZR	GRIN2C	LOC	34.937397
UQCRC2	TMEM85	LOC	25.355631
FAM59B	LFNG	LOC	31.411674
DNAH9	ANKRD31	GOC	28.474552
ABCA1	PHC3	LOC	23.868258
LARP6	DMBT1	LOC	25.984257
EZR	PRDX6	LOC	39.063103
ARHGAP5	PRDX6	LOC	24.432852
AK001020	PRDX6	LOC	22.552330
C21orf45	Contig18293_RC	LOC	27.883469
C7orf61	Contig24650_RC	LOC	21.718252
CAMK2D	QARS	GOC	25.398922
C5orf33	QARS	GOC	28.906746
MOBP	Contig41578_RC	LOC	23.497490
TXNRD1	RASAL1	LOC	23.036436
TPPP3	RASAL1	LOC	29.388027
UBA2	FOXG1	GOC	25.443954
MRPL33	CUL9	GOC	25.386843
GPS2	CUL1	GOC	28.738007
FIBIN	Contig45549_RC	LOC	24.387318
SLC7A10	Contig45549_RC	LOC	28.078861
PTPRZ1	Contig45549_RC	LOC	22.919386
GPS2	SLCO3A1	GOC	30.163715
SEMA3B	SLCO3A1	LOC	28.740210
KLHDC2	SLCO3A1	GOC	38.990158
FAM168A	IGF2R	GOC	26.296394
GPS2	RSAD1	GOC	24.934271
IMMP2L	AIG1	GOC	23.169712
GPS2	AIG1	GOC	23.430206
MORF4	BDP1	GOC	41.215675
PGK1	BDP1	GOC	24.883812
NKAPL	Contig18967_RC	GOC	35.604412
NR2F6	Contig18967_RC	GOC	27.352066
CHST2	Contig18967_RC	GOC	25.757517
CHCHD1	Contig18967_RC	GOC	27.605856
SEMA3B	GPR37	LOC	26.915941
C5orf4	GPR37	LOC	39.436970
RSE_00000658006	Contig28983_RC	GOC	30.073906
AP4E1	Contig28983_RC	GOC	37.184254
PRG4	SIX2	GOC	25.806717
RSE_00000729974	Contig59481_RC	GOC	29.523478
ZNF207	CAMSAP1L1	LOC	29.102999
MYOT	FAM13B	GOC	23.528603
GPS2	FAM13B	GOC	26.771578
MAP3K3	FAM13B	GOC	31.278118
SEC16A	FAM13B	GOC	26.567030
ZNF263	FAM13B	GOC	25.162422
LARP6	FAM13B	GOC	23.281197
FAM131B	FAM13B	GOC	25.778088
FBXO2	TSN	GOC	28.436783
Contig10844_RC	TSN	GOC	23.579588
RSE_00000729974	TMEM81	GOC	35.351486
MARCH5	TMEM81	GOC	25.723307
DHX15	TMEM81	GOC	35.937492
Contig18967_RC	TMEM81	GOC	26.893135
SLMAP	MEF2C	LOC	28.870430
LAMP1	MEF2C	GOC	39.738686
GNAQ	MEF2C	LOC	36.927357
PLEKHA8	MEF2C	GOC	28.744720
ANK2	MEF2C	LOC	24.281916
LRRC20	PRKCZ	LOC	21.844395
SUGT1	ZNF259	GOC	30.113436
CINP	ZNF259	GOC	22.424152
PMS2L3	GIT1	GOC	21.979614
Contig38630_RC	GIT1	GOC	29.953817
GPS2	GIT1	GOC	35.355179
KLHDC2	GIT1	GOC	47.145023
SLC38A2	GIT1	GOC	47.003174
SLCO3A1	GIT1	GOC	25.474974
BAG1	DCI	GOC	24.937023
UNC119	ICOSLG	LOC	24.144079
TPPP3	ICOSLG	LOC	22.977070
SEMA3B	ICOSLG	LOC	30.561443
Contig49341_RC	ICOSLG	LOC	36.840752
MOBP	ICOSLG	LOC	22.571999
SERPINH1	CLIC2	GOC	21.768015
ICOSLG	FOLH1	LOC	22.796757
ETHE1	CALHM2	GOC	25.825136
CINP	CALHM2	GOC	23.545212
FAM59B	RYR1	LOC	23.679935
Contig50251_RC	NCRNA00085	GOC	24.066345
LARP6	Contig11666_RC	GOC	38.397911
C7orf63	Contig11666_RC	GOC	30.645771
TUBB3	PMP2	GOC	37.507824
FAM13B	PMP2	GOC	23.978607
RBP1	KLHL2	GOC	23.710844
Contig28983_RC	KLHL2	GOC	24.977821
TMEM81	KLHL2	GOC	25.301308
GSTZ1	SLC22A4	GOC	25.496323
PLEKHA6	SLC22A4	GOC	30.520573
UNC119	SLC22A4	GOC	22.022207
KIAA1522	SLC22A4	GOC	25.842155
Contig18293_RC	SLC22A4	GOC	25.003475
FIBIN	CD302	LOC	27.942177
ODF2	MED6	GOC	27.725206
Contig33909_RC	MED6	GOC	23.713932
QARS	MED6	GOC	23.772469
AZIN1	Contig19635_RC	GOC	33.194328
TUBB3	SLC45A1	LOC	29.453236
CLCN4	DNA2	GOC	44.654263
RTN2	DNA2	GOC	25.166559
QDPR	DNA2	GOC	29.235973
RBP1	DNA2	GOC	24.432941
RSAD1	DNA2	GOC	24.829603
Contig28983_RC	DNA2	GOC	27.426579
Contig59481_RC	DNA2	GOC	22.983147
TMEM81	DNA2	GOC	52.427608
GIT1	DNA2	GOC	34.107346
KLHL2	DNA2	GOC	23.362066
SLC22A4	DNA2	GOC	25.112421
SAR1B	C16orf5	GOC	21.864258
AK001020	HTRA1	LOC	31.776201
ZBTB20	HTRA1	LOC	22.553802
GPS2	ZNF592	GOC	21.965933
MAP3K3	ZNF592	GOC	28.562834
ZNF263	ZNF592	GOC	37.789906
KLHDC2	ZNF592	GOC	26.857002
YY1AP1	ZNF592	GOC	33.646942
SNRPD3	ACOT13	GOC	25.573322
FBXO2	ACOT13	GOC	31.272156
FARP1	ACOT13	GOC	25.029236
KLHDC2	ACOT13	GOC	31.038568
HMGN1	ACOT13	GOC	23.720570
CINP	ACOT13	GOC	35.628826
FAM131B	ACOT13	GOC	24.085621
ZNF259	ACOT13	GOC	21.729872
GPS2	GLI1	GOC	25.976534
KLHDC2	GLI1	GOC	26.834423
HMGN1	GLI1	GOC	25.418570
SNRPD3	MRPL42	GOC	21.765507
SV2B	SNCA	LOC	22.362259
Contig48318_RC	Contig27391_RC	GOC	22.308189
TNRC6B	Contig37117	GOC	30.146229
ZNF324	PSMD14	LOC	27.317265
Contig36062_RC	DOCK10	LOC	22.570122
ARHGAP5	CPE	LOC	21.864555
C5orf33	CPE	LOC	36.010239
SLC7A10	PLA2G5	LOC	26.484734
CDKN1C	Contig14375_RC	LOC	26.230261
GPS2	INSR	GOC	37.973110
FAM49B	INSR	GOC	21.873535
MAP3K3	INSR	GOC	30.066189
FXR2	INSR	GOC	27.055082
KLHDC2	INSR	GOC	22.838312
LARP6	INSR	GOC	24.321453
DENND2A	INSR	GOC	25.344900
TEX264	INSR	GOC	25.192806
MLL2	INSR	GOC	23.440950
FAM13B	INSR	GOC	35.154037
GIT1	INSR	GOC	51.136345
PMP2	INSR	GOC	22.316504
ZNF592	INSR	GOC	27.563772
CRHR1	ABI2	LOC	24.436422
SLMAP	ABI2	LOC	28.378090
ITGA6	NUP160	LOC	22.005787
Contig26573_RC	CLPX	LOC	25.654783
NM_018071	GNG12	LOC	24.296219
EZR	GNG12	LOC	22.665195
CLPX	RGS2	GOC	28.583952
RSE_00000658006	Contig47297_RC	GOC	23.402205
XPO1	Contig47297_RC	GOC	22.944107
FAM59B	Contig47297_RC	GOC	27.383204
CASP10	Contig47297_RC	GOC	26.443792
GPS2	Contig47297_RC	GOC	33.915359
JAKMIP3	Contig47297_RC	GOC	22.385393
LARP6	Contig47297_RC	GOC	47.547478
HMGN1	Contig47297_RC	GOC	24.838585
FAM49B	Contig47297_RC	GOC	30.979454
GIT1	Contig47297_RC	GOC	25.919447
ZNF592	Contig47297_RC	GOC	24.277943
INSR	Contig47297_RC	GOC	33.131256
Contig23703_RC	MIR1206	GOC	22.268822
HMGN1	MIR1206	GOC	28.773180
HSPA1A	CTBP2	GOC	24.097221
LONRF3	FKBP3	LOC	26.517149
ANXA3	CD34	GOC	34.318077
C5orf4	PDE1C	LOC	23.340145
MBOAT2	SSPN	LOC	24.717630
PMS2L3	FAH	GOC	24.413712
ZNF263	FAH	GOC	30.899805
KLHDC2	FAH	GOC	27.648975
FOXN3	FAH	GOC	35.609581
SPAG16	FAH	GOC	24.277489
SLC38A2	FAH	GOC	37.104916
GIT1	FAH	GOC	42.454460
KLHL2	FAH	GOC	25.823788
NR2C2	FAH	GOC	30.586958
CALHM2	DKK3	LOC	24.356195
LARP6	TNFAIP6	GOC	23.930641
ZNF330	MEX3A	GOC	27.348076
CNO	MEX3A	GOC	23.589180
HERC6	PRR11	GOC	29.201185
MAPK13	MAN2C1	GOC	25.560638
ICA1	IDH2	GOC	21.791515
C7orf61	Contig12369_RC	GOC	24.785782
BAG3	INHBB	LOC	31.915800
STK17B	INHBB	LOC	35.111942
CLDN10	INHBB	LOC	23.004963
GRIN2C	INHBB	LOC	24.297871
FAM131B	SLC25A30	LOC	23.546959
HOXC6	NKX3-2	GOC	29.682629
SIX6	NKX3-2	GOC	26.607321
PLS1	C12orf51	GOC	24.551323
SLCO3A1	Contig48290_RC	GOC	27.049948
SPP1	PIGT	LOC	24.513556
RSE_00000658006	CTU2	GOC	24.444517
MYOT	CTU2	GOC	57.001026
AP4E1	CTU2	GOC	23.588634
KLHDC2	CTU2	GOC	22.967646
LARP6	CTU2	GOC	32.828205
NPFF	CTU2	GOC	25.295069
SEPT7	CTU2	GOC	39.161438
SLCO3A1	CTU2	GOC	37.916908
DNA2	CTU2	GOC	25.622339
INSR	CTU2	GOC	36.260559
SLMAP	PPARD	LOC	25.213776
MKL2	SYNGR3	GOC	22.121922
TAC1	SYNGR3	LOC	21.999514
SPP1	ITGA2	LOC	23.378260
Contig16722_RC	Contig24240_RC	LOC	22.309475
TAC1	IFITM2	LOC	23.651875
SEMA3B	UGT8	LOC	24.819321
Contig49341_RC	UGT8	LOC	28.875862
C5orf4	UGT8	LOC	34.137421
FAM65C	MID1IP1	GOC	27.651281
TRO	MID1IP1	GOC	26.349751
GPS2	MID1IP1	GOC	37.371609
SEMA3B	MID1IP1	LOC	37.783722
Contig33762_RC	MID1IP1	GOC	28.621601
SCG3	MID1IP1	GOC	22.400373
KLHDC2	MID1IP1	GOC	45.462891
C5orf4	MID1IP1	LOC	34.439392
TAF3	MID1IP1	GOC	30.700184
SLC38A2	MID1IP1	GOC	34.360428
RSAD1	MID1IP1	GOC	30.744213
TMEM81	MID1IP1	GOC	23.788832
GIT1	MID1IP1	GOC	27.856678
SLC27A1	MID1IP1	LOC	35.345524
DNA2	MID1IP1	GOC	36.021469
Contig47297_RC	MID1IP1	GOC	29.320290
FAH	MID1IP1	GOC	28.416004
CTU2	MID1IP1	GOC	51.424126
SPAG16	CYS1	GOC	35.133801
C5orf4	CYS1	GOC	25.608366
PRR11	CYS1	GOC	30.021656
RPL10	SETBP1	LOC	33.335342
HSP90AA5P	GDAP1	LOC	22.444572
CORO1C	GDAP1	LOC	27.870892
C1orf128	GDAP1	LOC	28.176250
C20orf111	GDAP1	LOC	22.282791
MAP1B	GDAP1	LOC	22.551731
SLMAP	GDAP1	LOC	27.092556
GNAQ	GDAP1	LOC	33.290516
UAP1	GDAP1	LOC	23.890427
IPO5	GDAP1	LOC	29.385679
MEF2C	GDAP1	LOC	21.929813
HNRNPA0	GDAP1	LOC	28.387779
ARF6	GDAP1	LOC	45.226772
ABI2	GDAP1	LOC	36.190140
FAM65C	CCDC149	GOC	22.543478
GPS2	CCDC149	GOC	26.768890
MAP3K3	CCDC149	GOC	30.272518
ZNF263	CCDC149	GOC	24.086609
SPAG16	CCDC149	GOC	29.793465
SLC38A2	CCDC149	GOC	30.817436
RSAD1	CCDC149	GOC	21.990032
AIG1	CCDC149	GOC	25.730310
GIT1	CCDC149	GOC	23.338591
DNA2	CCDC149	GOC	29.393799
Contig47297_RC	CCDC149	GOC	27.749960
Contig28805_RC	Contig38566_RC	GOC	27.589233
SFRS5	GNG12	GOC	33.621910
LAMP1	GNG12	GOC	40.246777
TNRC6B	GNG12	GOC	22.289337
PLEKHA8	GNG12	GOC	61.601616
MEF2C	GNG12	GOC	50.045937
EML2	GNG12	GOC	43.184517
LMBR1L	GNG12	GOC	44.617538
Contig50251_RC	SEMA4G	GOC	23.691225
RB1CC1	MOBKL3	LOC	24.628304
ZNF330	NOB1	GOC	27.205879
FIBIN	FXYD1	LOC	22.629242
NM_018071	FXYD1	LOC	37.408478
EZR	FXYD1	LOC	63.949989
TPPP3	FXYD1	GOC	22.797670
ARHGAP5	FXYD1	LOC	32.370567
TGFB2	FXYD1	LOC	30.521296
CETN2	FXYD1	GOC	22.957672
SPAG16	FXYD1	GOC	25.114515
ID4	FXYD1	LOC	25.387901
TEAD1	FXYD1	LOC	23.014160
SLC38A2	FXYD1	GOC	27.093700
INHBB	FXYD1	LOC	33.531151
LIG4	Contig58042_RC	GOC	23.222803
EPB49	AF070595	GOC	23.905025
FAM59B	EIF2B2	GOC	32.155781
DHX15	EIF2B2	GOC	22.595852
APOC1	GPR65	GOC	22.850830
PPP1R1C	Contig44890_RC	GOC	22.902945
Contig57091_RC	DNAJC13	GOC	28.289471
FAM115A	DNAJC13	GOC	33.985096
Contig40916_RC	CADPS	GOC	22.274179
SLITRK5	CADPS	GOC	21.988033
ADRBK2	CADPS	GOC	24.465771
CHST11	FXYD3	LOC	36.014694
SNRPD3	C6orf89	GOC	21.777477
CORO1C	NUDT4	LOC	27.006752
NFIL3	NUDT4	GOC	26.661274
GDAP1	NUDT4	LOC	31.144676
EGR1	HIVEP1	LOC	22.015663
SORBS1	KDM3A	LOC	23.204697
Contig6568_RC	KDM3A	LOC	27.185575
CLCN4	ISOC1	GOC	22.828072
EZR	F3	LOC	27.258585
STON2	F3	LOC	22.249479
INHBB	F3	LOC	25.114014
Contig5267_RC	C16orf91	GOC	23.486101
Contig11666_RC	PEPD	GOC	29.061192
INSR	PEPD	GOC	23.042755
RSE_00000658006	SESN1	GOC	28.316359
SLITRK3	SESN1	GOC	29.484613
RTN2	SESN1	GOC	36.768631
HMGN1	SESN1	GOC	28.362877
MREG	SESN1	GOC	22.601240
GIT1	SESN1	GOC	38.553349
CCDC149	SESN1	GOC	23.961983
SPP1	BEST1	LOC	32.339985
TMEM30B	FOXD2	GOC	22.076931
FIBIN	SLC16A9	LOC	26.500023
EZR	SLC16A9	LOC	29.021494
HIBCH	TOMM40	LOC	23.149090
SUGT1	NPC1L1	GOC	28.350307
C21orf59	NPC1L1	GOC	22.437498
FXR1	NPC1L1	GOC	25.064489
RAB21	NPC1L1	GOC	26.768784
SAR1B	NPC1L1	GOC	23.524187
ATG2A	DNHD1	GOC	22.793159
TUBB3	RAD23A	LOC	22.439157
CSTB	ROM1	LOC	28.563885
BDP1	MAP4K3	LOC	27.084187
EHBP1L1	FBLN5	LOC	22.540369
FAM59B	SLC4A4	LOC	36.060791
EZR	SLC4A4	LOC	22.457644
Contig41813_RC	SLC4A4	LOC	23.582237
Contig6568_RC	SLC4A4	LOC	25.732258
PON2	SLC4A4	LOC	22.924662
ID4	SLC4A4	LOC	28.121914
Contig45549_RC	SLC4A4	LOC	29.195267
CPE	SLC4A4	LOC	21.964001
IFITM2	TAC1	LOC	22.760778
RSE_00000658006	CSNK1E	GOC	35.249542
TUBB3	CSNK1E	GOC	22.306122
KLHDC2	CSNK1E	GOC	23.519089
DENND2A	CSNK1E	GOC	26.598803
HMGN1	CSNK1E	GOC	30.014170
GIT1	CSNK1E	GOC	22.472723
KLHL2	CSNK1E	GOC	27.895634
ZNF592	CSNK1E	GOC	30.111851
INSR	CSNK1E	GOC	44.575771
CCDC149	CSNK1E	GOC	30.849520
F3	CSNK1E	GOC	22.038467
Pro25G_onG3PDH570_20bp	CABP5	GOC	30.512329
FAM13B	CTDSPL	GOC	23.478218
DECR1	CHPT1	LOC	23.940567
FXYD1	CHPT1	LOC	34.390621
SLC4A4	CHPT1	LOC	22.568329
FAM59B	PIK3C2A	LOC	32.918900
EZR	PIK3C2A	LOC	25.917805
NDP	PIK3C2A	LOC	21.751842
CPE	PIK3C2A	LOC	34.188656
ETHE1	TBCD	GOC	30.669060
MAGEH1	TBCD	GOC	23.184834
ZNF259	TBCD	GOC	45.024979
IRF7	C8A	GOC	22.069920
MED6	SLC6A6	GOC	34.558830
NOTCH2NL	TPD52L1	LOC	37.320698
GLUD2	TPD52L1	LOC	24.845959
STON2	TPD52L1	LOC	27.066628
HRSP12	TPD52L1	LOC	26.660038
FXYD1	TPD52L1	LOC	34.867519
SLC4A4	TPD52L1	LOC	32.949490
SPAG16	Contig27793_RC	GOC	30.078320
CDH1	FAM91A2	GOC	22.927973
INHBB	AXL	LOC	27.607452
APOC1	Contig46244_RC	GOC	27.019606
SEMA3B	Contig8597_RC	LOC	31.141779
Contig49341_RC	Contig8597_RC	LOC	22.831806
C5orf4	Contig8597_RC	LOC	28.868015
CFTR	Contig8597_RC	LOC	22.282391
FOLH1	Contig8597_RC	LOC	25.191345
IFNGR1	KCTD3	LOC	25.643375
MID1IP1	EHMT1	GOC	25.888508
CCDC149	GTF2IRD1	GOC	25.299459
SATB1	EPHA4	GOC	28.801003
RASGRP3	Contig54169_RC	LOC	23.710442
HIP1R	Contig54169_RC	LOC	21.861050
ERBB3	Contig54169_RC	LOC	26.038715
CDKN1C	Contig54169_RC	LOC	24.360863
C11orf9	Contig54169_RC	LOC	25.915407
SALL1	Contig54169_RC	LOC	29.867456
CAPN13	Contig54169_RC	LOC	21.860867
ENPP2	Contig54169_RC	LOC	40.148834
MOBP	Contig54169_RC	LOC	43.994900
PPAP2C	Contig54169_RC	LOC	41.074730
C5orf4	Contig54169_RC	LOC	22.135609
LASS2	Contig54169_RC	LOC	24.052334
ST18	Contig54169_RC	LOC	30.269089
PLP1	Contig54169_RC	LOC	25.766983
GPR37	Contig54169_RC	LOC	36.311058
BIN1	Contig54169_RC	LOC	22.099304
UGT8	Contig54169_RC	LOC	41.076355
ZNF324	GTF2A2	LOC	23.184065
FAP	LRRC27	GOC	22.360115
TUBB3	F8A1	LOC	35.613396
CALY	F8A1	LOC	27.900600
ZNF259	MGRN1	GOC	30.045341
GPS2	CIZ1	GOC	34.452499
KLHDC2	CIZ1	GOC	37.500919
FAM13B	CIZ1	GOC	28.898922
INSR	CIZ1	GOC	30.352306
DNA2	PLK4	GOC	27.702740
NR2F6	Contig39249	GOC	25.984699
LIMCH1	MTHFD2	LOC	26.006554
MAP3K3	NARF	GOC	22.523968
MID1IP1	NARF	GOC	22.751858
KLHL2	CNTN1	LOC	21.881256
Contig41578_RC	RNF125	LOC	26.433493
Contig8597_RC	RNF125	LOC	22.283768
Contig54169_RC	RNF125	LOC	24.891521
DNAJB5	EGR4	LOC	39.821381
HIVEP1	EGR4	LOC	24.264532
MEF2C	ACTR2	LOC	26.364454
GDAP1	ACTR2	LOC	30.438980
Contig41813_RC	ATP1B2	LOC	33.509327
GLI3	ATP1B2	LOC	27.169441
STON2	ATP1B2	LOC	32.853798
S1PR1	ATP1B2	LOC	28.292046
STK17B	ATP1B2	LOC	28.491404
ID4	ATP1B2	LOC	25.015720
CLDN10	ATP1B2	LOC	25.837183
Contig45549_RC	ATP1B2	LOC	28.534054
FXYD1	ATP1B2	LOC	28.591587
SLC16A9	ATP1B2	LOC	40.067734
FAM115A	PPAPDC1A	GOC	30.611832
PRR11	GHRL	GOC	27.380524
Contig28285_RC	Contig11157_RC	GOC	30.404060
IRS1	Contig11157_RC	GOC	28.994682
GIT1	Contig11157_RC	GOC	33.998947
KLHL2	Contig11157_RC	GOC	23.060289
ZNF592	Contig11157_RC	GOC	25.910290
KEL	CUEDC1	LOC	29.032898
TPPP3	CUEDC1	LOC	35.495964
SEMA3B	CUEDC1	LOC	25.381817
ENPP2	CUEDC1	LOC	25.501123
Contig49341_RC	CUEDC1	LOC	36.174675
MOBP	CUEDC1	LOC	28.586847
C5orf4	CUEDC1	LOC	34.617065
LASS2	CUEDC1	LOC	22.142237
CFTR	CUEDC1	LOC	22.610491
DMBT1	CUEDC1	LOC	26.808279
FOLH1	CUEDC1	LOC	32.869560
Contig23408_RC	SECISBP2L	LOC	25.612389
CDKN1C	SECISBP2L	LOC	28.030066
FAM125B	SECISBP2L	LOC	23.958065
CAPN13	SECISBP2L	LOC	22.977613
MOBP	SECISBP2L	LOC	22.468819
MAL	SECISBP2L	LOC	23.059250
C5orf4	SECISBP2L	LOC	32.055393
GPR37	SECISBP2L	LOC	26.032751
ICOSLG	SECISBP2L	LOC	24.851776
ZNF330	LEPREL1	GOC	22.171379
PPP1R1C	Contig44124_RC	GOC	24.159145
MFF	Contig44124_RC	GOC	30.504536
ARID2	Contig27505_RC	LOC	21.880299
LARP6	NT5E	GOC	29.117260
Contig14115_RC	SLC25A3	GOC	27.080994
AL157421	NUP188	GOC	29.054871
STK39	NM_006455	LOC	22.569233
NCRNA00085	NM_006455	GOC	22.193888
SLK	AL080234	LOC	31.448946
MED6	Contig41154_RC	GOC	22.835930
GATM	Contig3464_RC	LOC	28.998228
PTPRZ1	Contig3464_RC	LOC	29.364187
SLC4A4	Contig3464_RC	LOC	29.853912
PDLIM5	Contig3464_RC	LOC	22.319267
Contig38630_RC	PARD6A	GOC	23.376299
RASL12	C10orf116	LOC	33.031227
TUBB3	ISYNA1	GOC	25.408474
FARP1	ISYNA1	GOC	36.788857
KLHDC2	ISYNA1	GOC	27.646053
INSR	ISYNA1	GOC	24.280811
MARCKS	FMR1	LOC	22.756582
NHLRC3	SLCO3A1	LOC	23.122194
Contig54169_RC	SLCO3A1	LOC	22.465664
Contig59481_RC	MRPS31	GOC	39.648758
GPS2	KIF1C	GOC	27.120417
MAP4	KIF1C	LOC	23.622026
ULK2	KIF1C	GOC	24.049498
TAF3	KIF1C	GOC	22.243505
GIT1	KIF1C	GOC	22.079271
DNA2	KIF1C	GOC	26.967169
MEX3A	KIF1C	GOC	24.077024
CTU2	KIF1C	GOC	43.420128
FXR2	Contig58275_RC	GOC	22.877966
Contig45547_RC	Contig58275_RC	LOC	23.942307
GPS2	PSMD6	GOC	23.119745
DMD	ZBTB44	LOC	22.074627
KLHDC2	ZBTB44	GOC	27.566910
RSAD1	ZBTB44	GOC	23.267082
GIT1	ZBTB44	GOC	31.250385
FAH	ZBTB44	GOC	22.534081
CTU2	ZBTB44	GOC	24.757856
CSNK1E	ZBTB44	GOC	26.668726
CUL1	Contig58637_RC	GOC	22.688995
LRRC27	Contig58637_RC	GOC	24.592960
AP4E1	Contig29015_RC	GOC	22.272690
AL109716	Contig13866_RC	LOC	23.761019
RSE_00000028420	PPM1G	GOC	48.747219
FAM59B	PPM1G	GOC	36.410309
BAG1	PPM1G	GOC	35.772575
Contig31928_RC	PPM1G	GOC	25.222887
CREBBP	PPM1G	GOC	30.314167
LARP6	PPM1G	GOC	36.619488
CETN2	PPM1G	GOC	44.380795
SLC38A2	PPM1G	GOC	27.438404
STYX	PPM1G	GOC	21.931400
C1orf213	PPM1G	GOC	31.193714
NARF	PPM1G	GOC	21.961418
KLHDC2	CREG1	GOC	26.859398
MID1IP1	CREG1	GOC	24.903559
CREBBP	NFATC3	GOC	25.814734
PPP1R1C	NFATC3	GOC	22.300114
ICA1	NFATC3	GOC	23.418892
C7orf63	NFATC3	GOC	26.858744
AK001020	COMT	LOC	22.086731
HTRA1	COMT	LOC	24.290718
POLR2B	Contig14632_RC	GOC	24.449638
C5orf4	TLE4	LOC	21.933550
CFTR	TLE4	LOC	25.034271
Contig54169_RC	TLE4	LOC	39.202248
EZR	SLC7A11	LOC	38.230431
ARHGAP5	SLC7A11	LOC	30.297422
Contig6568_RC	SLC7A11	LOC	26.361277
STON2	SLC7A11	LOC	26.372274
S1PR1	SLC7A11	LOC	33.110180
STK17B	SLC7A11	LOC	26.782385
PON2	SLC7A11	LOC	35.844181
ID4	SLC7A11	LOC	49.924259
PRCP	SLC7A11	LOC	22.916121
LHX2	SLC7A11	LOC	28.298391
CLDN10	SLC7A11	LOC	23.200989
PTPRZ1	SLC7A11	LOC	38.747395
AKR1C3	SLC7A11	LOC	25.311020
Contig45549_RC	SLC7A11	LOC	25.530666
CD302	SLC7A11	LOC	30.021084
HTRA1	SLC7A11	LOC	22.985308
CPE	SLC7A11	LOC	37.138988
SLC4A4	SLC7A11	LOC	26.216345
CHPT1	SLC7A11	LOC	23.410851
TPD52L1	SLC7A11	LOC	37.031464
Contig3464_RC	SLC7A11	LOC	25.105175
Contig13866_RC	SLC7A11	LOC	40.161827
KIF1C	MOBP	LOC	21.926302
APOC1	TYMP	GOC	22.251465
C5orf4	ANLN	LOC	30.296736
Contig54169_RC	ANLN	LOC	22.293262
KIF1B	AK3L1	LOC	24.171484
AL109716	AK3L1	LOC	24.939476
STK17B	AK3L1	LOC	23.961258
SLC7A11	AK3L1	LOC	31.824080
AF055029	MAP4K4	GOC	22.474472
TNFAIP6	MAP4K4	GOC	22.136419
TMEM81	MYL5	GOC	30.121836
MSTO1	MYL5	GOC	22.460617
FAM49B	Contig42253_RC	LOC	23.415716
C5orf43	LDOC1	LOC	23.156361
AF035278	TADA2B	GOC	35.180595
Contig30016_RC	TADA2B	GOC	32.310013
Contig33762_RC	TADA2B	GOC	23.930771
KCTD4	TADA2B	GOC	33.237686
DHX15	TADA2B	GOC	28.010311
Contig18967_RC	TADA2B	GOC	27.412352
ZNF592	NDUFAF3	GOC	24.039261
RASGRP3	QKI	LOC	27.247755
ENPP2	QKI	LOC	23.748871
MOBP	QKI	LOC	27.296040
C5orf4	QKI	LOC	30.403978
GPR37	QKI	LOC	27.199017
NM_014086	C16orf80	GOC	25.152128
PGRMC1	C16orf80	LOC	21.990135
LIN7C	Contig20749_RC	LOC	21.791569
C5orf4	HSD17B3	LOC	27.198793
BEST1	HSD17B3	LOC	23.259285
ARHGEF10	HSD17B3	LOC	21.915064
RSE_00000028420	SLC38A2	GOC	22.315248
BAG1	SLC38A2	GOC	25.333427
FAM65C	SLC38A2	GOC	23.642893
FBXO2	SLC38A2	GOC	27.710291
GPS2	SLC38A2	GOC	30.607328
Contig50251_RC	SLC38A2	GOC	33.386730
FARP1	SLC38A2	GOC	24.353092
LARP6	SLC38A2	GOC	47.406330
CETN2	SLC38A2	GOC	24.871353
CDC25B	SLC38A2	GOC	27.837061
GIT1	SLC38A2	GOC	46.807884
FAH	SLC38A2	GOC	35.443485
MID1IP1	SLC38A2	GOC	31.980110
CCDC149	SLC38A2	GOC	32.630543
FXYD1	SLC38A2	GOC	28.194868
KIAA1147	SLC38A2	GOC	24.046124
ISYNA1	SLC38A2	GOC	22.754765
PPM1G	SLC38A2	GOC	34.389236
Contig40714_RC	CYP39A1	GOC	29.170889
HIST1H3E	SEPSECS	LOC	37.901249
PDIA6	SPRY2	GOC	23.727428
NT5E	ZNF507	GOC	24.457119
FOXD2	KRT18	GOC	23.426960
SLC7A10	SALL3	LOC	23.409603
KIF1B	SALL3	LOC	30.061668
WAPAL	SALL3	LOC	23.745173
PIPOX	SALL3	LOC	35.440956
CLDN10	SALL3	LOC	25.667021
GRIN2C	SALL3	LOC	26.079756
FXYD1	SALL3	LOC	33.421745
ATP1B2	SALL3	LOC	29.033735
SLC7A11	SALL3	LOC	28.694073
CADPS	PCDH8	GOC	21.751152
Contig31928_RC	Contig42490_RC	GOC	38.240391
LAMP1	Contig9555_RC	GOC	47.502350
PLEKHA8	Contig9555_RC	GOC	32.328030
MEF2C	Contig9555_RC	GOC	31.088985
EML2	Contig9555_RC	GOC	34.158939
LMBR1L	Contig9555_RC	GOC	22.700209
GNG12	Contig9555_RC	GOC	45.766914
CAMSAP1L1	ALDH3B1	GOC	25.543106
TMEM81	ALDH3B1	GOC	22.603228
KITLG	CHN1	GOC	31.279556
Contig24600_RC	HTATIP2	GOC	51.600239
NPC1L1	HTATIP2	GOC	37.327675
SLC7A10	NT5E	LOC	32.018990
FAM59B	NT5E	LOC	40.295029
ID4	NT5E	LOC	28.219376
C5orf33	NT5E	LOC	27.724396
Contig45549_RC	NT5E	LOC	21.863651
CUL1	GNPNAT1	GOC	38.476082
GIT1	GNPNAT1	GOC	28.310427
Contig47297_RC	GNPNAT1	GOC	25.659439
GMFG	HLA-DMB	GOC	21.929756
CLPX	DHX57	GOC	27.533825
NFATC3	DHX57	GOC	29.729618
UBE2R2	DHX57	GOC	33.984699
GPS2	INPP5E	GOC	24.969353
KALRN	KIAA0802	GOC	29.581921
RGS4	KIAA0802	GOC	22.323154
CASP10	ZBTB16	GOC	31.318422
GIT1	ZBTB16	GOC	23.669416
KLHL2	ZBTB16	GOC	24.103811
CCDC149	ZBTB16	GOC	34.597313
HSD17B3	MEIS1	LOC	23.024767
MYOT	ITPK1	GOC	24.547531
Contig33762_RC	ITPK1	GOC	32.902653
KLHDC2	ITPK1	GOC	40.215714
MLL2	ITPK1	GOC	30.429211
RSAD1	ITPK1	GOC	24.286388
DNA2	ITPK1	GOC	33.242828
INSR	ITPK1	GOC	29.625431
Contig47297_RC	ITPK1	GOC	27.553162
CTU2	ITPK1	GOC	35.792416
CSNK1E	ITPK1	GOC	26.964567
ZBTB16	ITPK1	GOC	34.950649
Contig45549_RC	Contig46242_RC	LOC	22.555613
CPE	Contig46242_RC	LOC	22.764849
SLC7A11	Contig46242_RC	LOC	29.086353
Contig27505_RC	Contig19431_RC	GOC	27.600555
UBE2R2	Contig19431_RC	GOC	29.860416
NFIL3	KDM4D	GOC	23.336531
OMD	INADL	GOC	28.851162
TAB1	GOLPH3L	GOC	23.519197
FAM59B	SOX6	LOC	24.281380
RSE_00000321465	Contig45303_RC	LOC	22.996201
KEL	Contig45303_RC	LOC	30.715904
TPPP3	Contig45303_RC	LOC	27.944658
Contig49341_RC	Contig45303_RC	LOC	27.673929
C5orf4	Contig45303_RC	LOC	26.120161
DMBT1	Contig45303_RC	LOC	22.697357
FOLH1	Contig45303_RC	LOC	25.461813
Contig54169_RC	Contig45303_RC	LOC	27.035685
SECISBP2L	Contig45303_RC	LOC	31.026438
ZNF263	KIAA0564	GOC	27.313522
ATXN1L	KIAA0564	GOC	30.243561
NDUFAF3	KIAA0564	GOC	40.052803
GATM	AL049423	LOC	33.695976
STON2	AL049423	LOC	22.147121
AGT	AL049423	LOC	23.934374
PON2	AL049423	LOC	32.560608
ID4	AL049423	LOC	22.964060
PRDX6	AL049423	LOC	23.851425
Contig45549_RC	AL049423	LOC	30.275621
HTRA1	AL049423	LOC	30.121351
NDP	AL049423	LOC	27.969542
COMT	AL049423	LOC	21.917521
GNAQ	AF131843	LOC	25.228519
FARP1	ZNF467	GOC	26.627672
SLC38A2	ZNF467	GOC	29.670967
ISYNA1	ZNF467	GOC	22.154596
SLC38A2	ZNF467	GOC	32.374741
ZNF207	COPS2	LOC	24.726175
QARS	COPS2	GOC	24.422012
NPC1L1	COPS2	GOC	28.498882
RSAD1	TRAPPC2L	GOC	27.911276
NR2C2	ZNF706	LOC	23.266106
CCDC149	ZNF706	GOC	25.830822
Contig44548_RC	Contig111_RC	GOC	23.806517
DMD	BBOX1	LOC	24.157768
FAM59B	BBOX1	LOC	38.531124
NM_018071	BBOX1	LOC	22.236372
EZR	BBOX1	LOC	36.161488
GLI3	BBOX1	LOC	28.869583
ARHGAP5	BBOX1	LOC	35.246510
AK001020	BBOX1	LOC	26.808434
SLC4A4	BBOX1	LOC	48.225327
PIK3C2A	BBOX1	LOC	23.227669
Contig3464_RC	BBOX1	LOC	29.135395
SLC7A11	BBOX1	LOC	48.143677
AK3L1	BBOX1	LOC	22.296394
SALL3	BBOX1	LOC	28.999483
NT5E	BBOX1	LOC	34.015316
AL049423	BBOX1	LOC	33.820190
CKMT1B	FOXG1	GOC	21.846697
TRO	FOXG1	GOC	25.055010
GPS2	FOXG1	GOC	22.628712
TMEM185B	FOXG1	GOC	23.564566
KLHDC2	FOXG1	GOC	27.920055
FOXN3	FOXG1	GOC	22.278824
RTN2	FOXG1	GOC	23.860954
Contig28805_RC	FOXG1	GOC	26.756184
HMGN1	FOXG1	GOC	21.749649
FAM49B	FOXG1	GOC	24.611719
PMP2	FOXG1	GOC	22.357327
FAH	FOXG1	GOC	49.039528
Contig38566_RC	FOXG1	GOC	23.941147
F3	FOXG1	GOC	29.716719
Contig11157_RC	FOXG1	GOC	44.318485
GNPNAT1	FOXG1	GOC	24.282227
RABGAP1L	Contig34872_RC	GOC	24.262547
KITLG	CAP2	GOC	23.166565
MEX3A	RRAD	GOC	30.177990
PMS2L3	PPP1R9B	GOC	23.042835
Contig28983_RC	NPM1	GOC	23.998770
CTU2	NPM1	GOC	29.730232
MAML1	TNK2	GOC	22.604935
TIMM8A	TNK2	GOC	23.028637
MLL2	TNK2	GOC	23.604679
INSR	TNK2	GOC	43.028332
NUP188	TNK2	GOC	22.601181
INSR	DPF1	GOC	24.881790
TPPP3	INPP1	LOC	29.321182
C5orf4	INPP1	LOC	23.044302
SLC38A2	INPP1	GOC	21.914570
SLC38A2	INPP1	GOC	25.082413
GRIN2C	SALL2	LOC	25.819742
GPS2	SSH3	GOC	28.486979
KLHDC2	SSH3	GOC	34.792313
ODF2	SSH3	GOC	25.831528
GLI1	SSH3	GOC	36.042305
ERC2	SATB2	GOC	27.915602
KIAA0802	SATB2	GOC	24.719557
KLHL2	ABCC5	GOC	24.381319
INSR	ABCC5	GOC	34.039837
SESN1	ABCC5	GOC	26.144531
ZBTB44	ABCC5	GOC	26.001017
ZBTB16	ABCC5	GOC	29.946310
GATM	KLHL24	LOC	22.854912
NKAPL	C16orf52	GOC	27.540375
PLS1	C16orf52	GOC	22.949383
TMEM81	C16orf52	GOC	23.243349
FAH	C16orf52	GOC	21.978409
ALDH3B1	C16orf52	GOC	22.557081
ATP2B2	SAE1	LOC	24.661911
Contig38535_RC	SAE1	GOC	22.341301
SPP1	COL4A5	LOC	31.518097
ICOSLG	COL4A5	LOC	23.149784
CUEDC1	COL4A5	LOC	24.338985
DNASE1	Contig29369_RC	LOC	25.258373
C22orf23	MOBKL2B	LOC	23.119915
Contig49341_RC	MOBKL2B	LOC	24.038591
Contig54169_RC	MOBKL2B	LOC	29.519646
SECISBP2L	MOBKL2B	LOC	29.606199
QKI	MOBKL2B	LOC	24.739647
SUGT1	FKBP4	GOC	28.616653
SAR1B	FKBP4	GOC	23.774111
HTATIP2	FKBP4	GOC	25.057352
Contig19431_RC	FKBP4	GOC	22.013895
FBXO2	FAM171A1	GOC	25.428869
GPS2	FAM171A1	GOC	35.734550
Contig50251_RC	FAM171A1	GOC	25.584896
KLHDC2	FAM171A1	GOC	43.699535
SPAG16	FAM171A1	GOC	34.422775
FAM189B	FAM171A1	GOC	25.523401
SLC38A2	FAM171A1	GOC	37.106667
Contig47297_RC	FAM171A1	GOC	24.921629
TNFAIP6	FAM171A1	GOC	24.918751
MEX3A	FAM171A1	GOC	26.138933
CTU2	FAM171A1	GOC	27.510540
Contig38566_RC	FAM171A1	GOC	22.596254
EIF2B2	FAM171A1	GOC	27.558266
Contig29015_RC	FAM171A1	GOC	29.194778
SLC38A2	FAM171A1	GOC	36.819778
TTRAP	C2orf42	GOC	24.814789
RSE_00000729974	BDH2	GOC	23.193209
NOTCH2NL	BDH2	LOC	27.350475
GATM	BDH2	LOC	21.855598
FARP1	BDH2	GOC	25.121729
Contig6568_RC	BDH2	LOC	28.928715
MBOAT2	BDH2	LOC	32.218414
STON2	BDH2	LOC	29.997362
AGT	BDH2	LOC	24.456924
S1PR1	BDH2	LOC	23.018715
STK17B	BDH2	LOC	33.677181
HRSP12	BDH2	LOC	25.478895
Contig45549_RC	BDH2	LOC	33.805096
Contig34504_RC	BDH2	LOC	22.553747
FXYD1	BDH2	LOC	57.904030
SLC4A4	BDH2	LOC	28.540026
PIK3C2A	BDH2	LOC	28.203459
SLC7A11	BDH2	LOC	46.901031
NT5E	BDH2	LOC	22.934547
BBOX1	BDH2	LOC	31.610260
INTS8	CALM1	GOC	23.562431
Contig23408_RC	ASPA	LOC	24.876713
CDKN1C	ASPA	LOC	25.937008
SPP1	ASPA	LOC	29.022823
ICOSLG	ASPA	LOC	22.521772
QKI	ASPA	LOC	26.032797
Contig45303_RC	ASPA	LOC	33.632385
KATNAL1	RAC1	GOC	23.452950
PABPN1	TUBB4Q	GOC	31.100540
GPS2	TUBB4Q	GOC	21.873260
MRPL1	TUBB4Q	GOC	28.958279
MOBKL3	TUBB4Q	GOC	29.273066
HOOK3	HSPA9	GOC	23.007130
SLC22A4	TAF6	GOC	27.097088
Contig50883_RC	CYP26A1	LOC	24.494600
MAP3K3	VPS37D	GOC	25.488342
FBXO2	SOX13	GOC	33.950958
CINP	SOX13	GOC	22.614740
RSE_00000658006	PGP	GOC	40.322136
KLHDC2	PGP	GOC	28.133987
GIT1	PGP	GOC	25.133112
RPL10	PGP	GOC	27.298786
CIZ1	PGP	GOC	26.996948
Contig58275_RC	PGP	GOC	33.936470
ZBTB44	PGP	GOC	49.051121
FOXG1	PGP	GOC	25.728613
NRXN1	SNX10	GOC	30.225763
Contig58042_RC	SNX10	GOC	34.638950
MSTO1	CCR10	GOC	29.083191
CTBP2	CCR10	GOC	25.065195
NFATC3	CCR10	GOC	28.662041
CYP39A1	CCR10	GOC	25.139530
GOLPH3L	CCR10	GOC	23.361656
C2orf42	CCR10	GOC	29.162073
ADSS	NM_014727	LOC	25.450661
ZNF259	FAM178A	GOC	23.159405
APOC1	Contig21200_RC	GOC	22.511318
GPS2	Contig8888_RC	GOC	24.794989
ZNF263	Contig8888_RC	GOC	22.909075
ENDOG	Contig8888_RC	GOC	22.361877
FAH	Contig8888_RC	GOC	23.221970
PPM1G	Contig8888_RC	GOC	28.113544
TADA2B	Contig8888_RC	GOC	24.692268
GNPNAT1	Contig8888_RC	GOC	23.050840
FOXG1	Contig8888_RC	GOC	22.408798
Pro25G_onG3PDH570_20bp	SLC12A4	GOC	27.201576
CABP5	SLC12A4	GOC	25.956577
IGF2BP3	ESPL1	LOC	33.022942
HSP90AA5P	HSPA1B	GOC	23.719210
STON2	RAB31	LOC	30.898962
AKR1C3	RAB31	LOC	25.263809
Contig45549_RC	RAB31	LOC	33.291527
FXYD1	RAB31	LOC	32.427685
SLC7A11	RAB31	LOC	30.496782
BBOX1	RAB31	LOC	27.692223
Contig1970_RC	FAM102B	GOC	21.766047
FAM169A	FAM102B	GOC	22.603746
ZNF711	FAM102B	GOC	24.448242
CDKN1C	SOX2OT	LOC	23.995895
SPP1	SOX2OT	LOC	31.756304
CUEDC1	SOX2OT	LOC	27.245991
SUGT1	HSPB1	GOC	28.549013
LRRC32	HSPB1	LOC	28.727842
NPC1L1	HSPB1	GOC	24.750717
CPT1A	RUFY3	LOC	25.752481
INHBB	RUFY3	LOC	24.642075
MYOT	ING5	GOC	44.933453
GPS2	ING5	GOC	42.066338
LARP6	ING5	GOC	53.473873
QDPR	ING5	GOC	28.010105
SLCO3A1	ING5	GOC	35.530914
INSR	ING5	GOC	22.677380
MID1IP1	ING5	GOC	43.441151
KIF1C	ING5	GOC	23.290962
ITPK1	ING5	GOC	43.759106
INPP1	ING5	GOC	30.096643
TAF9	GNL3	LOC	29.542574
Contig40015_RC	NONO	GOC	24.347145
KLHL2	Contig42263_RC	GOC	22.110695
CCDC149	Contig42263_RC	GOC	24.536089
Contig27793_RC	Contig42263_RC	GOC	21.921894
Contig8888_RC	Contig42263_RC	GOC	21.771606
SLC4A3	CYTH3	LOC	33.345757
C5orf4	PHLPP1	LOC	27.423471
Contig26616_RC	PHLPP1	LOC	24.470991
Contig54169_RC	PHLPP1	LOC	27.457359
INSR	THOP1	GOC	26.334455
SLC7A10	CDC14A	LOC	34.263504
FAM59B	CDC14A	LOC	28.997087
EZR	CDC14A	LOC	38.815052
TGFB2	CDC14A	LOC	23.779007
LONRF3	CDC14A	LOC	21.797291
PTPRZ1	CDC14A	LOC	26.380934
INHBB	CDC14A	LOC	25.713459
SLC4A4	CDC14A	LOC	23.219227
ATP1B2	CDC14A	LOC	41.292126
SLC7A11	CDC14A	LOC	23.026127
AK3L1	CDC14A	LOC	24.047054
BDH2	CDC14A	LOC	28.098846
RAB31	CDC14A	LOC	36.073547
IFITM2	TAC1	LOC	21.710918
HSPB1	RAB13	LOC	25.221645
Contig1998_RC	NPC1	LOC	26.298918
TPPP3	NPC1	LOC	32.701561
SEMA3B	NPC1	LOC	55.200790
Contig49341_RC	NPC1	LOC	40.910423
NHLRC3	NPC1	LOC	26.058254
MOBP	NPC1	LOC	26.689354
C5orf4	NPC1	LOC	47.599487
FOLH1	NPC1	LOC	33.374920
Contig54169_RC	NPC1	LOC	39.421043
SECISBP2L	NPC1	LOC	25.827875
ING5	NPC1	GOC	28.711325
TMEM81	RNASET2	GOC	22.567070
FAH	RNASET2	GOC	30.359413
NARF	RNASET2	GOC	22.544527
PPM1G	RNASET2	GOC	28.637203
MRC1	IL10RA	LOC	24.571131
ATP1B2	SLC25A20	LOC	21.928289
SLC7A11	SLC25A20	LOC	27.960403
NFATC3	YY1	GOC	30.650702
DHX57	YY1	GOC	22.157261
SPP1	PHLDB1	LOC	28.836996
PPAP2C	PHLDB1	LOC	31.754211
ICOSLG	PHLDB1	LOC	28.074177
Contig8597_RC	PHLDB1	LOC	22.454424
HSD17B3	PHLDB1	LOC	24.654631
NOTCH2NL	MYO5C	GOC	26.512320
PCP4L1	MYO5C	GOC	24.901861
DHX15	MYO5C	GOC	23.008739
SPAG16	MYO5C	GOC	39.404087
C9orf93	MYO5C	GOC	23.780937
RBP1	MYO5C	GOC	37.454731
SLC38A2	MYO5C	GOC	29.344696
FAM13B	MYO5C	GOC	23.496452
GIT1	MYO5C	GOC	26.470985
KLHL2	MYO5C	GOC	28.435392
DNA2	MYO5C	GOC	26.359413
Contig47297_RC	MYO5C	GOC	29.046772
Contig38566_RC	MYO5C	GOC	37.136734
JTB	MYO5C	GOC	31.162634
CSNK1E	MYO5C	GOC	27.153942
PPM1G	MYO5C	GOC	49.003212
SLC38A2	MYO5C	GOC	30.293026
Contig8888_RC	MYO5C	GOC	28.386299
C9orf125	C1orf114	GOC	22.162712
PSD3	C1orf114	GOC	25.487907
MCTP1	LHFPL4	GOC	29.187510
CADPS	LHFPL4	GOC	23.433626
PSD3	LHFPL4	GOC	22.148388
SNX10	LHFPL4	GOC	25.174715
CDKN1C	SLC31A2	LOC	22.202900
SPP1	SLC31A2	LOC	30.297619
CUEDC1	SLC31A2	LOC	30.417912
QKI	SLC31A2	LOC	27.365108
Contig18780_RC	KHDRBS3	GOC	24.787710
TAC1	KHDRBS3	LOC	22.049341
MYL5	KHDRBS3	GOC	23.851805
TADA2B	KHDRBS3	GOC	30.530497
SLC7A10	APOE	LOC	21.800865
FAM59B	APOE	LOC	51.572067
C11orf93	APOE	LOC	27.312611
EZR	APOE	LOC	32.312244
Contig41813_RC	APOE	LOC	32.072670
GLI3	APOE	LOC	35.778461
ID4	APOE	LOC	30.089939
LHX2	APOE	LOC	29.457558
TEAD1	APOE	LOC	26.126730
CLDN10	APOE	LOC	47.077755
Contig45549_RC	APOE	LOC	36.397675
SLC16A9	APOE	LOC	25.598991
SALL3	APOE	LOC	47.469273
AL049423	APOE	LOC	26.482323
BBOX1	APOE	LOC	25.329081
BDH2	APOE	LOC	22.213202
CDC14A	APOE	LOC	37.902012
SPP1	CREB5	LOC	26.895086
DNAH9	CPT2	GOC	23.564392
Contig39113_RC	Contig51808_RC	GOC	22.458458
KLHDC2	Contig753_RC	GOC	25.674095
HMGN1	Contig753_RC	GOC	26.063025
TNK2	Contig753_RC	GOC	24.196993
NAPEPLD	CSNK2A1	GOC	24.053625
ZNF788	Contig44383_RC	GOC	22.231192
EGR1	Contig44383_RC	LOC	25.665039
TMCC1	RNF214	GOC	23.500095
MPPED1	FAM117B	GOC	22.434994
Contig1998_RC	Contig48278_RC	GOC	23.001474
ZNF207	CSNK1G3	LOC	23.295631
TNRC6B	ZNF182	GOC	39.023895
GNG12	ZNF182	GOC	45.366348
DLSTP	ZNF182	GOC	26.951437
SIDT2	TMEM11	GOC	21.963577
Contig18967_RC	TMEM11	GOC	22.341228
Contig43703_RC	TMEM11	GOC	27.441162
KCTD4	KIAA0114	GOC	24.934990
AI127067_RC	KIAA0114	GOC	24.055729
SCN11A	KIAA0114	GOC	25.054169
Contig18967_RC	KIAA0114	GOC	21.828592
TMEM81	KIAA0114	GOC	35.052734
MID1IP1	KIAA0114	GOC	25.230177
MYO5C	KIAA0114	GOC	36.982922
CC2D1B	Contig28085_RC	GOC	26.360567
NM_014727	Contig28085_RC	LOC	31.668324
EHBP1L1	LMOD1	LOC	22.125038
SLCO3A1	MTHFD2L	GOC	26.918085
MID1IP1	FAM120C	LOC	21.842970
F8A1	CNOT6	LOC	23.744659
Contig44124_RC	CNOT6	GOC	25.916286
TRO	SLC16A6	GOC	29.308966
GPS2	SLC16A6	GOC	26.316307
Contig33762_RC	SLC16A6	GOC	24.453295
HMGN1	SLC16A6	GOC	24.983473
ITPK1	SLC16A6	GOC	22.445770
EZR	GNG5	LOC	21.834721
SRGN	CXCL2	LOC	30.147411
ADAMTS1	CXCL2	LOC	24.326900
MBOAT2	KIAA2018	LOC	24.293127
PLEKHA8	MED1	GOC	35.432037
TIMM8A	APLNR	GOC	23.971775
MAP3K3	APLNR	GOC	22.199219
MLL2	APLNR	GOC	24.050724
RSAD1	APLNR	GOC	26.264919
INSR	APLNR	GOC	24.242634
ZBTB16	APLNR	GOC	22.007294
ING5	APLNR	GOC	27.782690
CDKN1C	FMO5	GOC	22.411715
HSD17B7	BCL6	GOC	42.793015
FAR2	Contig35537_RC	GOC	22.258926
CREBBP	AL049782	GOC	23.697990
PGP	FAM158A	LOC	24.753241
SOX6	CA8	LOC	24.776508
SOX6	CA8	LOC	28.438547
MYL5	Contig29513_RC	GOC	23.404869
NOTCH2NL	Contig14015_RC	GOC	22.383320
CNO	Contig14015_RC	GOC	23.528666
KLHDC2	FAM84B	GOC	36.082848
CCL19	FAM84B	GOC	22.223091
STON2	AQP4	LOC	21.883930
FXYD1	AQP4	LOC	31.107386
SLC7A11	AQP4	LOC	32.867935
ZNF592	SKI	GOC	29.180248
SLC38A2	SKI	GOC	22.456282
KLHL2	MAP6	GOC	27.192020
Contig47150_RC	FH	GOC	22.046745
KLHDC2	FGFR1OP	GOC	33.087120
BCAP29	FGFR1OP	GOC	29.126282
PPARD	CSNK1A1	LOC	33.772480
RSE_00000729974	FZD9	GOC	24.812487
RSE_00000658006	FZD9	GOC	30.639811
XPO1	FZD9	GOC	22.178135
MYOT	FZD9	GOC	28.405674
TUBB3	FZD9	GOC	22.763985
IMMP2L	FZD9	GOC	38.677647
BAG1	FZD9	GOC	22.903992
FAM65C	FZD9	GOC	22.659706
GPS2	FZD9	GOC	40.868153
Contig50251_RC	FZD9	GOC	22.744087
FARP1	FZD9	GOC	54.277122
MAP3K3	FZD9	GOC	28.586353
KLHDC2	FZD9	GOC	26.797232
FOXN3	FZD9	GOC	25.385414
JAKMIP3	FZD9	GOC	23.138189
LARP6	FZD9	GOC	55.600426
NPFF	FZD9	GOC	22.573191
HMGN1	FZD9	GOC	23.115593
SLC38A2	FZD9	GOC	37.881569
FAM13B	FZD9	GOC	27.749136
GIT1	FZD9	GOC	25.129782
KLHL2	FZD9	GOC	23.925230
ZNF592	FZD9	GOC	36.096321
FAH	FZD9	GOC	50.732090
MID1IP1	FZD9	GOC	32.497086
CCDC149	FZD9	GOC	23.525408
F3	FZD9	GOC	27.541794
Contig45464_RC	FZD9	GOC	21.894522
ISYNA1	FZD9	GOC	24.544601
PPM1G	FZD9	GOC	24.827093
SLC38A2	FZD9	GOC	41.179024
Contig47994_RC	FZD9	GOC	25.297739
FAM171A1	FZD9	GOC	23.617828
TUBB4Q	FZD9	GOC	28.690292
PGP	FZD9	GOC	27.607979
MYO5C	FZD9	GOC	26.920658
APLNR	FZD9	GOC	24.911825
FAM59B	MAP4K2	GOC	26.057999
KLHDC2	MAP4K2	GOC	25.510242
ULK2	MAP4K2	GOC	28.486742
SLC6A6	MAP4K2	GOC	25.078440
NM_006455	MAP4K2	GOC	25.367674
FZD9	MAP4K2	GOC	36.441601
MPPED1	GRM1	GOC	23.849449
CADPS	GRM1	GOC	21.713610
LAMP1	Contig50410	GOC	24.154305
PLEKHA8	Contig50410	GOC	34.977039
GNG12	Contig50410	GOC	39.804588
Contig9555_RC	Contig50410	GOC	23.732048
ZNF182	Contig50410	GOC	25.079811
DAB1	AF131806	LOC	21.826544
Contig48278_RC	P4HA2	GOC	23.704811
WAPAL	RASSF8	LOC	24.302593
LIN7C	RASSF8	LOC	23.705303
Contig6568_RC	RASSF8	LOC	25.963699
STK17B	RASSF8	LOC	27.294439
AA766897_RC	RASSF8	LOC	22.102310
PRDX6	RASSF8	LOC	38.041233
BBOX1	RASSF8	LOC	35.265530
FAM59B	FLII	GOC	24.818844
CETN2	FLII	GOC	24.906326
MYOT	SGK2	LOC	33.533329
ERBB3	SGK2	LOC	32.840683
Contig23408_RC	SGK2	LOC	25.272152
CDKN1C	SGK2	LOC	51.001209
SPP1	SGK2	LOC	36.884541
FAM125B	SGK2	LOC	28.904081
LARP6	SGK2	LOC	41.775852
QDPR	SGK2	LOC	25.160175
PPAP2C	SGK2	LOC	47.571354
LASS2	SGK2	LOC	30.602158
SLCO3A1	SGK2	LOC	32.404949
GPR37	SGK2	LOC	44.195404
ICOSLG	SGK2	LOC	26.596292
UGT8	SGK2	LOC	41.436050
Contig8597_RC	SGK2	LOC	30.949589
Contig54169_RC	SGK2	LOC	22.445955
CUEDC1	SGK2	LOC	36.872978
TLE4	SGK2	LOC	23.509827
ANLN	SGK2	LOC	27.405636
QKI	SGK2	LOC	24.510824
Contig45303_RC	SGK2	LOC	44.451473
MOBKL2B	SGK2	LOC	30.918587
NPC1	SGK2	LOC	54.983524
KLHDC2	HSP90B1	GOC	35.135437
CINP	HSP90B1	GOC	32.791046
FAM13B	HSP90B1	GOC	27.378838
INSR	HSP90B1	GOC	21.931259
GFI1	HSP90B1	GOC	30.901125
Contig753_RC	HSP90B1	GOC	26.805145
PGP	KDELR2	GOC	25.682220
FARP2	AHSA1	GOC	23.428864
HTRA1	GPSM2	LOC	23.648443
MID1IP1	GPSM2	LOC	22.196638
MNT	AP1S2	GOC	21.730560
PARP1	AP1S2	GOC	25.998907
RBP1	TMEM184B	GOC	21.868847
FAM189B	TMEM184B	GOC	25.036585
Contig28983_RC	TMEM184B	GOC	44.582710
FAH	TMEM184B	GOC	25.862514
EIF2B2	TMEM184B	GOC	23.670547
CSNK1E	TMEM184B	GOC	22.265667
PGP	TMEM184B	GOC	23.107916
GNL3	TMEM184B	LOC	38.218506
Contig42263_RC	TMEM184B	GOC	27.663960
RNASET2	TMEM184B	GOC	22.578968
GDAP1	CDC42SE2	LOC	23.747335
KCTD4	Contig46553_RC	GOC	27.630781
Contig39249	Contig46553_RC	GOC	34.999519
ZNF788	SLC25A44	GOC	25.920963
Contig23408_RC	LDB3	LOC	25.045868
CDKN1C	LDB3	LOC	32.200584
CAPN13	LDB3	LOC	28.486130
PLA2G16	LDB3	LOC	27.120819
PPAP2C	LDB3	LOC	36.829121
LASS2	LDB3	LOC	27.073645
SLCO3A1	LDB3	LOC	32.154312
GPR37	LDB3	LOC	34.074631
ICOSLG	LDB3	LOC	35.170471
UGT8	LDB3	LOC	35.300957
Contig8597_RC	LDB3	LOC	25.337072
TLE4	LDB3	LOC	34.844540
Contig45303_RC	LDB3	LOC	29.420479
MOBKL2B	LDB3	LOC	32.813484
NPC1	LDB3	LOC	49.589481
SEMA3B	NCAM1	LOC	33.109238
Contig54169_RC	NCAM1	LOC	25.660465
ING5	NCAM1	GOC	27.208132
SGK2	NCAM1	LOC	27.541992
LDB3	NCAM1	LOC	29.309732
MBD1	Contig5441_RC	GOC	27.400753
Contig34043_RC	Contig5441_RC	GOC	23.850002
FARP1	GCHFR	GOC	49.083805
Contig45303_RC	GCHFR	LOC	22.330870
NPC1	GCHFR	LOC	37.069321
FBXO2	ALDH1L2	GOC	27.289371
CINP	ALDH1L2	GOC	22.806229
FAM13B	ALDH1L2	GOC	24.187777
GLI1	ALDH1L2	GOC	27.258474
FZD9	ALDH1L2	GOC	33.841133
Contig20749_RC	CABYR	LOC	28.723808
XPO1	SLC25A12	GOC	25.759617
PMS2L3	SLC25A12	GOC	27.439644
DNAJB11	SLC25A12	GOC	25.521151
HMGN1	SLC25A12	GOC	29.722673
FAM131B	SLC25A12	GOC	22.350559
MREG	SLC25A12	GOC	27.301527
KLHL2	SLC25A12	GOC	24.386086
CEP78	SLC25A12	GOC	22.232599
SESN1	SLC25A12	GOC	22.386610
Contig11157_RC	SLC25A12	GOC	39.542011
ZBTB16	SLC25A12	GOC	23.963150
FOXG1	SLC25A12	GOC	22.057884
POLR2B	SLC25A4	GOC	29.270180
FOXN3	SNTB2	GOC	22.185074
Contig18967_RC	C20orf24	GOC	28.981945
FAM156A	C20orf24	GOC	24.208324
MYO5C	C20orf24	GOC	28.390127
TMEM81	CD2BP2	GOC	33.838295
AL049423	SLC35B1	LOC	24.646637
HSPB1	ZNF250	GOC	24.308826
ZNF592	RABL3	GOC	25.186010
Contig38566_RC	RABL3	GOC	23.699085
NDUFAF3	RABL3	GOC	24.000027
QKI	DYSF	LOC	23.537022
HSD17B3	DYSF	LOC	22.101204
Contig54169_RC	BACE1	LOC	35.253479
CUEDC1	BACE1	LOC	24.644661
SECISBP2L	BACE1	LOC	29.658865
Contig45303_RC	BACE1	LOC	24.085468
NOTCH2NL	Contig18866_RC	GOC	35.153465
FIBIN	BMP2K	LOC	33.421036
FAM59B	BMP2K	LOC	35.676811
Contig41813_RC	BMP2K	LOC	25.507439
RIN2	BMP2K	LOC	23.244511
GATM	BMP2K	LOC	25.840111
ARHGAP5	BMP2K	LOC	22.768877
Contig30392_RC	BMP2K	LOC	30.676773
Contig6568_RC	BMP2K	LOC	21.781437
S1PR1	BMP2K	LOC	23.965790
ID4	BMP2K	LOC	27.602932
LHX2	BMP2K	LOC	43.628334
CLDN10	BMP2K	LOC	23.494764
Contig34504_RC	BMP2K	LOC	21.748547
CPE	BMP2K	LOC	27.558830
ATP1B2	BMP2K	LOC	22.380278
ALDOA	BMP2K	LOC	23.753456
SALL3	BMP2K	LOC	33.165833
Contig46242_RC	BMP2K	LOC	23.024555
BBOX1	BMP2K	LOC	41.126759
BDH2	BMP2K	LOC	40.930126
CDC14A	BMP2K	LOC	29.538582
r60_3	DCAF5	GOC	23.842205
Contig32649_RC	Contig20600_RC	GOC	27.475210
EHBP1L1	AL359062	LOC	25.651592
UQCRC2	PARK7	LOC	23.048489
TMEM11	PARK7	GOC	23.462887
WAPAL	PITPNC1	LOC	33.307846
ARHGAP5	PITPNC1	LOC	35.051876
Contig6568_RC	PITPNC1	LOC	22.106447
DCAF10	PITPNC1	LOC	42.111355
Contig3464_RC	PITPNC1	LOC	38.893944
Contig13866_RC	PITPNC1	LOC	25.664698
BDH2	PITPNC1	LOC	37.030270
ARID4A	PITPNC1	LOC	28.736725
KIAA2018	PITPNC1	LOC	26.520979
ATP2B2	LIMS1	LOC	28.851158
SUGT1	COG5	GOC	25.617018
SFRS5	COG5	GOC	26.038956
LAMP1	COG5	GOC	29.696428
TNRC6B	COG5	GOC	22.366566
PLEKHA8	COG5	GOC	41.534134
GNG12	COG5	GOC	45.617188
HSP90B1	COG5	GOC	23.103411
CCDC149	AL117559	GOC	25.580711
Contig36728_RC	PGPEP1	LOC	32.616032
GADD45B	CLDN5	LOC	25.556705
CXCL2	CLDN5	LOC	23.536810
SIDT2	EIF1B	GOC	22.961733
Contig18866_RC	EIF1B	GOC	26.526478
CPE	FNDC3A	LOC	26.279709
C1orf114	BEX1	GOC	24.038387
CTU2	RICTOR	GOC	43.539505
BDP1	TMEM63C	GOC	26.257353
SEMA3B	CPM	LOC	28.798460
C5orf4	CPM	LOC	35.778286
LARP6	GAMT	LOC	28.427668
Contig45303_RC	GAMT	LOC	21.880516
AL133089	LRRIQ3	LOC	42.366661
FAM59B	AP1G1	GOC	26.532764
CASP10	AP1G1	GOC	30.774462
FBXO2	AP1G1	GOC	24.711323
FARP1	AP1G1	GOC	30.618961
KLHDC2	AP1G1	GOC	31.061737
FAM13B	AP1G1	GOC	27.242855
GIT1	AP1G1	GOC	24.203236
Contig47297_RC	AP1G1	GOC	21.963495
C19orf12	AP1G1	GOC	33.400459
NT5E	AP1G1	GOC	22.301588
Contig58275_RC	AP1G1	GOC	22.680626
FGFR1OP	AP1G1	GOC	22.895945
HSP90B1	AP1G1	GOC	26.255054
AL117559	AP1G1	GOC	24.116779
PON2	KIAA1429	LOC	21.857056
KCTD3	KIAA1429	LOC	22.901829
FAH	RAMP1	LOC	48.911613
FXYD1	RAMP1	LOC	32.743172
SLC7A11	RAMP1	LOC	26.019440
FIBIN	SLC15A2	LOC	38.203468
SLC7A10	SLC15A2	LOC	24.043598
KIF1B	SLC15A2	LOC	26.223734
SLC1A2	SLC15A2	LOC	23.534374
CLDN10	SLC15A2	LOC	38.921177
PTPRZ1	SLC15A2	LOC	23.657490
FXYD1	SLC15A2	LOC	22.032150
SLC4A4	SLC15A2	LOC	32.839066
ATP1B2	SLC15A2	LOC	25.307810
SLC7A11	SLC15A2	LOC	45.194664
NT5E	SLC15A2	LOC	33.113831
BBOX1	SLC15A2	LOC	27.347160
CDC14A	SLC15A2	LOC	24.203308
APOE	SLC15A2	LOC	38.162621
BMP2K	SLC15A2	LOC	24.679310
PITPNC1	SLC15A2	LOC	22.171535
GPS2	PGM3	GOC	27.482014
SLC38A2	PGM3	GOC	25.080276
CCDC149	PGM3	GOC	27.473003
Contig11157_RC	PGM3	GOC	23.699467
PPM1G	PGM3	GOC	35.493454
SLC38A2	PGM3	GOC	24.903790
GNPNAT1	PGM3	GOC	31.002659
PGP	PGM3	GOC	23.406834
MYO5C	PGM3	GOC	27.613136
SLC25A12	PGM3	GOC	23.898720
MRPL19	ARL2BP	GOC	26.486681
SEPSECS	H3F3A	LOC	32.747051
Contig26616_RC	Contig46925	LOC	24.157711
F3	Contig46925	GOC	22.449390
Contig57091_RC	ZC3H12B	GOC	22.418468
LRRC20	KIAA0284	LOC	21.829609
CPSF2	AQP8	GOC	21.786524
UNC119	SLC4A8	GOC	29.244648
Contig1970_RC	SLC4A8	GOC	26.093836
PTDSS1	SLC4A8	GOC	22.865812
SESN1	SLC4A8	GOC	32.894688
ZBTB16	SLC4A8	GOC	26.399561
CTU2	ATP13A1	GOC	23.299913
ING5	ATP13A1	GOC	24.370762
C5	DLGAP4	GOC	21.991161
MBOAT2	ATP1A2	LOC	32.719711
STON2	ATP1A2	LOC	26.175476
ID4	ATP1A2	LOC	29.905052
CLDN10	ATP1A2	LOC	26.641884
Contig45549_RC	ATP1A2	LOC	35.187572
Contig46242_RC	ATP1A2	LOC	27.878338
AL049423	ATP1A2	LOC	25.038876
BBOX1	ATP1A2	LOC	33.436920
BDH2	ATP1A2	LOC	25.785984
APOE	ATP1A2	LOC	22.649393
BMP2K	ATP1A2	LOC	26.339432
SPP1	FLNC	LOC	24.027252
BBOX1	GABRA2	LOC	23.116074
SLC15A2	GABRA2	LOC	22.531130
F8A1	EAF1	LOC	23.846027
ZNF259	ACCN3	GOC	41.659378
IDH2	ACCN3	GOC	28.989084
FKBP4	ACCN3	GOC	23.381075
KIAA0195	ACCN3	GOC	24.719774
TTRAP	NUDT3	GOC	22.117994
MYL5	NUDT3	GOC	21.703108
PRKCZ	NCKAP1	GOC	26.810837
SLC25A4	NCKAP1	GOC	23.500603
KHDRBS3	MSTN	GOC	24.599667
RSE_00000658006	FAM70B	GOC	26.746307
Contig8888_RC	FAM70B	GOC	30.617828
TTRAP	ZNF319	GOC	29.085592
C16orf46	LAMP2	GOC	22.455576
DHX57	IDI2	GOC	21.948360
GNL3	PRC1	LOC	22.818619
MYOT	Contig40673_RC	GOC	22.549358
GPS2	Contig40673_RC	GOC	26.760574
KLHDC2	Contig40673_RC	GOC	38.155918
MOBKL3	Contig40673_RC	GOC	24.450268
NT5E	Contig40673_RC	GOC	25.492138
NFASC	Contig40673_RC	GOC	28.377419
ING5	Contig40673_RC	GOC	29.791367
AP1G1	Contig40673_RC	GOC	21.999599
C6orf89	RPL39	GOC	23.005775
GFI1	RPL39	GOC	22.781485
NM_014727	RPL39	GOC	22.811325
DHX15	Contig56270_RC	GOC	45.500164
SLC38A2	Contig56270_RC	GOC	21.929371
Contig38566_RC	Contig56270_RC	GOC	25.403965
Contig8888_RC	Contig56270_RC	GOC	22.535795
GPS2	SORT1	GOC	21.822306
MLL2	SORT1	GOC	28.558039
GIT1	SORT1	GOC	28.630550
CTU2	SORT1	GOC	28.982109
ING5	SORT1	GOC	48.768799
FMO5	SORT1	GOC	26.452192
LDB3	SORT1	LOC	21.739851
Contig40673_RC	SORT1	GOC	24.123056
TNRC6B	RGAG4	GOC	44.018425
GNG12	RGAG4	GOC	47.761196
DLSTP	RGAG4	GOC	35.095570
Contig50410	RGAG4	GOC	30.564659
COG5	RGAG4	GOC	31.865276
C1orf114	RBP4	GOC	27.354942
NM_018071	ALDH7A1	LOC	23.077831
WIPF2	SLC27A2	GOC	22.687204
Contig57091_RC	C12orf41	GOC	25.456570
Contig6568_RC	NEBL	LOC	32.526211
MYOT	CPT1B	GOC	23.308317
PPM1D	CPT1B	GOC	25.688416
MID1IP1	CPT1B	GOC	22.952391
CNOT6	CPT1B	GOC	23.577415
NCKAP1	NELL2	GOC	26.974674
PPM1D	LRRC40	GOC	24.109299
CNOT6	LRRC40	GOC	27.928349
UNC80	SPTY2D1	GOC	25.682682
Contig59481_RC	CTNND1	GOC	22.971502
PHLDB2	PRR23A	GOC	25.597477
GABPA	C1orf9	LOC	22.037987
MPI	AKR7A2	GOC	23.612642
IFNGR1	PPAP2A	LOC	34.035942
HSPB2	PPAP2A	GOC	27.013088
TXNIP	PPAP2A	LOC	25.291292
ISYNA1	PPAP2A	GOC	23.717972
DMD	PLSCR4	LOC	32.163464
LIN7C	PLSCR4	LOC	22.946857
GLI3	PLSCR4	LOC	22.683064
ARHGAP5	PLSCR4	LOC	28.191366
PTPRZ1	PLSCR4	LOC	25.808151
PHC3	PLSCR4	LOC	28.946964
MAP3K2	PLSCR4	LOC	28.318916
SLC4A4	PLSCR4	LOC	24.268167
Contig3464_RC	PLSCR4	LOC	29.659737
SLC7A11	PLSCR4	LOC	33.006260
SALL3	PLSCR4	LOC	22.069862
AL049423	PLSCR4	LOC	26.705963
BDH2	PLSCR4	LOC	23.620323
RAB31	PLSCR4	LOC	22.987240
RASSF8	PLSCR4	LOC	25.377460
BMP2K	PLSCR4	LOC	33.051571
SLC15A2	PLSCR4	LOC	25.067783
DNA2	DEXI	GOC	25.850355
KLHL2	ECSIT	GOC	23.433256
C16orf52	ECSIT	GOC	24.642075
Contig8888_RC	ECSIT	GOC	21.723846
RNASET2	ECSIT	GOC	23.604502
KIAA0114	ECSIT	GOC	29.468880
ZNF319	ECSIT	GOC	24.557440
FXYD1	AQP4	LOC	22.319656
CLPX	GLG1	GOC	23.459045
TMEM11	GLG1	GOC	22.895351
LAMP1	C6orf204	GOC	30.791887
PLEKHA8	C6orf204	GOC	35.833759
EML2	C6orf204	GOC	28.100216
LMBR1L	C6orf204	GOC	38.470528
MED1	C6orf204	GOC	22.653881
COG5	C6orf204	GOC	33.284573
REC8	THOC2	GOC	25.973969
BEX1	TRIM23	GOC	22.901220
RBP4	TRIM23	GOC	29.043501
FAM171A1	NLGN3	LOC	22.306038
Contig12369_RC	CLTCL1	GOC	24.640335
PCNA	ZBTB17	GOC	26.204773
Contig11666_RC	ZBTB17	GOC	26.753956
MEX3A	ZBTB17	GOC	22.076412
SLC25A12	HERC2	GOC	23.791887
PLEKHA8	Contig19999_RC	GOC	36.289162
Contig16687_RC	DKK3	LOC	23.835392
CALHM2	DKK3	LOC	25.291103
Contig111_RC	NAA25	GOC	23.663944
FKBP11	F11R	LOC	24.563620
FAM59B	ELOVL2	LOC	39.294731
EZR	ELOVL2	LOC	24.336416
SLC7A11	ELOVL2	LOC	22.448311
SALL3	ELOVL2	LOC	25.570335
SLC15A2	ELOVL2	LOC	24.136406
TEAD4	STK3	GOC	22.129625
SEPSECS	STK3	LOC	24.077890
Contig54169_RC	CYTH1	LOC	22.282196
C19orf12	IMPA1	GOC	27.379578
GLS	AF052109	GOC	34.580956
MPPED1	AF052109	GOC	26.562572
LY6H	AF052109	GOC	22.494465
Contig40916_RC	AF052109	GOC	31.899130
UNC119	AF052109	GOC	25.895662
SERP2	AF052109	GOC	23.934452
ERC2	AF052109	GOC	28.384439
TMEM151B	AF052109	GOC	33.747986
MCTP1	AF052109	GOC	21.994453
TRNP1	AF052109	GOC	25.790621
Contig1970_RC	AF052109	GOC	27.969191
SATB1	AF052109	GOC	23.596561
TAGLN3	AF052109	GOC	42.214676
RTN2	AF052109	GOC	24.649580
SLITRK5	AF052109	GOC	29.795565
LMTK2	AF052109	GOC	27.365971
PRKCZ	AF052109	GOC	31.014854
GABBR2	AF052109	GOC	25.991732
LMO4	AF052109	GOC	49.987080
EHD3	AF052109	GOC	25.212023
C12orf51	AF052109	GOC	26.443314
SYNGR3	AF052109	GOC	22.171011
CADPS	AF052109	GOC	39.425430
EPHA4	AF052109	GOC	25.311844
SFRS16	AF052109	LOC	41.065754
CDKN2D	AF052109	GOC	30.861145
FOXG1	AF052109	GOC	23.044594
C16orf52	AF052109	GOC	27.677132
SNX10	AF052109	GOC	24.031069
RTN4RL1	AF052109	GOC	21.964512
GRM1	AF052109	GOC	23.550064
SLC25A12	AF052109	GOC	25.877609
PGPEP1	AF052109	LOC	35.968639
WIPF2	AF052109	GOC	34.566463
BEX1	AF052109	GOC	25.269131
KIAA0284	AF052109	GOC	21.872757
SLC4A8	AF052109	GOC	24.406982
FBXO41	AF052109	GOC	22.398691
RBP4	AF052109	GOC	25.141104
SLC27A2	AF052109	GOC	21.954714
NELL2	AF052109	GOC	39.327675
THRB	AF052109	GOC	29.619076
ECSIT	AF052109	GOC	22.378181
RSAD1	C12orf35	GOC	29.802919
TMEM81	C12orf35	GOC	26.222168
CD34	C12orf35	GOC	26.473461
CBX4	Contig36614_RC	GOC	21.885174
GLUD2	Contig36421_RC	LOC	26.955624
GPS2	Contig36421_RC	GOC	36.926392
GATM	Contig36421_RC	LOC	24.920521
Contig38388_RC	Contig36421_RC	LOC	45.993935
PIPOX	Contig36421_RC	LOC	47.807728
FTL	Contig36421_RC	GOC	34.233219
KLHDC2	Contig36421_RC	GOC	34.394875
S1PR1	Contig36421_RC	LOC	27.235346
AL109716	Contig36421_RC	LOC	38.751709
STK17B	Contig36421_RC	LOC	26.245787
SLC1A2	Contig36421_RC	LOC	22.447304
CINP	Contig36421_RC	GOC	27.615025
CLDN10	Contig36421_RC	LOC	49.394825
PTPRZ1	Contig36421_RC	LOC	24.056751
GRIN2C	Contig36421_RC	LOC	35.724033
DIO2	Contig36421_RC	LOC	25.145977
ACOT13	Contig36421_RC	GOC	36.297516
Contig47297_RC	Contig36421_RC	GOC	27.588722
PEPD	Contig36421_RC	GOC	21.821449
SLC4A4	Contig36421_RC	LOC	41.716396
PIK3C2A	Contig36421_RC	LOC	28.919420
SLC7A11	Contig36421_RC	LOC	43.265068
NT5E	Contig36421_RC	LOC	44.032322
Contig46242_RC	Contig36421_RC	LOC	29.386433
SOX6	Contig36421_RC	LOC	21.918636
BBOX1	Contig36421_RC	LOC	30.029051
SSH3	Contig36421_RC	GOC	24.581047
SOX13	Contig36421_RC	GOC	26.994110
CDC14A	Contig36421_RC	LOC	24.196453
APOE	Contig36421_RC	LOC	51.930408
BMP2K	Contig36421_RC	LOC	32.336975
AP1G1	Contig36421_RC	GOC	27.457462
ATP1A2	Contig36421_RC	LOC	23.286049
ELOVL2	Contig36421_RC	LOC	45.993431
Contig18780_RC	Contig6529_RC	GOC	23.161373
NFATC3	CCNH	GOC	26.885811
DHX57	CCNH	GOC	23.267113
RAD54L	MSH6	GOC	24.172647
LARP6	MSH6	GOC	22.105190
TAF3	MSH6	GOC	26.616419
Contig59481_RC	MSH6	GOC	31.918228
TMEM81	MSH6	GOC	34.373333
KLHL2	MSH6	GOC	25.190653
DNA2	MSH6	GOC	28.598621
CTU2	MSH6	GOC	27.894720
C16orf46	MSH6	GOC	33.056396
ING5	MSH6	GOC	37.016407
ZBTB17	MSH6	GOC	27.781542
GPS2	PDLIM5	GOC	22.978287
MNT	YEATS2	GOC	31.737520
Contig30016_RC	LRRC28	GOC	23.906294
Contig27505_RC	LRRC28	GOC	24.510460
DHX57	LRRC28	GOC	22.487257
Contig19431_RC	LRRC28	GOC	24.710922
AK001020	RHOBTB3	LOC	33.235283
C5orf33	RHOBTB3	LOC	21.874369
Contig20749_RC	RHOBTB3	LOC	22.075991
TMEM81	TMEM33	GOC	27.920742
CLPX	SIAH2	GOC	24.883614
C21orf59	SIAH2	GOC	24.631763
WBP5	SIAH2	GOC	21.968559
DEGS1	RAB33A	GOC	23.119150
SLC22A4	GSDMB	GOC	26.840137
AF052109	SNPH	GOC	26.240307
MPPED1	RIPPLY2	GOC	22.409510
CALB1	RIPPLY2	GOC	22.585716
RBP4	RIPPLY2	GOC	26.348286
CACNA2D2	PET112L	LOC	22.816719
MID1IP1	HRASLS2	GOC	22.225080
MSH6	HRASLS2	GOC	23.264290
FAM65C	S100A14	GOC	27.416203
FBXO2	S100A14	GOC	37.704269
FZD9	S100A14	GOC	40.362259
MPI	S100A14	GOC	27.065147
KCNK1	RARRES3	LOC	21.860079
KALRN	ARF5	LOC	31.061295
CKMT1B	RAPGEF2	GOC	22.450172
CDKN1C	FNBP1	LOC	27.755686
PPAP2C	FNBP1	LOC	24.559689
Contig14375_RC	FNBP1	LOC	22.026144
KIAA1958	FNBP1	LOC	21.847618
Contig8597_RC	FNBP1	LOC	21.736189
QKI	FNBP1	LOC	23.178255
MOBKL2B	FNBP1	LOC	22.585325
NPC1	FNBP1	LOC	30.721733
Contig1998_RC	DIP2B	LOC	29.598103
Contig54169_RC	DIP2B	LOC	23.638735
MT1G	PLTP	LOC	25.079498
RAMP1	PLTP	LOC	29.456524
NT5C	ASL	GOC	23.649673
KHDRBS3	ASL	GOC	22.373505
ECSIT	ASL	GOC	25.446665
POLR2B	GNAZ	GOC	25.931208
CALY	GNAZ	GOC	26.224041
SLCO3A1	GNAZ	GOC	22.467602
Contig18967_RC	GNAZ	GOC	25.799072
KIF1C	GNAZ	GOC	23.791950
PPM1G	GNAZ	GOC	27.229231
NM_018071	ALDH6A1	LOC	26.727894
AK001020	ALDH6A1	LOC	22.353031
PTPRZ1	ALDH6A1	LOC	23.303886
AL049423	ALDH6A1	LOC	27.749647
BDH2	ALDH6A1	LOC	24.857449
BMP2K	ALDH6A1	LOC	28.682396
RSE_00000028420	HNRNPAB	GOC	28.213631
AIFM1	HNRNPAB	GOC	24.482212
FAM59B	HNRNPAB	GOC	35.130211
BAG1	HNRNPAB	GOC	23.680180
ZNF467	HNRNPAB	GOC	30.085381
MED6	CAPRIN1	GOC	22.952446
CD34	CAPRIN1	GOC	22.627554
TUBB4Q	CAPRIN1	GOC	23.932558
ATP2B2	ACCN2	LOC	23.333410
CRYM	ACCN2	LOC	22.022635
FRMPD4	ACCN2	LOC	24.229778
Contig47252_RC	ACCN2	LOC	25.681292
GRIK1	GRIN2A	LOC	24.750261
KITLG	GRIN2A	GOC	21.780600
DNAJB1	RNF138	GOC	35.967747
C7orf42	AF131783	LOC	25.031303
ACCN2	AF131783	LOC	26.005350
Contig32834_RC	SYNCRIP	GOC	22.626114
DNAJB9	SYNCRIP	LOC	23.488184
MEGF6	SYNCRIP	GOC	30.364204
Contig38630_RC	ACTG1	GOC	43.487030
UNC119	ACTG1	GOC	25.538647
SERP2	ACTG1	GOC	29.613665
GPS2	ACTG1	GOC	38.452003
Contig50251_RC	ACTG1	GOC	40.464127
CLCN4	ACTG1	GOC	22.891411
LARP6	ACTG1	GOC	28.599823
C21orf45	ACTG1	LOC	33.501179
RTN2	ACTG1	GOC	28.278139
SPAG16	ACTG1	GOC	24.599424
RBP1	ACTG1	GOC	33.760017
FAM189B	ACTG1	GOC	37.502861
RSAD1	ACTG1	GOC	24.364120
Contig28983_RC	ACTG1	GOC	24.393656
TMEM81	ACTG1	GOC	28.876591
GIT1	ACTG1	GOC	27.037638
ZNHIT2	ACTG1	GOC	26.373714
FAH	ACTG1	GOC	30.248699
CTU2	ACTG1	GOC	41.676682
JTB	ACTG1	GOC	22.032810
F3	ACTG1	GOC	24.347633
CSNK1E	ACTG1	GOC	26.540258
Contig11157_RC	ACTG1	GOC	28.962009
KIF1C	ACTG1	GOC	25.905226
ABCC5	ACTG1	GOC	24.968733
FAM171A1	ACTG1	GOC	28.861549
PGP	ACTG1	GOC	53.261364
Contig8888_RC	ACTG1	GOC	21.868977
FZD9	ACTG1	GOC	22.199041
DEXI	ACTG1	GOC	23.482592
ECSIT	ACTG1	GOC	23.564369
AF052109	ACTG1	GOC	22.738647
CRYAA	IRGC	LOC	22.252872
SERPINA3	CRH	LOC	30.391243
SQRDL	CRH	LOC	21.858496
IFITM2	CRH	LOC	29.434784
TIMP1	CRH	LOC	29.666285
Contig47252_RC	CRH	LOC	25.349846
RSE_00000154975	SOD1	GOC	34.163467
PAPD5	SOD1	GOC	27.336853
FARP2	SOD1	GOC	23.457830
MOBKL3	SOD1	GOC	23.533962
GATM	KLF3	LOC	22.205118
SPP1	TMEM144	LOC	36.332996
NPC1	TMEM144	LOC	21.770020
Contig26616_RC	ANKIB1	LOC	23.256691
PPM1G	ANKIB1	LOC	22.402678
ERI2	ANKIB1	LOC	24.651970
SLC7A10	CST3	LOC	24.792727
FAM59B	CST3	LOC	48.147976
EZR	CST3	LOC	36.289799
RIN2	CST3	LOC	23.778286
C5orf33	CST3	LOC	28.214211
Contig45549_RC	CST3	LOC	25.963093
Contig13866_RC	CST3	LOC	21.988869
SDS	CST3	LOC	25.543995
SALL3	CST3	LOC	27.589010
AL049423	CST3	LOC	30.137352
BDH2	CST3	LOC	33.642639
SLC15A2	CST3	LOC	26.723465
Contig36421_RC	CST3	LOC	52.069786
FIBIN	BMPR1B	LOC	24.676254
SLC7A10	BMPR1B	LOC	21.862406
FAM59B	BMPR1B	LOC	34.289505
NM_018071	BMPR1B	LOC	33.944756
EZR	BMPR1B	LOC	43.105621
AK001020	BMPR1B	LOC	23.359882
AKR1C3	BMPR1B	LOC	25.559471
INHBB	BMPR1B	LOC	35.890541
SLC4A4	BMPR1B	LOC	31.495201
TPD52L1	BMPR1B	LOC	28.294712
ATP1B2	BMPR1B	LOC	23.917648
SLC7A11	BMPR1B	LOC	25.379959
SALL3	BMPR1B	LOC	23.966234
BDH2	BMPR1B	LOC	36.782940
APOE	BMPR1B	LOC	25.124777
RASSF8	BMPR1B	LOC	29.799831
BMP2K	BMPR1B	LOC	36.975800
Contig36421_RC	BMPR1B	LOC	25.809597
ZNF711	Contig39045_RC	GOC	21.741873
ZNF207	YOD1	LOC	31.861355
TMEM81	YOD1	GOC	24.644655
NM_018071	HADHB	LOC	22.237059
AK001020	HADHB	LOC	35.530575
UNC119	RAB15	GOC	23.144224
Contig1970_RC	RAB15	GOC	24.236454
SLC25A12	RAB15	GOC	25.451550
AF052109	RAB15	GOC	35.520828
MAGEH1	CCT6A	GOC	25.925858
NPC1L1	CCT6A	GOC	21.796339
TBCD	CCT6A	GOC	22.016411
NGRN	PNMA1	LOC	23.008869
ZNF594	Contig48728_RC	GOC	22.867949
[truncated: 104,135 more rows]
