# Supplementary material for: Common dysregulation network in the human prefrontal cortex underlies two neurodegenerative diseases
Source: Mol Syst Biol. 2014 Jul 30;10(7):743. doi: 10.15252/msb.20145304 (PMC4299500; doi:10.15252/msb.20145304)
Supplement: Supplementary file 4 — Supplementary Dataset D2a [file msb0010-0743-sd4.txt]

(86 "M1"):FIBIN, ZFP30, C11orf93, TGFB2, BAG3, SCG3, STON2, S1PR1, INHBB, ALDH1L1, FXYD1, AF181286, PDLIM5, ATP1B2, GNG5, PLTP, BMPR1B, LIMK2, SMOX, VGLL1, LRRC8A, LGALS3, AK002036, Contig57081_RC, SLC7A2, PSMB7, SLC1A3, Contig58339_RC, TMEM220, Contig37024_RC, Contig27145_RC, MT1X, AHCYL1, C6orf192, RFX4, PRKCA, EMX2, LGALS3, GPR177, MT1JP, CD99, ZHX3, PLEKHA7, GPR56, FBXL7, TYSND1, PHYHD1, SOX9, TNFSF13, PYCR2, TP53BP2, C1orf9, FAM167A, TMEM174, UBXN11, MT1E, RAD50, MED22, ITPR2, MLC1, NM_032691, CHDH, PALLD, PITPNC1, ALDH4A1, PRKD3, MT1M, FERMT2, FXYD1, PHF21B, hCT2324063, hCT2332063, GTF2H5, hCT9586.2, TST, MT1P3, TNFSF12-TNFSF13, CLEC17A, Contig4380_RC_sat, SLC1A3, NM_000029_sat, MT2A, MT1H, MAOA, MT1X, TNFSF13
(97 "M2"):PDLIM3, FARP1, WFS1, BRWD1, CEL, SPAG16, LRRC59, KIF1C, SOX13, CPT2, FZD9, RABL3, ARHGEF17, KPNA2, C20orf194, MAP2K4, CBL, HMGN2, ZNF219, C18orf49, INPPL1, MIA, POU6F1, CSRP1, ZNF780A, AF088570, AK022430, ENST00000282233, C1orf204, NCCRP1, RPLP0P2, ENST00000301827, HPX, ENST00000238803, NRIP2, ABHD1, ENST00000295684, AK057062, ZNF641, ENST00000278180, ENST00000274460, DHODH, SLC5A3, C11orf95, A2ML1, LSS, GIN1, C6orf62, MAFK, FREM1, C1orf88, C15orf21, RDH14, CORO1B, NINJ1, ORC1L, STAU1, NIPBL, SEC22A, STARD10, B4GALNT4, NAT8L, TCTN3, IQGAP1, LGI4, FANCC, PRTFDC1, TIFA, MOBP, TRIM5, EML3, TRIP10, ZNF626, ALG6, BAK1, IL17RB, DHX32, B3GALNT1, C2orf18, WHSC1, C19orf42, ZNF598, HSS00332561, BC039513, hCT2271356, hCT2259317, ZKSCAN3, hCT1955971, hCT1640154.3, HSS00257985, hCT1639999.2, hCT1831302.2, hCT1644717.2, C10orf75, HSS00334666, SERHL2, GUSB
(92 "M3"):EZR, GLI3, AGT, ID4, PRDX6, Contig45549_RC, TPD52L1, SLC7A11, SDS, SALL3, BBOX1, RAB31, CDC14A, SLC25A20, APOE, AQP4, KIAA1429, ATP1A2, ALDH6A1, NM_014074, PAX6, PHGDH, GLI3, EPHX1, BDH2, ANGPTL1, EMX2OS, PPAP2B, GYG1, STON2, CHDH, GJB6, HMOX2, CAMTA1, ACOX2, SDC4, EPB41L5, RERG, AK026818, RSE_00000801839, ACSBG1, HPDL, PPARA, HSDL2, IGDCC4, OTX1, AQP4, SNORA72, METTL7A, EFEMP1, LRRC34, EYA2, GPR98, SALL3, STK33, SLC1A4, EXOC8, CACHD1, C14orf128, PRSS35, PCDHGA12, KLF15, DNAH7, NTSR2, EIF4EBP3, TMEM47, RGS20, RFX2, CDC42EP4, AHCYL2, PODNL1, EGFR, APCDD1, SLC39A12, BCAR3, RHPN2, PAPLN, OAF, PLOD2, NR2E1, NWD1, HSS00009410, hCT1640761.3, ZNF264, HSS00382749, AK056609, ARHGAP31, SLC9A3R1, EPHX2, NM_000041_sat, EPHX1, SLC4A4
(89 "M4"):ASS1, PTGDS, TNNC1, SHC4, GUCY1A3, IGFBP5, CHMP1B, SLPI, TMOD1, FBN1, STAP2, ITGBL1, PKP2, SIX1, BAMBI, FOXC1, LRP1, JAM2, Contig50520_RC, OGN, GPC6, DSP, SCARA5, ANXA13, SLPI, MRC2, GAS1, RAB11FIP1, Contig55497_RC, ID1, CYP3A5, ENST00000249376, ENST00000296699, FAT4, ENST00000296548, NADK, ENST00000297572, GLT8D2, TWIST1, PDGFD, EPPK1, C19orf33, MLPH, UPK3B, PHLDB2, KCNMA1, RPS6KA5, OGN, MEOX2, ACADL, IGSF10, NBL1, LEPR, NID2, CCDC12, PDE5A, MRAP, TRIOBP, DSC3, ALLC, SLC24A3, C4orf31, MALL, CYP4X1, FAM101A, BMP4, FAM20A, CCNJL, PTGDR, KCNIP2, AK095500, BC039450, HSS00376035, NUB1, ITGBL1, NXPH2, AL833544, hCT1779841.1, HSS00082776, XM_060273, hCT1641141.3, hCT2287723, IL1RN, NegCont_269, NegCont_631, NegCont_661, NM_207508, NM_002889_sat, SLC6A1
(77 "M5"):QKI, TPPP3, SEMA3B, Contig49341_RC, LASS2, DMBT1, ICOSLG, Contig26616_RC, TLE4, KIAA0114, SGK2, LDB3, Contig46925, FNBP1, SESTD1, ENDOD1, SCD5, CLMN, RHOG, LDB3, TP53INP2, TPPP3, RNF130, SEPP1, THBS4, Contig65300_RC, ABCA8, TBC1D2, FRMD4B, CYB5R2, Contig35897_RC, S100B, OTUD7B, LAPTM4B, AK025209, SPG11, FMNL2, PCBP4, LZTS2, NM_025032, ENST00000296818, FAM38B, AK023302, RP13-102H20.1, P2RX7, LAMP2, CMTM5, SS18L2, P2RX7, CBX1, NME2P1, MARCKSL1, ZFYVE16, CLN8, SNX6, SEC22C, PDGFRB, SNX1, VEZF1, FUT8, RFTN2, TJP1, AHCYL1, HBP1, SLC44A1, NRBP2, XM_167168, AL161980, XM_071218, AF085969, C10orf4, HSS00373625, BC039097, STK24, METTL10, TBC1D12, NM_005410_sat
(93 "M6"):FAM65C, TMEM185B, MRAS, SLC38A2, ISYNA1, Contig29015_RC, SLC38A2, ZNF467, FOXG1, GPR162, PPP1CC, S100A1, Contig55248_RC, Contig60553, MGST1, AGFG2, PDE4DIP, Contig27808_RC, GPR162, H3F3B, UBTD2, BRPF3, FBXO5, Contig50129_RC, ZNF484, KCNIP4, LARP1, PLK5P, MEX3A, TMUB1, SLC25A21, SAMD1, SYN3, RCC2, C19orf43, CAPN2, CEP290, GLTPD1, CTPS, C9orf114, METT11D1, RFFL, KCNJ10, PANK2, HEXIM2, RHCE, SMG5, LYG1, CYP2J2, KPTN, KPNA1, HARBI1, PLAG1, NM_145282, GIPR, ZNF513, ZNF665, FAM118B, FGFR2, AJAP1, SLC39A11, ZNF511, PHF23, PFKP, MFSD3, ZNF222, CTCF, NUDCD3, TBX6, NPEPPS, DEF8, BC011766, HSS00049192, AK093767, HSS00344125, HSS00040859, hCT1971118.1, HSS00337509, NHEJ1, HSS00337614, hCT2290132, FABP5, AF085931, AK026119, SMTN, DDX3X, FOXG1, AGFG2, RHD, CYP1A1, SLC14A1, SLC38A2, CFTR
(97 "M7"):RSE_00000321465, SLC12A2, SPATA6, MOBP, C5orf4, PRKAA2, FOLH1, Contig8597_RC, RNF125, INPP1, PHLDB1, CPM, SEMA4D, ENDOD1, AMPD3, PMP22, UNC5C, CLCA2, C9orf103, GCLC, PPFIBP2, SEPT4, PSEN1, TMEM140, EFNA1, POU2AF1, ACSL1, HPN, hCG_1643808, CDK18, ACSS2, RAP1A, SQLE, GLTP, CDC14B, CRTC3, FAM38B, AK024689, AK027368, AJ297964, AK057179, HOXD1, TSGA10, C12orf34, FAM123A, MOBKL2B, OPALIN, CNDP1, TRPV6, TDRD7, SLCO1A2, FOLH1B, UVRAG, PSEN1, ZBTB2, C1orf38, TMEM125, ACSL1, CLMN, PMP22, CFL2, PDE1C, CTNNA3, ABL1, NEK3, RNH1, EFS, FAM63A, UNC5B, ATL3, PRR5L, LDLRAP1, CCDC74A, MPL, AF088013, C21orf37, hCT1834120.2, XM_212411, HSS00204931, AK057710, AK025016, HSS00142213, QKI, HSS00128455, hCT1815076.2, BC035119, FRMD4B, BHLHB9, AK024375, AF147317, HSS00341960, PACSIN3, ENST00000357564, hCT1769158, C2orf68, SLC12A2, SLCO1A2
(92 "M8"):ARHGAP23, CDKN1C, SHC1, SEPT7, ANLN, QKI, NPC1, NCAM1, ZBTB17, STK3, MSH6, DDR2, ZBTB20, Contig52981_RC, MYO1D, C2orf88, NCAPD2, DDR1, SPATA13, ZNF652, FAM69C, TP53TG5, Contig15190_RC, VEZF1, C1orf58, HIST1H3G, Contig16474_RC, MTMR10, C13orf18, FAM120AOS, C18orf1, CMTM5, MAGT1, ENST00000249712, AF074997, MAP4K5, EFHD1, ENST00000256973, PTPN11, POPDC3, IP6K3, AF086028, FAM107B, HSPA2, TMEM183A, NASP, TP53INP1, KIAA0355, GLRX5, NKX6-2, TMEM123, C11orf71, C3orf63, RHOU, NDE1, GPR124, NM_014711, C4orf26, WDR13, ZBED3, SUN2, WDR51B, ZNF451, FOXO1, hCG_2039148, PSKH1, PATZ1, USP54, SH3BP4, KCNH8, LGR5, GM2A, LGALS3BP, ZNF226, CPNE2, SLC9A9, XM_167310, BC013940, ARIH2, AL117553, hCT2271270, SLC35D2, FAM58B, hCT2256327, HSS00085435, XM_087617, hCT1970544.1, hCT1953481.1, HSS00085187, XBP1, NegCont_148, SLC16A2
(93 "M9"):MARCH4, DNAJB5, EGR2, EGR3, EGR1, RGS2, Contig15169_RC, HIVEP1, ROM1, EGR4, FAM132B, FAM76A, SLC25A44, DUSP4, TES, ELOVL6, HEY2, ETV5, EML6, DNAL4, CTSD, DUSP6, NR4A1, JAG1, BEX5, KIF5C, IGFBP4, BDNF, PCSK1, RORA, EFR3B, ARL4D, RARA, SLC20A1, EDN3, YBX1, SH2D2A, IER5, ICK, RNF144B, NM_021631, CREB3L4, GABRA4, TTPAL, ENST00000246930, AK024164, GALNT9, KIAA1549, TRAPPC9, AK058002, RASSF5, LBH, HTR7, HEYL, TES, SLC2A14, TRAF3, PLK3, TCERG1L, ZBTB24, HRH1, RHEBL1, NR4A3, UBLCP1, FASTKD3, THAP3, SPATA2L, SPRY4, PLCL2, SPRED2, CAMK1G, ARC, DUSP4, PER2, NPAS4, OSBPL6, BDNF, NEUROD6, SYT12, EPHB3, hCT1764595.2, hCT2264731, hCT1769498.2, HSS00004207, AK097571, AK022150, BC012900, hCT1641444.3, AF072164, AK091312, ZSWIM4, NR4A3, DUSP6
(97 "M10"):EEF1A2, U52827, MCTP1, ATP2B1, XPR1, GRIA3, FAM102B, VPS36, CHL1, IMPA1, STYXL1, KCNQ2, ST8SIA3, KLHL15, GPR22, RUNDC3A, KIAA1107, BSN, NR3C1, EID1, C1orf173, RAE1, Contig51328_RC, FBXW7, STXBP1, HOOK1, Contig29949_RC, APBA1, UBL3, Contig38724_RC, TAF4B, Contig42012_RC, AKR1A1, SCN2A, PTPN21, FEN1, ANKRD19, MEG3, ANO3, CYFIP2, C1orf115, AK055705, PRKCZ, NAPB, MAGEE1, DNAJC5, PDPK1, ASB8, AKR1A1, EFHA2, PUS1, USP15, TMEM178, RALYL, ZNF45, RGPD4, VSNL1, NM_144610, HIC2, DISP2, ARL6IP1, RGPD5, ATXN7L2, LONRF1, SERINC5, PLCB1, ATG16L1, C12orf53, CDK14, CORO2B, KBTBD8, CBWD2, CACNG3, FAM126B, PSMD7, AUH, TBC1D1, SMG7, ACVR1B, TOMM34, SLC25A17, UBE2E2, PRRT1, WBSCR17, RFPL1, AK094462, AAK1, LPHN3, XM_113795, hCT1640112.3, HSS00303609, MEG3, HSS00023265, RGPD8, AK055724, CAMKK2, CKMT1A
(96 "M11"):MYOT, HIP1R, LAMA4, MAL, BIN1, PDE1C, TNFAIP6, PACS2, SECISBP2L, NT5E, COL18A1, BVES, AL110163, MOBKL2B, MVP, CLN8, RNF144A, DYSF, Contig36454_RC, PLXNB3, MVP, SLC44A1, TIAF1, OLFML2B, TMEM100, RNASE1, ZFHX3, NDRG1, AATK, CPOX, LAMP2, PLEKHB1, GALNT6, PLEKHG4, ADAM9, ANGPTL2, RBM5, GPRC5B, ATP8A1, FBLN2, LGR5, TANC1, DOHH, CORO7, ACAD11, ENST00000300552, ADIPOR2, FNBP1, TTYH2, TMTC4, AK022017, PAQR4, SMPD1, TFEB, VWA1, FAM58A, ITCH, IFT88, MAL, NT5DC1, GALNT6, TRIM2, CLN3, BIN1, ADAMTS4, ABCA2, GNG7, GPIHBP1, DSCAML1, BIN1, CLDND1, UNC5CL, TMEM104, DYNC1I2, SLC20A2, MIF4GD, C12orf23, GLT25D2, TBCB, PTK2, AK001132, C19orf45, hCT2278915, FAM55C, DNAJC22, AK054753, C18orf56, NKX1-2, AK054575, MSMP, TMEM179B, LRRC63, SORT1, SOX10, AATK, ABCA2
(98 "M12"):XPO1, HMGN1, ASGR1, GIT1, CIZ1, CC2D1B, MTHFD2L, HERC2, ODC1, WDR76, MYH7, PDIA3, PLCD1, HSD17B12, UCHL3, ZNF652, METTL12, HSD11B2, FOXO4, ABCA7, C1R, MDK, FURIN, ACADVL, DNAH14, MT1H, EFHC2, TMED10P, RAB24, MT1P2, C9orf5, ZNF358, CHID1, ENST00000300734, UCK1, ENST00000275609, SGIP1, EIF4E2, VEZT, QSOX1, SERGEF, ATP11C, FSD1, C1orf66, DPP9, RPUSD1, DENND4B, RND2, HIST3H2BB, FAM89B, MT2A, GPR143, GPCPD1, TBC1D9B, GBA2, FAM50A, CLCN7, RING1, DVL1, C21orf82, SMOC2, STOM, SCARA3, MT1X, HNRNPA3P1, SCGB1A1, WDR76, RAPGEF1, ZNF444, EEF1B2, hCG_17955, hCT2299603, HSS00176913, AK023489, BC035072, HSS00053669, BC038442, ZNF148, AK093416, hCT2263007, hCT2268925, hCT32199.2, XM_063557, C10orf136, hCT1831578.2, XM_212345, hCT1795856.1, C16orf62, HSS00296008, hCG_1793639, ACTN1, Z70701, hCT1781932.2, PIK3CD, NegCont_348, BCLAF1, KIAA0226, FBXL22
(99 "M13"):GPX3, FAM46A, OMD, PEAR1, PPP1R1C, PDSS2, WBP5, FZD1, IRS1, SLC45A1, NFX1, CTR9, Contig20749_RC, HOXB2, F10, GDNF, CTSK, C10orf72, Contig38731_RC, FGD5, KRT6A, AKR1C1, Contig52789_RC, LRRC17, DCDC2, COCH, KLF2, PDZRN3, KANK2, OLAH, DENND3, AKR1C2, MSX1, ADAMTSL1, MAB21L1, KIAA1462, PGRMC2, MPP6, KIF26A, Contig5667_RC, SNCAIP, PDE5A, RAI2, PERP, AK021935, RASL11A, FAM46A, WDR26, AK055458, ITIH5, JUB, ITIH5, NR1D1, FXYD5, L3MBTL2, IL34, MCM2, GPR81, SUMF1, SLC26A6, C10orf47, NKD1, RAB4B, TMEM109, KCNK2, MED1, MRGPRF, UCN2, EFNB2, WNT6, COL4A6, SPINT2, WNK4, SLC22A3, PCCA, PRR15, MRPL4, C1orf201, FRMD6, BCAT2, JMY, COL12A1, ZIC2, GPM6A, HSS00072009, ANTXR2, FGD6, AK055150, AK026502, AK021924, hCT2277172, BC013077, COL13A1, CYP3A5P2, FAM180A, NUDT4P1, ABCA4, CYP3A5, SLC26A6
(97 "M14"):RSE_00000753518, H2AFX, Contig32834_RC, SNRPE, LRRN2, CINP, CALY, MED6, ACOT13, GLI1, CPE, FAH, RAMP1, CAPRIN1, MRPS28, Contig41798_RC, PICK1, PPM1B, USP34, ACOX1, Contig30828_RC, AF131813, ME2, HOPX, ISCA2, PAPOLA, ENST00000295192, COL27A1, CRELD2, NM_024988, RABEP2, PRKAR2A, CARD16, TMLHE, ZNF610, ZNF343, HMGB2, INO80, HEXIM1, LYRM1, DCUN1D2, GTF3C2, PPIL4, PPM1G, C19orf6, DDX56, ERMAP, LSM14A, GHDC, IKZF5, UPF3A, MRPS16, COPA, ACOX1, SLC45A2, MAP4K5, TMEM184A, EIF2B4, MEST, NM_021237, SMPD2, SLTM, ZNF471, PQBP1, RLN2, UHRF1, ADPRHL2, COQ10A, VPS26B, APLN, SLC25A37, GTF3C3, TMEM107, MYH3, AF147398, C1orf183, AK097083, hCT2324815, BC009228, AK091150, ANKLE2, SLC25A35, AL832136, HSS00011507, GOSR2, UQCRB, AF251189, PPP2R3B, LYRM2, HSS00387926, AL833129, TATDN1, hCT2336519, MAPKAPK3, EIF2AK1, PPP1R3F, C7orf10
(87 "M15"):CTSL2, SYNGR2, TXNRD1, ERBB3, Contig34112_RC, RCN1, CAPN13, ENPP2, PLA2G16, PRCD, Contig45303_RC, COL4A5, BACE1, FLNC, CYTH1, C21orf91, HBEGF, LRP2, CRYAB, SLC11A2, RNF13, GAL3ST1, AGPAT4, Contig24252_RC, ATPGD1, GJC2, PRRG1, DNAH17, NINJ2, WIPF1, LIPE, NIPAL4, TMEM63A, DBNDD2, ELOVL1, SHROOM4, DIXDC1, S1PR5, SPTY2D1, C2orf88, DNAJC22, ERMP1, RBP7, MAPKAP1, CNP, C1orf198, TTLL7, RTKN, ENST00000216209, MAP6D1, CHADL, SLC35B2, CNKSR3, LASS2, NM_032662, GLDN, SLC13A3, FNTB, MOG, SOX11, SLAIN1, PLLP, PIK3C2B, ELOVL1, LIPA, HS3ST5, GPR62, TMCC3, PRDM2, ADSSL1, BACE1, SYPL1, VRK2, MAG, RHBDL2, AF086394, HSS00001975, hCT1652322.2, AK096685, SH3TC2, hCT2320872, HSS00169162, HSS00104777, AF147343, SH3TC2, NegCont_75, SLC13A3
(97 "M16"):RSE_00000729974, BCAS3, QDPR, CXCR4, NCRNA00085, ZNF592, RPL10, EIF2B2, PEPD, CTDSPL, LEPREL1, AL080234, RRAD, FAM171A1, KIAA2018, FAM84B, Contig40673_RC, CD63, HRASLS2, KAT2A, CDK6, Contig41005_RC, RACGAP1, RPL17, PPP1R1A, TLK2, TIAL1, TMEM41A, PLXNC1, Contig12727_RC, Contig21678_RC, KCNE2, TMEM14C, WHAMM, RGS9BP, PRELID2, LEAP2, MITD1, ADC, RBM38, RBKS, MEF2D, CMTM4, MED7, SNX27, RMND1, ADORA1, NFKBIA, RHOC, SERHL, BCL2L1, NM_133646, ZBTB5, PHF13, DOM3Z, A2ML1, GPBP1L1, WTAP, SLC43A3, KIAA1737, ZMYND8, TBX6, GOLPH3, THAP11, ZNF488, PSAT1, PNPT1, STARD7, STRN4, PHF1, PATL1, ARRDC2, KCNE2, NXPH3, ZNF187, SLC5A3, CRB2, TCTA, LCORL, ZNF664, PPP1R10, hCT30457.2, FAM13AOS, ZNF853, hCT2309330, HSS00225998, hCT1814921.1, hCT2270090, HSS00133386, SIK2, hCT1820354.1, AK026718, hCT2335329, AL833372, AK093691, PIM3, TNFAIP6
(94 "M17"):FAM125B, TF, TRIM59, Contig19733_RC, GPR37, RASSF2, KIAA1598, TMEM59, CUEDC1, ZEB2, SPOCK3, SOX2OT, PHLPP1, CREB5, TGFA, DIP2B, TMEM144, CNTN2, FAM108B1, TJP2, USH1C, FNTA, SEMA6A, PCSK6, HIP1, CYP27A1, GJB1, TALDO1, SIRT2, LY75, Contig36931_RC, Contig24453_RC, LRRC8D, MAP7, CD9, ZNF536, DFNB31, SLC12A2, UAP1L1, SLC45A3, AIF1L, FA2H, C10orf90, JAM3, SHC4, CAPN13, TARSL2, ACSS2, IPO13, SMARCB1, PRKCQ, SOX8, TIMP2, MAN2A1, OLIG2, ZCCHC24, SPTLC2, HIP1, DMRT2, DST, PPRC1, BOK, FAM123A, NM_153011, TMEM87A, SYNJ2, PADI2, PREX1, CDC42EP2, RASSF2, SLC22A15, CLDN11, PLD1, COL9A2, PRR18, TMC7, GAB1, ATG4C, PDE8A, AK094936, NRP1, hCT1970992.1, hCT2310354, LRRC37B2, SLCO3A1, hCT1788782.2, HILS1, AK057725, C11orf39, AGPAT4, COL9A3, NegCont_991, NM_001063_sat, SLC20A2
(99 "M18"):AF055029, FBXO2, UBXN1, CLCN4, Contig33762_RC, ERBB2, KLHDC2, LARP6, NPFF, SLCO3A1, TSPAN1, ARL15, CTU2, MID1IP1, NFASC, Contig42675_RC, SLC16A6, GPSM2, C17orf95, ACTG1, SLC30A10, Contig36412_RC, RND2, SLC16A6, SPARC, RCAN1, ACER3, UBE2G1, NIPA1, DDOST, BCAR1, BUB3, Contig45889_RC, CASC3, STK16, ANKRD40, NFYA, RPL15, ZFHX4, ZNF768, HPS4, SDSL, RPL10L, DMKN, ITM2C, USH1C, HECTD1, POLDIP3, TTLL4, FAM83E, TMEM49, ZMYM2, NSMCE1, AXIN1, ZNF334, PPA1, FAM108B1, ADRM1, ZMYND10, C14orf50, WHSC1, SETD2, DNMT1, POLDIP3, NCOA6, GTF3C5, NCALD, C14orf133, DACT3, ZNF398, SYT11, BAZ1B, MEPCE, PHF8, NFYB, TRAPPC10, DEGS1, TBC1D8B, hCT6017.2, U72507, hCT2290775, HSS00102331, AK022664, hCT18068.3, HSS00388177, AF085837, HSS00029675, hCT1971322.1, AK055142, AK056250, HSS00087633, HSS00308606, AK092457, ACER3, BC004287, hCT1640096.3, BC030091, SHANK1, TMEM189
(79 "M19"):MAML1, ZNF263, AI127067_RC, PRCP, HSPB2, C14orf101, SLC25A30, GDF1, EHMT1, KCNH2, GCHFR, PPAP2A, Contig297_RC, SIK2, IL17RB, CAB39L, ZBTB38, MAGOHB, Contig44693_RC, ARG2, IVD, HDGF, EMP3, FAM176B, CD81, Contig57441_RC, RC3H2, S100A4, CEBPG, DPPA5, ZNF384, ELL3, C1orf194, ENST00000273097, CATSPER2, CAB39L, CHCHD7, ENST00000267539, IQCH, PIGC, SFXN2, NUP210, HECTD2, REV3L, ORC3L, PPAP2A, VASP, NM_032762, C2orf3, ATF4, PRUNE, FAM188A, RGS22, BLZF1, MSH2, C10orf79, CLNS1A, RAB14, PTMS, CBX2, SIPA1, CCDC46, NTAN1, NM_016134, AL049452, HSS00111733, AK022947, AF339768, hCT1640040.3, HSS00259204, C6orf124, AK056703, ZNF518A, NegCont_440, ZNF783, C3orf70, ENST00000315281, GSTA4, ABCG8
(80 "M20"):Contig53080_RC, SERPIND1, COPZ2, WNT2B, MGP, SVIL, MARVELD3, FBLN5, CXCL6, SCUBE3, THSD4, PRELP, CYP26B1, IGF2, Contig42328_RC, AGTR1, NM_018545, APLP2, SLC6A17, AK001099, PCOLCE, FMOD, BMP6, FRZB, WNT4, Contig30994_RC, APBB3, FAM120B, FOXD1, Contig44729_RC, SLC22A2, PRDM6, SMTNL2, COL1A2, THSD4, DCN, SLC6A20, COL6A2, MMP2, AL360204, FAM71E1, AK023565, MRPS17, TGIF2, OLFML2A, LYPD6B, WNT2B, NNAT, PTGIS, FAM129A, SLC22A2, IGFN1, GCNT2, ISLR, KDR, IGF2AS, OSR1, ABI3BP, GPR83, RHOB, FAM129A, NR2F1, TMEM165, AK093936, ADAMTS5, HSS00016477, AF086183, BC041476, COL1A1, NOV, ANGPTL7, DCN, CYP26B1, NM_000597_sat, NR2F1, X02761_sat, SLC26A2, SLC5A5, SLC22A2, SLC22A8
(97 "M21"):SPP1, PRKCSH, CDC37, NHLRC3, Contig36062_RC, MYL6B, ARHGAP17, PDCD6IP, CCDC159, PIGT, BEST1, CTDSP1, Contig11065_RC, ARAF, PIP4K2A, HADHB, TF, MYLK, KIAA1755, IKBKE, CREB3L2, CLIC4, STAT2, ADAMTS14, C12orf29, DNM2, GSN, Contig37871_RC, CBR1, ZNF608, MYO1E, AL109705, CDS1, DUSP3, ACY1, PBX1, NAE1, ANKRD36BP1, AK026295, AK022351, AK001808, STAMBP, C11orf52, PPP1R14A, AK021630, CALCOCO2, OSBPL9, CBFB, AK054751, AK024517, COQ10B, EHBP1, DUS4L, C9orf16, KIF13B, CD97, JUP, C11orf51, LITAF, CREB5, TAX1BP3, TRPV6, TRIM56, WDFY2, ZNF345, MYLK, PARP4, LRRC29, HPS5, GLIPR2, MLL, RFC1, TMC6, SEPT2, TRAFD1, GALNTL2, PQLC3, FBXO7, EFNA1, LRIG3, SLC48A1, NADSYN1, ARHGAP1, AK022236, ANKRD13A, AK094048, KIAA0892, AK022053, C10orf114, AF085832, hCT1970493.1, hCT2257040, AL833462, hCT2314334, BC014506, SLC4A2, CYP27A1
(74 "M22"):Contig39058_RC, Contig43632_RC, AK000802, Contig47262_RC, Contig41578_RC, DOCK10, ITGA2, UGT8, GPR183, SLCO3A1, Contig45799, AL157491, PLEKHH1, Contig23740_RC, Contig51293_RC, Contig25814_RC, AK001008, UGT8, Contig23842_RC, SAMD9, Contig34395_RC, Contig62768_RC, Contig33514_RC, AK022155, SP140L, ADAM12, AK021853, AL390143, CRISPLD2, AK055324, AK024968, AK057829, AK058074, CREB5, AL442094, PPP1R16B, PXK, RGS1, C6orf59, PRUNE2, C15orf28, LPHN3, TCP11L2, MTMR9L, GALNT10, GIT2, CERCAM, PTPDC1, FAM178A, CCDC76, BC017743, HSS00327746, AK021566, AK022033, C1orf203, AK094909, hCT2321185, HSS00173745, AK025238, AF143872, AL049390, AL832759, HSS00094685, AK022245, AL049273, AK024952, AF339800, AL713724, AK056840, AL832610, HSS00174094, UGT8, ABCA8, SLCO3A1
(100 "M23"):Contig40916_RC, NM_014859, TMEM151B, CFB, TAC1, PTPN3, DTNA, KCNK1, RBM9, FRMPD4, GABBR2, LMO4, CCND2, TMEM198, NPY5R, CDKN2D, RGS4, ARHGEF9, Contig33654_RC, RARRES3, CRH, RAB15, Contig30665_RC, CFI, NM_014731, ACCN2, BAZ1A, CCK, CD59, Contig56338_RC, COX8A, MAPK9, TACR1, ODZ2, CACNA1G, CAMK2N2, ZFAT, PLIN2, COX7C, FLOT1, CA11, CCKBR, TASP1, ENST00000255741, FNDC4, CCDC85B, STAT3, PODXL2, PDXP, FEZ1, HS6ST2, DNAJC27, ZFYVE9, OLFM1, FNDC5, KCNV1, ST6GALNAC5, NMNAT2, AACS, HSPBP1, CCKBR, IGF1, MRPL47, WHSC1, TMEM158, HLA-A, LIMK2, ADAM11, CCDC136, SEZ6, ABLIM2, BEGAIN, SEH1L, GABBR1, ABCF2, SMC5, NDEL1, TRIM9, AGTRAP, NPM2, DTNA, CARS, BC009533, hCT2289195, HSS00053448, CHST9, HSS00006554, AL832567, TCEAL6, C2orf80, THY1, PRKCB, UBE2E4P, VWC2, hCT2281180, NM_001733_sat, NM_001734_sat, NM_006744_sat, NM_000204_sat, NM_001085_sat
(97 "M24"):CKMT1B, UNC80, PCYOX1, SAR1B, ANKH, BTBD3, GUCY1A3, AP1S2, PDCD2, SLC25A12, ACCN3, Contig33574_RC, CCT6A, MAN1B1, SNX3, SFI1, TRNT1, PCDH7, CDC37L1, C19orf60, SHFM1, PELO, LMAN2, DDHD2, WNK2, C11orf73, TRIT1, AL049447, ENST00000239532, ENST00000258728, LNPEP, ACTR5, NPEPL1, KLHL4, ZNF540, NCOA7, WDR70, MAP2K2, NSUN5P2, SPG7, TARS, CCT4, SLC30A6, HSPA8, CENPJ, AMY2A, LNPEP, TUBGCP3, PPIL2, WDR19, TMCO1, OSTC, NOP10, PGBD1, OXR1, ARL1, PSMD3, G6PC3, NSUN5P1, SNX3, NSUN5, FTSJD2, SCGN, SNRNP200, KIAA0528, PWP2, DPH1, ZNF25, ABCG4, PROSC, hCG_2038586, AK026221, hCT8020.2, hCT1640158.3, AK026402, FAM27A, BC039411, HSS00102322, hCT1970799, HSS00011895, OPLAH, AK025038, AK025360, XM_085242, hCT1641088.2, hCT1829701.1, hCT14055.3, TTC33, AK096580, BC034822, XM_212516, CDH13, TRIP12, SFRS14, CACNB4, SLC25A12, SLC16A4
(100 "M25"):NAV1, SLC16A4, DOLPP1, CFHR1, MDFI, PPIC, ADAM12, GAB2, GYPC, AFAP1L1, CLEC10A, GREB1, JAM2, Contig42263_RC, RNF7, RAB32, GDF15, PROS1, ARHGAP29, RAB33A, CYP1B1, GYPC, LTBP2, CD248, RBM27, NM_021039, KRT19P2, AVEN, SRPX2, Contig49038_RC, TMEM45A, PLA2G2A, TECPR2, DSG2, PHLDA2, Contig34993_RC, ATP1B3, FRMD5, GRN, ENST00000297077, TMEM45B, ENST00000293741, ENST00000268946, ENST00000295021, PFDN2, AF086149, HPGDS, GAB2, TOR3A, PTGER2, ALX3, NR2F2, FBLN1, NUP133, PCDH18, CCDC50, NCAM2, PEX1, FN1, HIST1H2BO, C2orf86, PDK1, EXOC1, LHFPL2, YME1L1, TAF11, CDH11, DNM3, COL8A2, HIST2H4A, FAM129B, CITED2, SLFN11, ZNF23, E2F3, PAM, NKAIN2, HSS00207365, AF007136, HSS00335211, DHRS3, BC037932, RTKN, ALKBH2, hCT16752.3, AK096235, hCT1657384.1, HSS00128973, HSS00095567, hCT1824065.2, C1orf77, NDUFA4L2, BF959359, hCT1641706, NM_021019_sat, HSPA14, M31212_sat, SLC9A2, NR2F2, CYP1B1
(58 "M26"):SLC7A10, PIPOX, CLDN10, GRIN2C, TSPAN12, PLA2G5, Contig46242_RC, ELOVL2, Contig36421_RC, CST3, PMS2L1, NM_014817, GPC5, CHST7, PYGM, GPR125, PPP1R3C, RIMKLB, CST4, HEPH, Contig51252, LRRC16A, SLC1A2, SLC7A10, SLC1A2, NTRK3, PHKA1, WIF1, Contig8872_RC, FAM184A, ENST00000298636, TTPA, C7orf10, PSD2, TNS3, CLDN10, SLC13A5, HPSE2, TRIB1, HEPH, PIK3C2A, ASF1A, AK095779, HSS00166327, BC040678, HES5, AL353946, hCT1970811, HSS00102508, ATP13A5, AK097508, hCT2313298, MMD2, KIAA1161, SLC25A20, SLC7A10, SLC15A2, SLC1A2
(81 "M27"):ETHE1, XPO6, Contig31509_RC, AL133090, SPOP, MORN2, AGBL3, Contig55201_RC, NCDN, RAPGEF6, REXO2, Contig48653_RC, TMEM50B, Contig39909_RC, Contig38804_RC, TMEM218, ERP29, VCPIP1, COMMD6, C5orf44, AK023802, AK021664, USP42, RABL2B, BIVM, PLEKHA8, ILKAP, USP9Y, SH3GLB2, C5orf42, YPEL4, BRF1, SFXN1, MCTS1, SS18L1, GRIK5, FUNDC1, FAF1, RBM11, MTHFD1L, CNTN4, SUPV3L1, GLB1L3, GOLGA8A, DPP10, WDR85, CTTNBP2NL, CACNA1A, TP53TG1, AK023150, AL359560, AK094519, AK095753, UGGT1, XM_212307, HSS00085474, AK095719, XM_097627, AK095102, MYSM1, HSS00225611, RQCD1, XM_211262, AL355738, SLC35A1, TCERG1, TCERG1, TCERG1, TCERG1, TCERG1, TCERG1, TCERG1, TCERG1, TCERG1, TCERG1, BCLAF1, BCLAF1, NT5C3P1, BQ183317, CCDC84, SLC23A2
(80 "M28"):LIMK1, NPTX1, Contig23421_RC, NPY1R, CDH10, ERC2, NRXN1, Contig1970_RC, USP22, KCNJ12, Contig38647_RC, SNRPN, SYNGR3, ISG20, GRIA4, KIAA0802, AF131843, PSD3, ITPR1, Contig27645_RC, Contig44271_RC, CADPS, Contig45618_RC, TNFRSF25, ARHGAP32, Contig5716_RC, Contig46341_RC, TMEM90A, MAST1, RNF5, TRHDE, PRR12, AF038201, RAB26, KCNMA1, SLC12A5, TRIM67, SUGT1L1, MMP16, RNF123, AK055647, IGSF21, KCNK10, CELF5, LZTR1, LARP1, ARHGEF7, MBTPS1, FAM53C, DACH2, BAT2L2, SEPT3, ADAMTSL1, KCNC2, ABCC10, SYT13, CBARA1, NDUFB6, NAP1L2, PDZD4, SHANK2, VSTM2A, ADCY1, EPHX4, NCEH1, POLR1D, JPH3, NM_175894, AK094685, AK097187, HSS00248228, AL833050, BC037800, HSS00074914, BC037838, BC040662, HPCAL4, HRH3, TNFRSF25, SLC17A7
(90 "M29"):HERC6, ZNF330, AA766897_RC, MEX3A, SNTB2, DUSP22, TNS1, RNASET2, RASSF8, TMEM184B, Contig6113_RC, Contig12648_RC, TSC1, PCM1, COX17, Contig23085_RC, DCAF6, METTL14, Contig36447, ZBTB41, Contig29732_RC, Contig27616_RC, KIAA0141, ATF4, Contig16521_RC, KCTD10, AK055151, AEN, AF091236, ZBTB7B, SNHG12, AK057085, SAP30L, DYNC2H1, TNS1, EIF2S3, LSM10, AK023883, MDH1B, ENST00000301688, C1orf97, VWA3A, DOPEY1, UBAP2, POLR2H, STX12, C4orf39, PPTC7, UIMC1, BRD9, PPIP5K2, PHF21A, DNAJC14, ALMS1, MYOZ3, IMPACT, C4orf41, PYCRL, SFRS13A, TMOD2, AGFG2, ZNF26, POT1, SLC43A2, DYNC2LI1, TNFSF4, VAPA, DDIT4L, ZNF491, HIGD2A, CAPNS1, TDRD3, RAB22A, ELF1, PSIP1, CWC25, hCT2315485, hCT1782279, HSS00366507, HSS00131450, BC014346, HSS00146274, hCT2256732, hCT1970673, XM_210879, AK093353, hCT2314166, MED29, SLC5A3, TNFSF4
(50 "M30"):MT1G, CCNO, ALDH1L2, WIPF2, NCKAP1, S100A14, SRCAP, PDE4DIP, TRMT5, PHF16, TATDN2, SAP30L, NAIF1, KRT10, CDX1, PRR13, Contig46563_RC, PTRH1, FABP5, Contig51583_RC, SLC4A11, AK055100, DAAM1, AF078844, TMEM93, CENPBD1, SLC6A15, CHCHD4, ZNF32, ZFYVE19, FAIM2, C20orf4, C10orf2, GGA3, INTU, MT1F, PRPF31, SDHAF2, PLEKHO2, CTNNBL1, hCT1768661.1, hCT1955795.1, MT1F, hCT2258209, AK094824, XM_212323, ZNF69, SNORD47, MT1G, ABCC11
(93 "M31"):RSE_00000513855, SNRPD3, COL10A1, AZIN1, ATP6V1C1, MRPS30, Contig33579_RC, FXR1, C7orf42, C19orf12, GLMN, RAD23A, EPS15, Contig6119_RC, EMB, FKBP4, HSPA9, YY1, RNF214, VRK3, COG5, AL133569, PPAPDC2, ST13, DHX30, PPP2R5A, DEAF1, SDHD, NOMO1, IREB2, Contig17350_RC, SPATS2L, EIF1, CDO1, VCL, PSME3, POLR2K, PRKAA1, AF147351, PCNXL3, PACS2, AK055583, ENST00000270999, ENST00000295827, DCUN1D5, RHOT2, ENST00000299294, AK023551, IFFO1, PRDX5, SLC4A8, RNF126, TRAPPC6B, C19orf62, N4BP1, ZNF84, TRMT61A, INGX, RAC1, KLF7, DHX33, SNRNP35, STK25, SNRPB, RPS6KL1, TMEM62, TBC1D10B, PTGES3, SSBP3, FAM10A5, PIGF, PRMT7, AHI1, CTBP1, SLC40A1, BTBD12, BBS7, SLC38A7, C15orf24, ABCA5, SF3A1, XM_173704, HSS00288994, hCT2279383, hCT2315401, hCT1800788.1, L38935, hCT2326276, hCT9327.3, hCT2261424, RPRD1A, XM_088118, SLC4A8
(54 "M32"):GLUD2, TEAD1, PTPRZ1, HRSP12, MT3, Contig18967_RC, CD302, HTRA1, SSPN, BMP2K, SLC15A2, RHOBTB3, ALDH2, NCAN, LRP4, SSPN, BCL2, Contig475_RC, MID1, NTRK2, NEBL, SLC14A1, RYR3, SLCO1C1, C16orf88, CYBRD1, CARD10, SNTB1, ATP13A4, RHOJ, SLC25A18, PPARA, ENST00000295446, SELENBP1, FGFR3, FAAH, LRIG1, GLUD1, ENKUR, PPAP2B, ZNF85, PCDHGA2, CABLES1, NOTCH2, SOX2, ACSF2, EYA1, hCT1817657.2, AK026853, CYP4V2, ZNF254, PPARA, SLC25A18, SLCO1C1
(94 "M33"):CALD1, GMPS, NFIL3, C6orf225, TBCE, HSD17B7, ERI2, VRK1, LRRC40, USP13, DHX33, HNRNPF, PPP1R3B, VGLL4, PTENP1, Contig40923_RC, CREM, FGF14, KIAA1467, UQCRFS1, PLOD2, Contig26712_RC, PBX3, Contig37895_RC, PAPPA, TNIP2, AK000974, TXNDC5, PLEKHH3, BCAN, RBM4, ENST00000299383, C4orf49, FDXACB1, C6orf70, C17orf39, NM_139016, SESN2, GDPD3, ACADM, SART1, CCDC150, SPAG9, SWAP70, NUMB, TMEM68, DHFRL1, ZFP36L2, IFT52, SRBD1, DDX28, FZD5, ZBED5, KHDRBS1, TMEM169, C7orf36, GSPT1, C2orf49, KIAA0831, PEX3, C14orf79, TIGD2, FKTN, ESF1, DERL1, PHF10, HAUS6, CNOT10, RG9MTD2, TXNDC9, ERRFI1, STK40, C10orf78, ZNF75A, ZNF233, SUPT16H, hCT1764839.1, AK098761, HSS00126613, RP9P, HSS00016386, hCT2329700, PIPSL, AK056451, BC034806, ZNF836, HSS00382992, BC038747, BC010113, BC027714, UBR5, TAF1A, SYPL2, RALGAPB
(81 "M34"):GAS7, PAIP1, PGK1, STAT1, DCTN1, BMPR2, ZBTB44, SLC16A2, TNK2, THOP1, NDFIP2, Contig48278_RC, FAM158A, CSNK1A1, RICTOR, POLR2A, ABCD3, STARD9, CLCN6, AL117611, TBL2, SOCS5, TRIM33, SYT7, CDKL2, Contig14068_RC, NAP1L3, U79257, Contig52425_RC, SPEF2, LRP12, CCDC92, EDEM3, HUWE1, BMPR2, IGSF8, SRCIN1, CNOT8, SCRN3, PCNT, SPG7, UBR3, FOXJ3, FARSA, RUSC1, KIF5B, FAM8A1, TRRAP, LRP11, PRPF39, SLC7A14, MECP2, RNF19B, FEM1A, PRKACB, CLOCK, LRP12, CHERP, KLRAQ1, MRFAP1L1, KIAA0664, C1orf107, SFRS8, ANKRD13C, USP37, NPIP, C11orf48, HSS00303655, HSS00171658, BCAP29, AK055260, SRCIN1, PPP1R9A, AK096635, CACNA1C, BC022409, HCN1, PLEKHA3, EDEM3, GOLGA3, STXBP5L
(73 "M35"):MPPED1, FAM169A, DYNC1LI1, CAND2, USP6, KIAA0427, CREG1, SF3B2, SATB2, SNX10, IMPAD1, MARK1, GDI1, AK5, RAB11FIP2, HCN3, C5orf41, WASF1, Contig54503_RC, RAP1GAP, BAIAP2, GLS2, C13orf18, NM_025094, GRM5, SLC2A13, ENST00000273967, AK055302, C2orf69, FBXO44, OCRL, FKBP9, FAM100A, SYP, DLG2, GRASP, MICAL2, SMPD4, C14orf104, CELSR3, C16orf45, WDR24, SLC26A11, CACNG2, PPP3R1, GSK3A, CNIH3, CHD5, ATP1A3, YWHAG, LPCAT4, CDC42BPB, FAM131A, C5orf41, ZNF92, UBE2J2, KIAA0753, PTPRT, SPTBN2, RABL2A, HS2ST1, PGM2L1, DPYSL4, B3GNT4, RAB3A, SNRPN, BC039496, SENP5, XM_210145, BCL7B, COX6C, RNF128, SULT4A1
(46 "M36"):NOTCH2NL, EPS8, NM_018071, LIN7C, GATM, ARHGAP5, STK17B, C5orf33, SLC4A4, BDH2, PLSCR4, KLF3, SMCHD1, Contig404, USP3, GLUL, GPR137B, SASH1, C4orf12, NPAS3, ZC3H12C, C12orf39, MCC, RHOBTB3, IL17D, ABCD2, BMP7, TPP1, SPON1, NIPBL, SASH1, ADD3, RANBP3L, ELOVL2, GABRG1, DDAH1, NME1, C2orf34, NM_152661, BBS2, hCT1643705.4, HSS00022665, TP53BP2, PPIA, ABCA1, BCKDHB
(90 "M37"):KDELR1, Contig24986, RUSC2, TFAP4, LYRM7, MAPK8, STT3A, MOBKL3, GULP1, Contig50228_RC, ZNF711, APPL1, CKAP4, ATXN3, HECW2, ZMYM3, PSMD12, PFN1, PLEKHG1, KIAA0652, TPT1, NOVA1, LMLN, MYL12A, Contig53581_RC, HNRNPUL2, KIAA2022, VOPP1, KCNJ8, SH3KBP1, EIF4G3, CPEB3, Contig29699, AB051511, AF088015, OBFC1, UBE4B, HCCS, PFDN4, OCIAD1, BBS5, PNMA2, DGCR14, UBE3C, COG3, SMARCAD1, PARP6, C17orf28, ZDHHC20, DMXL1, MPP2, BTBD3, LIX1L, R3HDM2, POLRMT, PRKRIP1, GPATCH1, NM_175853, ANKS6, PDIA4, PUM1, C16orf13, SNX14, RCOR2, PALM2-AKAP2, UBR7, PSMD12, ATRN, CSE1L, CASD1, CNTNAP2, AASDHPPT, C17orf75, XM_210566, hCT2271849, XM_211972, AK091805, hCT1643114.2, SV2B, GPATCH8, AK025253, HSS00267393, ORC2L, hCT8710.3, hCT14363.3, hCT1642490.1, XM_071321, hCT1831061.1, hCT1642443.2, GOLGA3
(59 "M38"):DMD, TSKU, FAM46C, IGFBP2, AK000872, PLEKHG4B, NBL1, ZIC1, SLC22A8, MYO1B, TP53I11, MFAP2, SMAD6, KRT19, ANKRD34C, VGLL3, KIAA1199, GPX8, AOX1, EML4, CLEC3B, SLC22A6, CCND1, TFF3, PANK1, ARID5A, MARVELD3, KIF6, CFHR1, WEE1, NCF1, RAB40B, SLC2A12, ITGA9, ZIC3, PTGFR, ZIC4, CFH, CCR9, SLC22A6, ROR2, MYL12B, VAMP5, SLC6A13, C1QTNF7, CLIC6, EPHA7, EGFLAM, SVIL, AK026284, HSS00041439, AGTR1, SLC22A6, SLC2A12, M65292_sat, X56210_sat, NM_000186_sat, SLC22A3, SLC6A13
(58 "M39"):FAM59B, PCP4L1, GPS2, Contig50251_RC, KIAA1147, Contig55242_RC, Contig48480_RC, HOOK2, RAB9A, NCAPD3, EGLN1, SPIRE1, Contig57330_RC, Contig18476_RC, CDCA3, MRPS6, POLR3GL, HPSE2, PPDPF, ZNF354A, POGK, CREBL2, PIGM, TADA3, C9orf68, TRIM8, PDS5B, BTBD6, MRPL23, FAM120B, ZNF786, TCF3, CHUK, PIGX, FAM35A, SLC44A3, RNF24, DNHD1, FAM19A5, ZNF440, AQP6, DAXX, TADA3, CCDC25, ICMT, KTN1, hCT1971124.1, AK095163, XM_210320, HSS00049216, HSS00088506, hCT1842078.2, hCT1643483.2, hCT23399.2, U79300, CCDC76, HIST2H3A, NM_001002_sat
(81 "M40"):IL18, PLEKHA6, FOXN3, GHR, ZFAND5, KBTBD11, Contig38566_RC, FGL2, AF131798, GPR34, FCGRT, FZD7, CTSL1, BNC2, FAM105A, ALOX5AP, MAF, ENPP1, RAB3IL1, FAM105A, FHOD1, TP53I3, ABCA4, HLA-DRA, FZD2, Contig35866_RC, Contig50831_RC, MGAT2, IL1RAPL1, SYK, PRLR, OLFML3, DUSP1, FOXC1, HLA-DOA, AL049428, ART5, FYB, SNAI2, AK021754, CRISPLD1, AK022370, RAB17, CPAMD8, ENPP6, CLTB, NYNRIN, PRKD2, HIST1H2BD, MPZL1, TMEM119, SMAGP, PHACTR2, ACVR1, ANGPTL5, SYNGR1, CHEK2, TM9SF1, VMO1, SLC4A5, ALDH1A2, FGF1, RAB40A, HIST1H2BK, PRPF38A, HSS00097570, HSS00388272, hCT2283962, ZCCHC4, AK055529, BC040538, TAPBP, KDR, AK090578, BC028845, hCT2293451, AK000106, KRT31, COL11A1, TMEM200B, CYP2S1
(66 "M41"):Contig41804_RC, LAMA2, FGD6, CDH11, COL3A1, GMDS, ITPK1, COL7A1, CRABP1, Contig46595_RC, PDE5A, DSG2, Contig47146_RC, Contig46597_RC, CRABP2, NAALADL1, Contig28712_RC, PDLIM7, CPZ, Contig39710_RC, TIMP3, ERGIC3, TSPAN4, SERPING1, CNN2, CES1, COL6A3, CBR4, POU2F1, RARRES2, MYO6, IGF2, RSE_00000674442, TMEM205, AL137510, HFE, FER1L4, ANTXR2, ARHGAP10, C16orf89, ARHGAP21, FAM19A4, MFAP4, C4orf23, CDH19, GPC3, CCND1, MAP4K4, PTN, CPXM1, SLC13A4, TMEM97, HMCN1, TM2D2, TDRD10, GPM6B, HSS00178724, AK025286, HSS00008962, FAM38B, ACSF2, HSS00141347, KCNMB4, NegCont_354, SERPIND1, CES1
(61 "M42"):ATP6V1A, PHYHIP, RIMS3, AF070595, Contig1007_RC, C12orf41, GSDMB, DNM1, CHCHD3, IDS, DGCR2, Contig37978_RC, AF038185, CDH18, UNC13A, LUC7L2, SULT4A1, GGH, SIN3B, CDK8, PITPNM3, VAMP4, TBC1D13, TBL1XR1, DUSP26, BRMS1L, MAP2, AK055146, HS6ST3, SNRPB2, CAMTA2, HMGN4, CNOT7, CATSPER2, CLIP3, NCDN, SLITRK4, PKD1, GAK, DNAJC8, NOS1AP, PTK2B, VPS13A, CUL9, SLC46A3, TIPRL, POLE3, LRFN5, ZER1, SULT4A1, AP1G2, GRM7, CBX6, NECAB1, URGCP, hCT1815503.1, HSS00054207, hCT2281105, AMIGO1, SCXA, SLC17A6
(84 "M43"):Contig51058_RC, WAPAL, C12orf5, RIOK3, ELMO1, Contig8463_RC, ZNF655, ATF6, SNX7, ELAVL3, FHL2, KIAA1244, MMADHC, TM9SF2, SGPP1, GNA13, PDIA2, MBTD1, INPP4A, C13orf37, TMF1, ABCC5, EIF4G2, ANO5, Contig565_RC, PFDN2, PCLO, KIAA1731, RNF34, PSIP1, GPRASP2, AK026895, CENPL, ELMO1, GABPB1, USP33, ZNF673, PAQR3, UBOX5, ZNF280C, EIF1AX, HERC1, ZDHHC17, STMN4, FAM133B, C20orf12, SNX7, FBXL3, ZNF529, PHTF2, C10orf137, SYNE1, FEM1B, SLC38A9, TRIM13, MRPL36, C6orf89, TBCC, LASS5, CLPP, TFDP1, STEAP2, TNKS2, FEM1C, MFAP1, CCNT2, RNF219, C13orf1, CAPRIN1, CSRP2BP, CCPG1, AGFG1, C8orf83, ASXL2, hCT2276638, EXOC6B, hCT2290520, HSS00250415, STMN4, hCT2332887, hCT1641628.3, BCLAF1, BCLAF1, NAPA
(79 "M44"):Contig46677_RC, FKBP11, SERPINE1, GNA15, Contig26278_RC, SLC22A4, Contig27391_RC, CD86, IL10RA, NFATC2, ADRB2, C3, AQP9, RPL36AL, TCIRG1, KIAA1949, TYROBP, ULK2, AIF1, CTSC, Contig46247_RC, TCIRG1, BIN2, CTSS, DOCK8, ITGAM, INPP5D, LAPTM5, GAS2L1, P2RY12, NUCKS1, TAGAP, SAMSN1, B3GNT5, PAAF1, ORAI1, C13orf23, NCAPH2, RGS10, STAB1, CSF3R, BIN2, ADAM28, LRRFIP1, TTC18, PARVG, TMEM128, ADAP2, BCL6, SAMD4A, CSF1R, LAS1L, P2RY13, SELPLG, VAMP8, CD86, NM_152714, FUT8, C2orf27A, IL18RAP, FCER1G, GLT25D1, TBXAS1, GPR137, C19orf50, CX3CR1, DHX35, NUDT16P, ZNF793, AF086485, AL137513, BC030092, AIF1, HLA-DRA, hCT1782979, SLC22A4, TBXAS1, SLC7A7, ACADSB
(70 "M45"):PRKACB, SLMAP, GNAQ, LMO3, SEC23A, ANK2, MEF2C, ARF6, GDAP1, HLF, IDS, MON2, CNTN1, INPP4A, VPS36, JAK1, INPP4A, MTMR4, VPS4B, Contig25810_RC, RAP2A, ENST00000294982, EGLN1, FBXO34, AL390150, ENST00000294694, ENST00000297378, ANKRD46, C1QL3, FBXO38, NEGR1, BAG4, UBR1, KIF1A, SCN1A, LYPD5, SYNJ1, MAPK1, NALCN, IRAK2, FAM162A, WASL, CNTN1, CCDC6, NCOA2, GPR26, MAPK14, DLGAP1, CDK5R1, KLHL8, CEP170L, ACACA, MTMR6, CUL4B, PLEKHA1, SLC4A10, NIPAL2, CNTN4, PPM1A, hCT1970843, hCT1971327.1, hCT2316255, AK091672, hCT2251035, hCT2306149, XM_171512, hCT1641742.2, HSS00162682, hCT1643463.3, SLC26A8
(88 "M46"):Contig33537_RC, MBLAC2, ADM, AOC2, Contig6641_RC, DHX57, Contig19431_RC, Contig8405_RC, AB002330, ZNF624, LRRC28, SIAH2, IFFO2, PNRC1, Contig50272_RC, SAT1, GPD1, RANBP2, ENTPD1, OMG, U28831, Contig6832_RC, UTP23, HNRNPA2B1, FHDC1, JDP2, C7orf23, RP11-144G6.7, AL050027, C7orf68, PAN3, ITSN2, SMNDC1, ORC5L, GNRH1, ZFP36L1, ZNF573, TRIM33, RNF152, CCDC41, TSTD2, CA5B, CPSF3, PPFIA1, FAIM, DPH2, C10orf12, CAMK2D, KIAA0196, ZNF551, PMS1, CDYL2, ALKBH5, IMMP1L, ITPA, GZF1, ITFG2, EFCAB3, ENOPH1, FBXO9, REPS2, CEBPB, SRP72, PLRG1, UTP20, COMMD3, USP16, ZNF782, HSS00008646, ENTPD1, HSS00375512, HSS00142930, GCA, AK092827, HBXIP, hCT23682.2, HSS00020921, KIAA1143, HSS00009153, AK091942, HSS00206787, AL137645, AF147447, HSS00183314, HSS00371094, SNX30, SLC17A5, SMC4
(61 "M47"):TNNT2, FTL, DCI, C6orf89, TUBB4Q, TSPO, MAP4K2, GSPT1, HOMER1, TUBB4, TSPO, Contig25319_RC, EBF4, PPP2R3B, AF090913, C8orf82, DGAT1, SLC37A4, DOT1L, RSE_00000624716, C7orf26, ENST00000296470, ENST00000253272, HYI, ENST00000285459, ENST00000297972, NCRNA00219, RBM6, TMEM116, AKAP8, CTNS, MCM3AP, NM_018540, ATIC, SEMA4B, RTEL1, RBM15B, RABGGTA, VPS18, PAF1, CD320, KIAA1310, TUBB2B, MMP17, Z36850, HSS00143157, hCT8695.1, ZNF573, RPL17, HSS00303360, JMJD8, hCT30143.3, hCT13145.3, AK095097, XM_210258, HSS00133360, hCT15694.2, hCT1648148.3, HSS0143641.3_rc, DGAT1, NM_000146_sat
(50 "M48"):Contig38388_RC, PON2, LFNG, DIO2, PIK3C2A, Contig13866_RC, AK3L1, NT5E, Contig37946_RC, NDRG2, C1orf61, C13orf15, FAT1, TNIK, HSD17B6, PHKA1, EDNRB, GRAMD1C, ENHO, AL050068, DIRC2, PIK3IP1, FZD8, SLC25A33, AGXT2L1, ZNRF3, DOCK7, EDNRB, VPS13B, PAMR1, SDC2, ALDH6A1, RNF182, ACSS1, CSPG5, BC040156, hCT28758.2, IL17RD, HSS00130473, hCT1951519.1, SGCD, AK095282, AK090921, COL5A3, ZFAND5, ABCD2, HSD17B6, NM_003725_sat, AY369853, AGXT2L1
(60 "M49"):Contig48722_RC, PMS2L3, Contig26573_RC, SESN1, CD2BP2, TUBA1A, Contig33948_RC, Contig48643_RC, RALGPS2, ZNF510, YY1, MARK2, TBCA, SCAI, CHML, CUZD1, AF085951, SPHK2, SH3BGRL3, JMJD4, KCNK12, ST7L, CCIN, ZKSCAN5, TRIM26, ZDHHC8, RASL10B, C16orf55, POLG, LRDD, TAZ, FAM78A, DTX3, C19orf12, GPATCH2, GSTM4, C16orf79, MTMR15, C7orf64, WHSC1, TAZ, SIRT4, EIF4H, TMED4, XM_068475, hCT2262481, XM_063552, AB051443, AK054806, FAM135B, ZNF138, DTYMK, HNRNPUL2, PROX2, HSS00330342, CABC1, PRPS1, GTF2IP1, FXR2, CABC1
(62 "M50"):C11orf41, SERP2, PNOC, CBLN4, PAK3, SNCA, VIP, NOL4, PCDH8, CXCL14, HSPB3, THRB, PHF14, GAD2, CAMK4, MYCBP2, RIMBP2, AKAP5, KIAA1211, DPP6, IMPG1, ACTR3B, Contig27591_RC, VSTM2A, CALB2, OLFM1, KIT, NBEA, NRSN1, DLEU7, OLFM3, SLC32A1, CBLN4, SSBP4, FXYD6, AK055145, OPCML, FBLN7, CBLN2, ZSCAN22, EPB41L4B, CSRNP2, CNRIP1, KHDRBS2, NRXN1, C10orf35, CELF5, CNR1, KCNC2, DLX1, DRD1, RGS12, SLC10A4, BC037245, AL355699, BC005856, AK091058, C17orf51, CACNA1E, DKC1, SP9, SLC24A3
(58 "M51"):PHF19, ZNF788, C21orf45, Contig2512_RC, BST2, SERPINH1, AF085351, USP15, SPRY2, HSP90B1, HSP90AB1, POU6F1, PCBD1, HSPD1, MAP4K1, PDGFA, ADCK1, BCAS2, PCDH9, ZNF552, ENST00000295286, SNORA67, RASSF4, ENST00000271429, ENST00000298543, AK000903, NAT15, TRPT1, UBAP2L, CRELD1, HSPA4L, ZNF580, HIST1H4F, DERL2, ILF3, RBM14, SLC35F5, RBBP4, DNAJA4, TAF15, PMF1, GPS1, ZBTB8OS, SYN1, DDIT3, PPP2R5C, ILF3, hCT1640353.3, hCT2314482, AF041410, AL360263, HSP90AB6P, UPF3B, NUDT4P1, hCT1639942.2, FXR1, HSPA4L, NQO1
(58 "M52"):RSE_00000658006, IMMP2L, MLL2, FAM189B, KLHL2, HCG18, APLNR, PARP11, KIAA0913, CHGA, Contig29409_RC, YIF1A, SH3GL1, POLD1, SIRT5, CX3CL1, IMMP2L, NPAS2, RSE_00000841892, ENST00000284325, LRP3, TET1, ENST00000270751, ATXN7L3, FAM161B, MBD3, PGGT1B, COL4A3, ZC3H18, FASTKD5, ABCA7, C6orf97, TIMM8A, GADD45GIP1, IFT140, AMPD2, MLF2, KLF3, POM121L9P, ZBTB1, HNRNPA1, RNF181, JUND, GFOD1, SDCCAG3, hCT2301514, ARL10, hCT1833306.1, hCT1643228.2, hCT30316.2, hCT16432.3, hCT2292881, XM_210728, RNF111, hCT1839063.1, XM_167066, C22orf9, ABCA7
(61 "M53"):GLS, SV2B, MRPL1, LMTK2, Contig44168_RC, LHFPL4, ELL2, PLCXD2, Contig20603_RC, LSM11, MYO5A, KIAA0513, LONRF2, MYT1L, TMEM66, UBE2QL1, SEC22B, LMO7, C20orf103, AI339981_RC, COPS4, SH3BGRL2, CCDC85A, GALNTL1, SLC25A25, CAMKV, ELOVL4, AK055386, RASL11B, RAB6B, MYH10, ENST00000277146, ENST00000295576, STK11IP, UBA1, APBA2, EDC4, MAP3K4, ARHGEF3, NOC2L, PCSK2, C11orf41, DAGLB, AP2A1, FAM84A, FGFR1OP2, CCDC91, ZNF134, EPDR1, GTF3C1, SRGAP3, hCT1640920.2, AK095844, HSS00023162, HSS00383054, AK094803, HSS00016555, SLC8A1, ZNF204P, HSS00213823, SLC26A4
(58 "M54"):TUBB3, Contig31928_RC, ARL3, SLC27A1, CCDC149, NTM, RNF41, HDLBP, MXI1, GIMAP4, ME3, CALM2, PDE4DIP, TTYH1, IRAK1, LOH12CR1, PGPEP1, C21orf71, BCL7C, KCNK13, ENST00000266737, CCDC45, CDA, ADORA3, ELMO2, UBR2, UFD1L, KIAA1279, HDAC5, MYBPH, DDX26B, DHX16, TMEM86B, CCDC124, NTN5, FRAT1, CASP9, C7orf43, ZRANB2, C6orf47, SH3BP1, HDAC5, CDC16, SURF2, UXT, TTC4, HSS00308617, hCT1970937.1, XM_092979, BC009550, RPS19BP1, hCT1970506.1, BC023610, HSS00212515, AK092375, APEH, TPCN1, HDAC5
(62 "M55"):SLC4A3, DDAH1, Contig43703_RC, CYTH3, SLC43A1, TGOLN2, RAPGEFL1, NAGPA, CCNI, Contig48076_RC, GRB14, RIN1, IREB2, EVL, Contig41774_RC, CRADD, FAT3, C22orf28, PRMT1, ATP6V1E1, AL162042, RYR2, DPP8, Contig50486_RC, AGAP2, PLXNA1, RNF208, AK023027, JPH4, PRKAR1B, THY1, LDOC1L, AK057857, AK054829, PRKCG, MORF4L1, MAPRE3, FBXL16, TSPYL2, DIAPH1, ADAMTS3, PDPK1, PTPRU, DGKA, PACSIN1, NOLC1, PNMA5, PPP2R4, COL24A1, MAP1A, TMPO, SLC45A4, AK092901, hCT1970896.1, SOHLH1, HSS00011364, hCT1640242.3, CAMK2B, C2orf55, NM_014632_sat, SLC7A8, SLC4A3
(61 "M56"):PALMD, MKL2, AGAP2, STK4, CRLS1, FAM179B, SFRS16, ABCC5, ZC3H12B, PSMD8, FBXO41, AF052109, BTBD9, DAP3, MTA3, NGFRAP1, IPCEF1, ENC1, ADAM15, BASP1, SGSM2, C17orf96, PRRT3, RLTPR, SIRPA, NM_133483, UNC5A, EMX1, SLC25A22, AK054755, C4orf50, BTBD2, CNNM1, NM_153361, GPRIN1, RNF175, MRPL44, TOLLIP, NRXN2, NBR1, MKL1, PHF6, NEUROD2, CIT, EPHB6, NM_022737, RERE, HSDL1, C3orf22, GRIN1, TRIM37, LRRC37B, hCT2306383, L31955, C1orf69, HSS00330149, AK091723, U79289, FAM171A2, SLC9A6, ABCC5
(70 "M57"):NAA10, LDHA, RIN2, NETO2, Contig24240_RC, VEGFA, TOMM40, Contig20953_RC, KCTD3, COX10, SEPSECS, CD164, PGP, H3F3A, AF131783, DERA, PIM2, INPP4B, MYO1G, HAMP, HRAS, NFE2L2, ERBB2IP, P4HA1, CAPN7, BAG2, NFKBIE, PHF10, CCNA1, PHF3, AK024198, NUDT16L1, NEDD1, RSE_00000565165, AK021459, GPR84, FBXO28, RUVBL2, NEU1, FOXJ1, IL5RA, TCTEX1D2, KRCC1, C5orf51, PRSS3, TROVE2, WDR46, RELL2, C14orf147, SRP68, EZH2, SHROOM3, PLEKHJ1, KIAA0776, CLIP4, ATRIP, MCHR1, PPFIA1, IRAK4, hCT1970968.1, SPIN3, hCT2333158, hCT1832253.1, hCT2270866, BNIP2, NegCont_711, NegCont_315, SNORD54, HAMP, NM_021175_sat
(55 "M58"):UBE2E3, ATP2A2, DYNLT1, DCLK1, CRYM, MCF2, GDPD1, AFF1, C6orf168, RUFY3, MAGED1, UCHL1, BEX1, MDH2, ATP6V0E1, PNMA1, ATP6AP2, NPTN, GPR158, INPP5F, NRIP3, MSL1, YWHAH, WSB2, RAP1B, COX5A, ACOT7, Contig35644_RC, SNURF, RTN1, SNAP91, CLTA, ZNF239, GLRB, SPRYD3, GPRASP1, RG9MTD3, FDX1L, SOX3, PRDX2, MLLT11, SRD5A1, SEPT6, TMEM150A, CDC42, RGS7, ZNF385B, RSRC2, GAP43, SEC11A, XM_063352, hCT2272945, hCT2310969, EDARADD, SLC25A4
(64 "M59"):KITLG, TYMS, ST18, FGF1, Contig54169_RC, NM_006455, MEIS1, ASPA, SLC31A2, ADA, UNC5B, DMBT1, Contig52684, MAP3K11, CA14, EVI2A, CCNE2, ENO1, ANKAR, GAB1, ATAD2B, C10orf128, C5orf32, AK023412, CHST6, AFMID, AK026259, LHPP, UBTD1, ENST00000300223, KCNJ2, BTBD16, MRPS24, PTMA, NFE2L3, PAFAH2, ZDHHC9, FGFR2, CAPN3, BRCA1, EDARADD, DNAJB2, TJAP1, CCNE2, HN1L, MYH7B, SEMA4D, FGFR2, HSS00062845, AK056724, AK055510, hCT2289034, hCT2325761, HSS00053194, AL832562, AK094875, hCT2319496, TMEM63A, HSS00211839, ENO1, CD82, HTATIP2, ATP11A, SLC31A2
(62 "M60"):GADD45B, MFI2, TEAD4, ZFP112, Contig45464_RC, MTHFD2, GIMAP5, S100A4, PTCD3, Contig52433_RC, KDELR3, CARHSP1, TPST2, FAM109B, PRRG4, ESAM, LAS1L, GIMAP6, ANKRD40, PAQR6, RNASEH2C, C11orf74, FBXO17, ALDH5A1, TAF1D, TRIM5, TPP2, WDR75, ING5, PRDM4, ZNF557, IBTK, MLH1, WBP2, RNF160, KCNN3, C17orf58, RNF220, AP4B1, C6orf134, ZCCHC7, MKNK1, TTC14, PPIL5, ABCC11, C1GALT1C1, ANP32E, CCDC9, ARHGAP9, APOBEC3C, INTS3, MDGA1, ACTR6, C17orf44, XM_096883, HSS00264338, BC027847, hCT1774770.2, HSS00032809, hCT1971349.1, COPS8, NM_001001681
(53 "M61"):SPAG5, FAM13B, Contig753_RC, KIAA2026, CTRL, Contig30047_RC, PTP4A1, EIF4E2, PRRX1, SETD1A, KDSR, FBXO42, LRRC56, ENST00000299594, SEC62, LCOR, RANBP3, C14orf102, SMEK1, CD38, C17orf59, MED25, MTG1, TAF1C, STAMBPL1, FAM109A, GIGYF2, C17orf56, RPP21, CHRDL2, IARS2, KIAA0430, ZNF114, CINP, ZNF521, RAB3GAP2, RNF216, ABHD15, XM_212438, HSS00233865, hCT31672.3, hCT1686513.2, BC040991, SRRM2, RANBP3, RANBP3, RANBP3, RANBP3, RANBP3, RANBP3, RANBP3, RANBP3, BF512183
(50 "M62"):AF035278, C17orf67, UGGT2, GDAP1, Contig16496_RC, CSNK1E, PPM1G, CDC37L1, ZNF641, NM_006102, Contig40340_RC, KEAP1, N4BP1, HECA, FGGY, DEK, CAPRIN2, CCDC90A, GARNL3, ABI2, C13orf27, MTRF1L, UBTD2, RRS1, ATG9A, RABIF, EXOSC7, DDX23, MED6, CDK2AP1, PCYOX1L, DPAGT1, CUX1, UTP14C, VAT1, COLQ, RBM17, C2orf29, NIPA2, ACSL6, MFSD5, HSS00089236, AK056384, hCT25065.3, C8orf44, hCT9881.3, AK090977, CBX2, AK3L1, AK3L1
(65 "M63"):Contig30070_RC, F3, Contig8888_RC, Contig44383_RC, NRXN3, MTCH2, FAM101B, CKLF, AF070579, C19orf24, CREBBP, Contig15526_RC, CC2D2A, ACADSB, GTPBP1, AL390153, SLC44A1, CARD11, AK022424, RBM25, AK000493, BC006384, RAB23, WDR83, OTUD5, AMD1, CPSF6, RIOK3, MYCBPAP, FTSJ2, TRIM44, SH3KBP1, ENOX2, NOD1, PPAPDC1B, CTH, DHRS4, PEMT, PHB, ZNF317, NM_032763, C17orf37, C11orf66, FAM113A, TAPT1, ORAI2, USE1, MED18, CRY2, C14orf142, RNPC3, RPL12P38, AK090989, AK093857, C21orf62, BC030118, AK056249, AK091962, hCT1643619.3, AK096743, AK094778, RANBP3, RANBP3, KIAA0100, SLC6A12
(57 "M64"):TEX264, NFKB1, DOK1, GPER, CTH, FBXW2, Contig30513_RC, RASGRP2, ATP6AP1L, MYOZ1, AF242771, SLC5A3, SAPS1, IMP3, CORO1A, TMEM232, POLR1E, DCTN5, ZNF853, AK057835, MTF2, AL137494, C7orf63, ZBBX, C9orf98, DDX39, ST3GAL3, C3orf34, SENP3, ELP2, LRP8, OCEL1, CKLF, DIDO1, TIMELESS, APEX1, SIGLEC1, WDR35, CCDC11, UBE2Q1, MGAT4B, DNMT3A, HESX1, DIDO1, DIDO1, HSS00245593, HSS00048705, MCPH1, AF086223, BC037783, HSS00083058, HSS00097876, AK093290, AK093624, C7orf44, PTGES, DKC1
(60 "M65"):POLR3K, KIAA1409, MTUS2, Contig5818_RC, Contig46789_RC, Contig12814_RC, CEND1, SCN2A, MKRN1, MYO15A, PLXNA4, OGDHL, Contig25033_RC, ASB2, SFRS9, SRRM4, FOXK1, DGAT2, ENST00000295906, ACSL6, SRRM3, ZFYVE28, SPTB, KIAA1549, AK057657, CYTH2, PPME1, BCL9, PRRT2, STRADA, ZFYVE27, NRXN2, UCN, CDC26, SMARCD1, FOXRED1, XKR6, TRPC1, SMPD3, SCFD2, LEO1, TCTN2, EXOC3L, GRIPAP1, FRS3, CSMD3, hCT1825180.2, hCT2265402, hCT1654655.2, AL122040, HSS00095050, AL080205, hCT1971102, GRIK2, AK056518, AK023682, hCT2294210, VCX3B, DCC, SRRD
(59 "M66"):ITGA9, EPB49, ICA1, MED24, Contig24815_RC, Contig31732_RC, LGALS1, CNTNAP1, SLC4A8, MTA1, MLXIPL, TBC1D19, LIMK1, BET1, TTC7B, PRKAR1A, FDX1, ABCA3, TOM1, DGKG, KIF1A, AK055340, AK024995, KRBA1, AKIRIN2, ENST00000269477, NF2, RPL41, NEURL4, UBE2O, TBC1D3F, TUBGCP6, VARS, PPIL2, LYSMD2, ARFGAP1, VPS39, AKT1, CHRD, RAD54L2, DYNC1H1, C1orf21, EIF4E, TMEM44, PLEKHG5, DBN1, DUS1L, APOL2, C6orf136, PELI3, CPSF7, APOL2, hCT1641316.2, AF070565, hCT1644496.2, hCT18281.2, hCT9480.1, EIF4E, ABCA3
(64 "M67"):TIMM8A, HIST1H3F, BCAP29, ANKRD57, SLC41A3, IQSEC3, KLHL14, MZF1, C20orf24, SPTY2D1, TMEM127, SIPA1L3, SNRPN, NDUFB1, NM_004261, BCL7A, CLSTN1, C12orf24, ATP5G3, NISCH, PPP1R12A, PSMC6, NCKIPSD, FAM193B, PNMA3, TOM1L2, FITM2, ETS2, RSE_00000581377, ENST00000272799, ENST00000294557, RBM9, PPP1R2P1, C11orf17, HNRNPA2B1, ZNF622, MATK, RP3-402G11.5, KCNIP2, KIFC2, FAM193A, CMC1, FASN, LENG1, RAB2A, DDX41, DCX, ISCU, SV2A, MTMR1, GNS, FBXO31, PDHA1, SRRM3, ANKRD54, ATG7, AK026787, hCT1642704.2, hCT1970967, XM_210335, hCT1642566.3, HSS00135773, NOMO3, AK126236
(52 "M68"):MAP1B, HIST1H3E, MAPK10, MAGEH1, ARID2, ATP1B1, NGRN, FBXO9, CHN1, HIST3H3, EIF1B, KIAA0284, NELL2, CMAS, NPTN, STAR, HIST1H3J, CD47, WIPI2, NECAP1, KLC1, SNAP25, GSTA4, TSPAN13, TMEM65, MPV17L, ATP6V1G2, CIDEC, PPP3CB, TSPYL4, AP2M1, SKP1, HTR1E, RTN3, SKP1, SNAP25, TOMM20, SCN3B, NKRF, NSF, WNT2, CELF4, RASGEF1A, hCT9444.1, hCT1957917.1, hCT1829182.2, hCT2255806, BC032913, C15orf61, RPRML, hCT1640977.2, RPS5
(52 "M69"):KEL, Contig28383_RC, C11orf9, PPAP2C, CFTR, Contig16722_RC, Contig14375_RC, ARHGEF10, HSD17B3, Contig14985_RC, USP54, Contig19822_RC, WDR59, ELMO1, RPS6KA1, PDE6B, AK022157, AF085998, EPB41L4B, AF086021, AK022043, HHIP, AL049353, SLC26A9, AK021981, CD22, IRF2BP2, TMEM206, MYO9B, ASNA1, C9orf75, TFDP2, TRNAU1AP, FAM53B, MRPS11, LOXL4, AF085919, FIS1, HSS00286185, RTCD1, AK002146, HSS00138774, DOCK4, HSS00266793, HSS00083563, HSS00008674, AK000788, Y12019, AL833091, SYNJ2, PPARG, SLC4A5
(53 "M70"):SERPINH1, HMOX1, DPP8, CNIH4, BAG1, HSPB1, GTF2E2, EIF3I, Contig51068_RC, Contig32810, SARS2, ENST00000295134, MUM1, ZFAND2B, AB051439, AF075063, XPO4, RIT1, MED28, NDST2, ZC3HAV1, FAM192A, PSMB2, PYCR1, PSMC4, NM_022907, TSNAX, SRP14, DCAF8, C14orf145, FTSJ1, SMARCAL1, CYB5D2, NSMCE4A, MDP1, HSS00011823, hCT28352.3, KPNA1, ZNF844, hCT1648436.3, hCT5795.3, LEPROTL1, HSS00011822, XM_211811, HSS00015025, AK090760, hCT2264727, HSS00221623, HSS00095485, AK092985, RNF34, BX538256, NM_004343_sat
(29 "M71"):AJ251708, IKBKB, GFAP, BAX, TP53TG3, NM_015369, CRTAC1, TTC36, MICA, RTBDN, BHLHE23, MYH14, C20orf141, DGCR6, TSPAN32, MOV10L1, TSPAN32, CGB2, LCE2D, TSPAN32, IL27, ELL, DUX4, BC040537, hCT2289540, HLA-DMB, NegCont_817, RPS27, OR2T2
(51 "M72"):VPS13C, C21orf59, ASNS, SAR1B, DDR1, SLMO2, WWC3, YTHDF2, CYLD, ZSWIM6, CAT, TNFRSF12A, LRRC58, ENST00000242429, MEGF10, SGK3, TMEM168, RNMT, PHF2, TSC22D4, KIAA0494, NUP214, RELA, NFIA, KCTD18, ZC3H15, CDC14B, CTTN, ELOVL5, DICER1, SSFA2, DPY19L4, ASNS, hCT2332577, HEATR5A, TTC39C, SOS2, AK021661, HSS00296528, KIAA0494, KIAA0494, KIAA0494, KIAA0494, KIAA0494, KIAA0494, KIAA0494, KIAA0494, KIAA0494, KIAA0494, GGH, HOOK3
(51 "M73"):RSE_00000028420, BAG1, KARS, Contig49422_RC, GMPR2, PSMA7, SIDT1, ADAM8, CARM1, PLS3, ACAP2, YES1, MPP1, PSMC3, Contig45914_RC, Contig29062_RC, PTPRN, FAM134A, TIMM23, ALG9, AF086052, AGAP3, RNFT2, AF289562, ABHD2, ACER3, ANXA11, NOP58, TMED1, SENP7, NM_138487, TUBE1, MAGED2, PELO, DRG1, C15orf5, PSMB6, HCFC1, MRPS21, ZNF48, ORMDL3, RNASEH1, AF143324, AK094554, YES1, hCT12759.3, BC040965, hCT1643217.3, AK090904, STMN3, PIP5K1A
(48 "M74"):GRIK1, ARL4C, ETV1, AL050136, Contig56010_RC, C2orf28, NUP188, TAC1, SSTR1, SAP30L, CCDC39, GRIN2A, C1orf151, SOBP, FGF14, GAD1, KCNJ6, TAC1, PCDH19, KCNMB2, UBASH3B, CYCS, ZNF804A, NRXN3, RSL1D1, ENST00000259102, MACROD2, ENST00000266728, SUMO1, BTBD11, CHST3, LANCL2, LINGO2, TRIM32, NM_015980, FGF14, ELAVL2, ANKRD55, ELMOD1, CCDC132, hCT2325069, hCT18035.2, hCT6188.2, hCT2328582, hCT1805287.2, hCT1768041.1, AK095761, AI765621
(49 "M75"):RBM47, ALOX5, TEP1, STEAP3, APOC1, RNASE2, Contig46244_RC, TYMP, CSTA, FYB, RGS19, CD14, ALOX5, PTPN6, VSIG4, LILRB3, SLC1A5, SLC2A5, HCK, CDCP1, AK024366, DEF6, CCDC81, NOD2, SERPINA1, MYD88, ARHGAP30, CD163, LAIR1, RAC2, NLRC4, TLR2, ABI3, TLR1, NM_018690, RNASE3, SIGLEC9, RPA1, FGD2, hCT18627.2, hCT1834066.2, AL832260, AL832727, FCER1G, SERPINA1, SLC1A5, NM_001645_sat, SLC2A5, SLC11A1
(49 "M76"):RPS6KA3, SNAP29, REC8, DNAJA1, PICALM, BZRAP1, Contig40015_RC, SETDB1, ACTR2, P4HTM, CDC42SE2, HSPA8, RAP2B, CLEC16A, SMARCA2, CORO6, RSE_00000367507, BBS1, ENST00000268555, ENST00000299129, CD99L2, EPB41L1, ARMCX3, SCN4B, TUBGCP4, TBK1, PDXK, ZDHHC22, PDCD7, PRMT5, WDR90, SAMD8, SNX15, RFWD2, NAPA, hCT1971293.1, hCT7694.2, hCT1830066.2, AK057104, hCT1641204.3, hCT1644254.2, hCT2293601, HSS00176041, hCT22549.3, hCT1641489.3, XM_065174, XM_091157, DNAJB6, ENST00000334838
(45 "M77"):Contig61202_RC, FAM59B, SDCBP, GTF2IRD1, DDIT4, PLAA, C9orf123, PER3, Contig22645_RC, HLTF, ZNF727, PER1, USP48, TRAF7, OGFRL1, PRRT1, MARCKS, SAT2, AK055364, AFAP1L2, TMEM101, DAAM1, NVL, PANK4, RAB36, SAFB, KCNH4, IFRD2, SRFBP1, UBQLN1, SNRNP48, OPRL1, ARNTL, PER2, SAFB2, EIF2C1, AHCTF1, MED21, BC037494, AL110176, AK098597, HSS00262432, C4orf46, CHD3, ARNTL
(37 "M78"):RSAD1, ZNF706, ZNF706, TRIM66, TM7SF2, C1QTNF4, AF147316, ZNF268, SLC36A4, ASB6, C9orf25, FTSJ1, DOT1L, UBE2V1, C7orf50, MRPL22, ALKBH6, hCT2291013, hCT2289064, XM_166683, hCT1970790.1, HSS00206992, HSS00126797, HSS00051729, hCT2321107, hCT2250896, HSS00170916, hCT22289.3, hCT29649.2, LARP1B, hCT2312728, hCT1640705.3, hCT2264600, PMPCB, hCT2300823, TMEM189-UBE2V1, SLC30A3
(40 "M79"):AURKA, FUBP1, Contig27977_RC, CTF1, CDKN2AIP, CALR, CROCC, CBX5, ENST00000241967, AK056995, MRO, ZGPAT, WDR62, YKT6, ZNF668, WDR81, ZNF688, NUP155, CRIPAK, INPP5J, STK36, PNPLA6, TPM1, DHX37, NDUFB5, ARRDC3, C8orf56, XM_086879, hCT1644160.1, BC037827, XM_212431, HSS00343808, ING5, XM_062694, SOS1, hCT31710.3, hCT1828380.2, hCT1642170.1, SNORA70, HDAC11
(37 "M80"):C3orf54, ATP2B2, Contig48318_RC, SAE1, Contig32995, LIMS1, HADHA, TMEM108, GPR44, ATXN1, SOCS6, Contig27764_RC, ADAMTS9, AK057607, WSCD2, MFSD1, TMEM60, SOCS6, PRKCD, KBTBD7, PNPO, DLG3, ASPHD2, C17orf71, TTC39B, KCNJ9, DDX54, PALB2, CLP1, ADAMTS9, UBB, COL4A1, TAF5L, AL832835, HSS00264424, HSS00041012, NAGK
(36 "M81"):CHST11, ULK2, SQRDL, ARL4A, SH2B3, ITGB8, PI15, LY96, PURG, GEM, HK3, EIF3H, ZMAT1, ADH1A, PHLDA1, METTL7B, KIAA0090, SULT1B1, CLIP2, GEM, C14orf135, SLC11A1, C22orf31, ARFGEF2, CCDC14, FPR2, GTF2IRD2P1, HSS00046440, AK056852, HSS00334746, HSS00054203, CA5BP, XM_097480, HSS00015450, AK090766, CD40
(31 "M82"):SOX6, CUX2, AA555029_RC, THSD7A, DAB1, CALN1, AF131806, ATF2, KBTBD7, Contig51737_RC, C14orf132, Contig48800_RC, Contig44690_RC, SLC24A6, NLGN4X, ACTN1, NLGN4X, SCAMP1, ANKRD43, PUM2, LRRN1, ZNF569, PIK3CA, CHM, BC001739, RORA, PUM2, PUM2, PUM2, PUM2, PUM2
(32 "M83"):CAPZA2, UBE2K, ARMCX3, PREPL, SVIP, RAB1A, CMPK1, PRDM2, ABCC8, INA, ZDBF2, RNF157, ARMC8, CADM3, C2orf47, TAOK3, TM9SF4, CLASP1, TTPAL, ARL5A, TMEM19, RALB, ENTPD6, ARMCX3, POLR2J, AK055271, hCT19801.2, hCT1787445.2, AK094252, XM_171560, ODZ1, ABCC8
(30 "M84"):LMNA, Contig5392_RC, SFRS8, DNAL1, Contig13880_RC, Contig20755, AK2, Z70717, SPSB1, MCM5, CEP164, WDR17, CCDC130, MCM5, PDE7A, CDH9, RBM23, NM_053048, NM_017535, GPLD1, FLNB, NFATC3, hCG_2003663, AL442085, AK022016, PSMG4, Z70702, HSS00031245, HSS00171890, HDAC1
(31 "M85"):ARIH1, ROBO2, TMOD2, KCNJ3, CA10, ATP2B1, GRIA2, DCLK1, GUCY1B3, Contig436, ARPP19, FGF13, FAM3C, ENST00000279503, AK026384, DOK6, ENST00000295319, FAM19A2, FGF12, NM_153016, FGF13, ENTPD3, B4GALT6, DENND5B, ACVR1C, FBXW7, MCHR2, XM_060655, PTPRV, BC037340, H20829
(32 "M86"):RALA, UBE2W, Contig40549_RC, FGFR1OP2, AL157466, LIMS1, Contig36122_RC, AF131795, MOBKL1B, Contig32758_RC, Contig46243_RC, AK057974, AK023942, AK057822, ZNF292, C3orf51, NM_175076, NM_018705, ACP1, AK057627, HSS00293885, BC006563, HSS00264296, AL831861, HSS00100453, HSS00102707, AF147415, AF147426, XM_170878, HSS00143566, BMPR2, SLC7A11
(22 "M87"):CLPX, ACAD9, AGL, PPOX, FUS, RAB10, AGL, AGL, C17orf108, NOXA1, DTD1, RNF139, SRP54, C21orf67, RTF1, DHDDS, C16orf58, AGL, TMEM175, ZWINT, FIBP, TIAL1
(31 "M88"):SQSTM1, ZNF259, USP2, RAB11FIP3, DENND4C, TMED3, MACROD2, FAM40A, ENST00000255779, CYTH2, FAAH2, CPSF4, EFHA1, MFN1, MANBAL, LSM4, SETD4, SIRT1, IFT122, WIPF2, DGKD, C19orf10, RANBP3, FAM116A, TMEM55B, LMF1, OVGP1, CC2D1A, XM_172598, BCCIP, KIAA1543
(30 "M89"):SSBP2, SLK, DNAJB9, SYNCRIP, PPP1CB, EEA1, ZNF428, Contig57230_RC, MANF, AK000942, ABCB9, HNMT, NRAS, Contig17333_RC, RTN4IP1, DNAJB14, VAMP7, BTG2, RFX5, ABHD13, CLTC, RNF14, PPIB, TTC9C, RNGTT, AK022223, BC040836, XM_093865, BC041650, ABCB9
(29 "M90"):RSE_00000602448, NUCB2, SYCP2L, BHMT2, Contig40929_RC, PHLDA3, KLHL3, PTPN11, VKORC1, ATL2, C1orf54, MARVELD1, HAPLN2, HFE, PMPCA, HFE, UACA, DNER, TRIM50, SPOCK1, THADA, hCT2306937, HSS00024815, hCT29355.3, HSS00087255, AK095091, NegCont_424, SLC6A10P, SLC6A8
(23 "M91"):C3orf14, PCMT1, VDAC2, CADPS, NDUFS4, SC5DL, KIFAP3, DYNLL1, CISD1, LTBP3, NDUFB3, STMN2, IL13RA2, ENST00000275882, SUCLA2, DCTN6, WHSC2, PLAGL2, HINT1, hCT16140.3, hCT1829585.2, RFK, NM_002629_sat
(30 "M92"):PTDSS1, HIVEP3, IPO5, CYB5R1, AOC2, CA13, WDR26, RNF10, ENST00000295003, PRICKLE2, IGF2, LPHN1, RFPL3, KLHL34, CNST, GNPDA1, NAA16, DNAJC9, HERC3, THOC4, RFPL2, ACTL9, SPG20, PDS5A, hCT2300769, HSS00240808, hCT1971365, HSS00041590, GOLGA3, PUM2
(28 "M93"):RASGRP3, TF, ERMN, NKX2-2, FUT8, SLCO1A2, FEZ1, Contig15690_RC, CLCA4, PIGU, CNTNAP4, C6orf203, GOLGA7, RASGRP3, IFIT2, KLHL32, GRHL3, ANGPTL2, DEPDC7, hCT2279388, SH3TC2, HSS00136257, C1orf133, AF511647, AY007155, AK096908, BC030713, FMO4
(26 "M94"):HSPH1, C20orf29, ZDHHC24, GAGE8, GKAP1, GAGE4, GPBP1, GAGE7, TMED5, TRAF2, L3MBTL, VPS16, CHMP6, MORC3, PEX12, BAHD1, AF147395, GAGE3, TRIP12, TRIP12, TRIP12, TRIP12, TRIP12, TRIP12, TRIP12, RNF222
(24 "M95"):Contig34880_RC, RTN2, AADAT, Contig29380_RC, SLC16A8, IL27RA, GPR176, ALG13, FOXP1, AF086341, AK023296, ANAPC5, PIWIL4, KIAA0319L, RCOR3, NM_018029, PCF11, CAPZB, SERPINB6, UNQ1887, AADAT, AK054895, THEMIS, SLC11A2
(24 "M96"):PABPN1, ERO1L, NPM1, RBM33, RSE_00000647539, RSE_00000600673, ENST00000294913, COPS7B, MAPT, RPS3A, XM_210698, PLAC8L1, XM_210131, CCDC64, hCT6747.2, hCT2328075, XM_065856, XM_063329, PSMG1, LSAMP, AK091642, hCT32911.2, hCT1959507.1, XM_069726
(23 "M97"):Contig47297_RC, SEMA4G, PRR19, Contig43923_RC, Contig26295_RC, FBRSL1, ENST00000299187, RPL21, NEIL1, RPL41P5, RELT, LAMA5, ABHD14A, SMAD4, AF125104, RPL21, hCT1642816.2, AK026459, hCT2326181, hCT1786154.2, hCT1645727.2, SBDSP, XM_209967
(23 "M98"):TNFRSF11B, RNF141, NHEDC2, GABRE, EFNA4, TRAM2, PET112L, C2, ADORA2B, Contig54491_RC, CDK19, SERPINF1, MARCO, CHEK2, Contig17195_RC, STRA6, AK057923, LYVE1, DIAPH2, COL8A1, AL832086, NM_002216_sat, TNFRSF11B
(22 "M99"):TCEA1, SLC9A6, C9orf125, AMPH, HDAC1, CLGN, ARMCX4, TCEAL3, ENST00000250621, TSGA14, CTNNA1, AK022141, TSPYL1, MYEF2, CUEDC2, SNAPC5, MAP7D2, UBE2E3, PTBP1, NM_145891, GABARAPL3, GNB5
(22 "M100"):MTHFD1, RAB7L1, RBP1, LGI1, C1orf213, MYO5C, S100A13, RBMX, C1orf31, RPL36, SOCS4, RHOQ, DHRS11, VPS33B, COPZ1, ZNF318, NOP2, POLR2F, CGGBP1, ADHFE1, STAM2, NANOG
(18 "M101"):AGPAT5, PRR11, CYS1, C10orf105, DYNLRB2, TUB, NXT1, PTBP1, CYB5D1, SLC44A2, PTBP1, PI16, PTBP1, TTLL9, AK055252, AL157463, CYS1, NCOA7
(21 "M102"):PFKFB3, MRVI1, BCL6, ROCK2, SERPINA5, CNN3, ST8SIA1, PITPNA, GPT2, TMBIM1, B3GNT9, ITPKB, MAPKAPK2, RGMA, AP1M2, FMO4, SLC39A1, HSS00040842, HSS00097566, BC031660, NM_001756_sat
(19 "M103"):MNT, DCTN2, HPRT1, ATP1A1, Contig46747_RC, ENO2, NIPSNAP1, SAV1, TCEAL2, BEX2, PJA1, MAGEF1, SMAP2, PRPF19, CUTA, SEPT10, NHLRC2, hCT1641468.3, DDX24
(19 "M104"):KIF1B, Contig41813_RC, ACAA2, SLC16A9, UNG, FGF2, NHSL1, GJA1, SEC11C, C10orf57, SMC3, GPR75, FKBP10, TMEM214, MGST1, SMO, hCT2262086, MGST1, SLC3A2
(19 "M105"):TMEM85, ARHGAP20, ACAA1, ATP5J, ENST00000273343, C9orf125, SMYD3, ENST00000298211, MAGI1, VTI1B, ATL1, WDR47, C14orf2, FSTL5, NM_175884, PEX11B, ACVR1C, hCT2300377, SLC25A5
(20 "M106"):GPRC5C, Contig26081_RC, LAMB2, KLF8, Contig45441_RC, ECM2, BNC2, ITPR3, MXRA8, C5orf23, AK056127, GRTP1, CES8, PODN, CALHM2, IGFBP6, EBF1, AK023590, hCT2254895, LRRN4CL
(19 "M107"):HSPA1A, QARS, Contig48954_RC, TADA2B, HSPA1B, CCDC88C, SEC14L5, TRIP12, CYTH1, UNQ6228, HSPH1, PLOD3, CHORDC1, ATP5SL, XM_212535, HSP90AA2, hCT1643811.3, XM_062567, HTATIP2
(14 "M108"):DAB2, DAB2, CA9, VCAM1, TRPC4, Contig4595, HEXB, MYOF, ACTA2, ENST00000255883, CRIP1, PRKCDBP, SPAG4, Contig4595_sat
(19 "M109"):XYLT1, SETBP1, TGFBR1, PRPF40A, RASL10A, AL359605, ENST00000297317, NAA15, RARB, SNRK, PTPN9, BNIP2, AFTPH, SIRT7, ABCB7, hCT1639997.3, hCT1643073.3, hCT13594.3, SMC3
(19 "M110"):IFNGR1, RQCD1, GOSR2, MLF1, DAB2IP, SLC46A1, MRPL38, HSBP1, CREBZF, CYP4Z1, C6orf81, MAN2A2, DEDD, CUL3, HSS00337596, HSS00225494, AF147339, DFNB59, HSS00369197
(17 "M111"):ZNF37A, DYRK2, HAPLN1, FGF14, Contig38761_RC, SLC35B4, NUP37, REEP3, EXOSC8, WRN, UTP14A, C20orf177, KIF3B, SNX4, EIF4E1B, HSS00074747, NM_016300
(16 "M112"):PPIF, CHIC1, FZD3, FAM49B, Contig50584_RC, Contig42253_RC, SORL1, RHEB, ZFPM2, ASAP2, C14orf162, Contig47441_RC, ZYG11B, SKAP2, SEPHS1, MIA3
(17 "M113"):NUDT4, DNAJC2, TRPC3, HDAC9, MAST4, PPM1A, ANGPTL4, KIAA0408, ORC2L, KDM4A, STAU2, CDK12, FBXO11, TCF20, GALNT12, DUSP19, hCT1970898.1
(15 "M114"):DNAH9, HNRNPAB, NCRNA00173, GORASP2, ZFP91, NEU4, NCF4, LRTOMT, HNRNPAB, SARDH, UBQLN4, SUV420H1, WAC, SCGB1D2, hCT12654.3
(16 "M115"):MLXIP, AB007977, AK057576, AK056676, AK025003, NM_138474, AL390176, C3orf75, NM_032671, NM_014084, BC033250, AK024617, AK023484, AF086372, HSS00389800, NM_001004322
(16 "M116"):C5orf43, MRPL33, ALDOA, LDOC1, FAM127A, ARF3, BTF3, PKNOX2, KIAA1841, AF085900, GNA13, MRPL33, hCT2321358, hCT1642904.3, CR617701, COMT
(14 "M117"):CNIH, CANX, TMEM79, MNT, CCDC77, PDCD10, CIC, HSPA5, TIGD7, NM_178494, FZR1, hCT1805937.2, PIK3CA, hCT12583.3
(14 "M118"):HIF1AN, ASB7, FAM122A, GADD45A, PAPPA2, PCF11, MDH1, ZMPSTE24, GK, SFPQ, NCRNA00095, PPM1J, ZSCAN16, MED1
(15 "M119"):SP5, UTP6, FAM134B, NHLRC3, Contig24282_RC, TTLL7, Contig53502_RC, TMEM64, SH3D19, FAR1, ADAM33, FAM104A, FAM177A1, ADAM33, WTIP
(14 "M120"):POLI, SERF2, EIF3J, RUFY3, LPGAT1, SEMA6A, METTL3, H2AFJ, TMEM209, RRM1, FZD5, HLTF, PPP2R3A, TNFRSF1A
(12 "M121"):Contig40516_RC, HAPLN1, C9orf41, ATG5, MOSPD1, C16orf87, C16orf87, C16orf87, C16orf87, C16orf87, C16orf87, SLC25A15
(13 "M122"):RCAN2, PRKCZ, ELOVL7, NLK, LHX6, KIF3C, PFKM, TSPYL5, FAM165B, GNB1, XM_115036, C13orf36, AK092810
(13 "M123"):SERP1, ATAD3A, TUBA1B, PPID, TUBB2A, FZD4, TUBA4A, TRUB2, ABL2, STIP1, hCT30861.2, HNRNPD, SPIN2B
(13 "M124"):Contig57091_RC, AP1G1, PPP1R2, AK056929, FAM55C, MCRS1, C9orf78, PAN2, RPUSD2, SLC35D1, FASTK, AK094447, ZNF814
(13 "M125"):ZNF365, SCHIP1, Contig111_RC, X92108, TRIM24, Contig52414_RC, PTEN, CNNM4, SECISBP2, ANKS1B, LGI3, hCT1971268.1, NM_001403_sat
(12 "M126"):GAPDHS, SNORA64, ENST00000254747, ENST00000273503, BYSL, hCT2328955, hCT1822302.1, XM_116232, RPLP0P5, XM_066905, XM_172173, HSS0585063.1_rc
(12 "M127"):SH3BP5, EHD1, SH3GL3, SLC47A1, SLC26A7, SULF1, PPFIBP1, C11orf63, COL2A1, C9orf85, SEMA3C, CDON
(12 "M128"):CDC25B, JTB, C16orf72, C10orf26, ARMCX5, ZNF581, HERPUD1, ZNF300, SNX33, DHX57, TATDN3, SLAIN2
(12 "M129"):LMTK3, RIMS4, CPLX2, VSTM2L, STX1B, MS4A10, DIRAS1, PPFIA3, NM_175897, KNDC1, AL831898, NegCont_343
(11 "M130"):MRC1, HIST1H2BE, Contig35896_RC, FBLN1, C7, Contig43710_RC, ANG, DYM, FBLN1, HIST1H2BM, HSS00004212
(10 "M131"):RTN4RL1, KIAA1217, FAM162B, DBC1, TMEM38A, NFS1, C1orf216, AK091686, AF086190, PTPN3
(10 "M132"):Contig30392_RC, AIG1, H2AFZ, ENST00000297783, C9orf24, C14orf159, PLXNB1, ADH5, SERPINE2, hCT1970537.1
(11 "M133"):CCDC56, SLC25A3, CDC123, C1orf57, ENST00000269643, hCT1640473.3, XM_172531, hCT1835128.2, hCT2328245, hCT30176.3, hCT1644310.2
(11 "M134"):MEX3B, ENST00000295647, AK056142, AK022473, AK056901, AL360257, EIF4B, AUP1, AK000843, BC032767, AK090710
(11 "M135"):DENND2A, Contig31322_RC, SALL2, Contig33188_RC, Contig55580_RC, RFC4, TBC1D20, TCHP, SPSB3, ZMYND11, DNAJC7
(10 "M136"):SLC25A4, PPL, KIAA1045, CECR6, CFC1, PNMA6A, CLK2, AK091677, hCT1971265, CFC1
(11 "M137"):VPS37C, NM_053005, SFRS12, SMAD4, LRRC42, DIMT1L, STAT1, SMAD2, HSS00212078, RAB23, ZNF623
(11 "M138"):DRAM1, SEMA4C, FMO3, ESCO1, ZSCAN18, CARD6, XIST, MPZL2, TRPC4AP, BC037784, FMO3
(11 "M139"):CASP10, ANGPTL1, ENST00000273844, AK021629, ENST00000276575, ENST00000299546, TRMU, CASP10, CCPG1, hCT2301107, SLC40A1
(11 "M140"):ZFHX3, SSTR3, CREB3L2, TNS1, MYLK, TMEM14B, FECH, TLN1, TRIP13, PRKRIR, SLC16A8
(11 "M141"):ATXN1L, AK001076, AL080072, C19orf48, POLL, ZNF143, DEDD, SLC25A27, TTC8, BAT1, BC030122
(11 "M142"):CPSF2, FOXN2, MNAT1, AMMECR1, Contig41352_RC, GLOD4, AARSD1, C16orf68, SFRP5, ZNF280D, SLC35A5
(10 "M143"):USP46, LRRC15, C6orf163, DOCK3, XM_065366, OR7E47P, BC014174, hCT29914.1, HBBP1, HSS00023344
(10 "M144"):SNTA1, PCDHGA11, PCDHGA1, PCDHGA8, PCDHGC5, PCDHGB3, PCDHGA3, PCDHGB1, PCDHGA5, PCDHGA4
(10 "M145"):CPXM2, FOXD2, LOXL1, SLC6A3, GJB2, ENST00000296403, AK056037, NM_173624, HSS00018012, TP63
(10 "M146"):NDUFV2, PTPN13, BOLA3, Contig48430_RC, LAP3, NDUFB10, OCIAD2, NT5C3L, MAT2A, PTPN13
(10 "M147"):C22orf23, MITF, MITF, NME2, U52050, TFAM, DDX47, AF086195, hCT12312.2, FAM53A
(10 "M148"):S100A6, KIAA0556, IFNGR2, PKIA, WBP1, TMEM5, TMIE, MMP28, HSS00292164, hCT1639902.1
(10 "M149"):AIFM1, GRK4, PARL, CUEDC1, CRYL1, PPM1B, CCNB3, RASSF4, GRK6, AK023737
