# Supplementary material for: Common dysregulation network in the human prefrontal cortex underlies two neurodegenerative diseases
Source: Mol Syst Biol. 2014 Jul 30;10(7):743. doi: 10.15252/msb.20145304 (PMC4299500; doi:10.15252/msb.20145304)
Supplement: Supplementary file 5 — Supplementary Dataset D2b [file msb0010-0743-sd5.txt]

(100 "M1"):Contig50251_RC, SCG3, FOXN3, LGI1, NCRNA00085, APLNR, MAP4K2, NEBL, DDR1, Contig297_RC, C10orf72, FAM101B, PDE4DIP, HIGD1A, AF070581, INPPL1, BCAS2, RASSF7, ARHGAP12, CSRP1, DGAT1, BCORL1, C9orf64, POLR1E, CDCA3, TRAF7, COL27A1, MPRIP, RBKS, ENST00000275609, AK056995, MTSS1L, MRO, DHRS13, ANXA11, CNTNAP3, PIGM, VPS41, GEM, CAPN2, C1orf66, C3orf63, SEC24C, CTPS, UIMC1, MRPL30, COX15, NRG2, CHST12, PPAP2A, TRABD, MTG1, ZBTB39, TIMELESS, TBX6, LRDD, SHKBP1, RBM15B, CTDP1, PRTFDC1, STARD7, WDR6, SLC39A11, SDCCAG3, CDV3, DENND1B, APLN, IL17RB, C9orf46, PTMS, ALDH9A1, TTC35, SEC24B, F5, hCT2257318, TMEM170B, AK022664, BC037827, hCT6953.1, hCT10982.3, hCT1971118.1, HSS00133386, CXorf24, hCT2264748, hCT31236.2, hCT5953.2, AK095097, AF085931, hCT1831578.2, C1orf103, HSS00334666, XM_116156, hCT1781932.2, WDR6, SMTN, AGFG2, PPP2R3B, NM_001004322, LCLAT1, DGAT1
(79 "M2"):C11orf93, EZR, LONRF3, TEAD1, GRIN2C, FKBP3, SALL3, RAB31, APOE, RAMP1, SSH2, UNG, LRRC8A, ABLIM1, EPHX1, MID1, EMX2OS, PPAP2B, LRRC16A, CHDH, PRRG4, PSMB7, PDGFA, GJA1, RYR3, CD2AP, SLC9A3R1, Contig27741_RC, EPB41L5, AK026818, ACSBG1, ENST00000292000, DBX2, FGFRL1, AGBL5, ENST00000295446, CBS, C16orf89, ARHGEF6, UNG, TMEM133, TNFSF13, STK33, SDC2, C5orf51, CACHD1, KLF15, FAM20C, NTSR2, MT1E, GPR143, RGS20, RFX2, MLC1, FBXO38, CHDH, PATL1, CABLES1, NOTCH2, C6orf1, PBXIP1, ALDH4A1, PLEKHO2, ACSF2, SMO, RHPN2, NR2E1, TRIM47, PHF21B, hCT1768661.1, hCT1642703.1, HSS00307891, HSS00130473, TNFSF12-TNFSF13, NR2E1, SLC1A3, NM_000041_sat, EPHX1, TNFSF13
(96 "M3"):MAP3K3, Contig45547_RC, LARP6, DENND2A, H2AFJ, FAM13B, PMP2, ZNF592, INSR, CIZ1, Contig58275_RC, EWSR1, PGP, NONO, THOP1, FAM158A, Contig30023_RC, MYH7, TUBB2C, C8orf4, ECM1, XRCC3, RNF114, EXTL1, KIAA0556, FBXO42, UNC119B, AZGP1P1, AL049447, RSE_00000162812, GPR146, ENST00000300734, TUBA1C, UCK1, MPST, C10orf76, ENST00000299317, ZGPAT, YKT6, ZNF385D, ENY2, BRD8, EDC4, GTF3C2, KDM4A, ADAM29, FAM53C, PRCC, ENOX2, TUBB, IGF1R, TUSC4, C9orf78, TEKT5, C7orf43, ZNF398, JUND, UBR7, WDR45L, PRPF31, SNRNP200, TUBA3C, WHSC1, C1orf107, TOB2, C11orf68, MDGA1, PEX11B, IRF2BP1, C15orf57, FCHSD2, AF125104, hCT2286258, U72507, XM_173704, AB051443, HSS00102331, BC037245, HSS00173673, hCT1819538.1, HSS00046440, BC011940, hCT2316973, hCT1831302.2, hCT11671.3, hCT2267594, AK093500, HSS00328120, RANBP3, RANBP3, RANBP3, RANBP3, RANBP3, KIAA0226, CABC1, RXRA
(99 "M4"):HIP1R, SALL1, C22orf23, ZBTB20, Contig20404_RC, Contig26616_RC, HTRA1, FOXN2, CCDC159, Contig54169_RC, COMT, QKI, PHLPP1, GPSM2, KPNA2, FNBP1, ANKIB1, Contig41352_RC, ZBTB20, C2orf88, TJP2, SNX29, PLEKHB1, CYP27A1, Contig37920_RC, EVI2A, TPPP3, Contig55580_RC, RNF130, VEZF1, BRP44L, HPN, Contig33759_RC, LRRC8D, DBN1, FGFR2, Contig15690_RC, Contig37803_RC, MTMR10, AK022430, C2orf88, MAP4K5, AF086021, AK056929, ZFHX4, NCKAP5, C12orf34, AL050027, KCNJ2, ACER3, TARSL2, SGK3, FGFR2, CDYL, TTC27, SOX8, SENP7, GOLGA7, DLG5, DST, PCYT1A, ZHX2, CYP2J2, GPIHBP1, IFIT2, KLHL32, ZNF280D, COMTD1, MTF1, ZFYVE16, SSSCA1, VEZF1, RFTN2, TJP1, DICER1, FGFR2, KIF16B, C3orf33, FBXO7, SYPL1, ACAP3, DAAM2, DRD3, TBC1D8B, HEATR5A, KIAA1432, AK001132, HSS00391150, HSS00204931, BC013940, AK026284, AK094909, AK022053, ALS2CR8, hCT2321185, hCT1652322.2, SOS2, CYP2J2, CYP27A1
(98 "M5"):Contig1998_RC, DNAJB1, DNAJA1, HSPA1A, LRRC32, C7orf63, USP42, CLIC2, ZMYM5, Contig47150_RC, FKBP4, HSPA1B, HSPB1, RAB13, YY1, Contig48278_RC, FH, TMEM63C, RNF138, SYNCRIP, SNX3, ST13, TMEM39A, DKC1, C20orf29, SGCE, Contig36122_RC, DNAJB4, Contig32899_RC, Contig31276_RC, C11orf84, Contig31018_RC, MKNK2, PPID, RRP1B, TTC25, IRF2BP2, VWA5B2, ZNF346, GKAP1, C4orf49, ENST00000277004, PLEKHF2, PLOD3, CASP7, HSPA6, UBE2D3, PUS3, CLDN15, TRIM56, C18orf22, RBMX2, SH3PXD2B, GPLD1, C9orf167, PPP1R15B, GLRX3, CCT3, CHORDC1, NR1H2, GLB1L3, FBXL20, CMTM6, NM_018445, KIAA0391, GOLGA8A, NM_053048, NM_153032, STIP1, ABHD3, FAM105B, L3MBTL, KCTD6, CCDC117, NFATC3, MMP28, AK024962, HSS00176118, AK094048, RNF138P1, ZNF473, hCT1640857.2, hCT2315401, ATP5SL, HSS00051543, hCT2319637, AF086068, hCT16112.2, HSS00204391, hCT2264727, hCT2297346, DNAJB6, BC016339, UBE2D3, SNORD56, ABCD4, SLC24A2, M26880_sat
(90 "M6"):RSE_00000729974, RAD54L, PCNA, SLCO3A1, KIF1C, C16orf46, Contig47994_RC, AK001164, KIAA0114, LAMP2, ZBTB17, MSH6, GNAZ, SLC25A3, ABHD6, MSL2, NOSIP, MRPL48, ANKRD9, HSD17B1, FNIP2, KEAP1, RCAN1, RAD21, UBTD2, Contig65300_RC, ZNF713, Contig33283_RC, LASS4, C12orf44, SLC44A1, GLB1L, POGK, FBXW4P1, P2RX7, MBD3, AMD1, ZKSCAN5, PECR, DMC1, IZUMO1, C9orf114, P2RX7, C17orf59, FLAD1, FBXO3, RFFL, HSPB11, CCDC85C, KIAA1737, FAM195A, PHB, KPTN, HARBI1, PMS2, FAM109A, DAXX, AATF, POU3F3, PCNA, DIABLO, UBE2J2, ZNF511, SAC3D1, SLMO1, MEPCE, WDFY3, FGF1, PIP4K2B, FAM195A, ZZZ3, TBRG4, PPM1B, HSS00089236, hCT2328203, ZNF853, AK093857, HSS00126770, MEX3D, FAM58B, HSS00225494, hCT1643619.3, hCT2305845, HSS00092333, ACER3, CBX2, SERHL2, C19orf2, ZNF69, ZNF322B
(90 "M7"):BAG3, ANXA3, USP15, SOD1, CCT6A, HSP90AB1, Contig33234_RC, HSPA8, ZCCHC2, Contig13150_RC, CDO1, Contig30213_RC, Contig52441_RC, SLC29A1, COQ9, SLC19A1, ENST00000295134, AK026868, AK024956, JDP2, TMEM79, GAGE12I, ENST00000295827, AB051439, ENST00000298543, AK000952, DCUN1D5, TSHZ1, DCAF17, AK055966, ENST00000299294, PSMD10, GPN1, LRRC61, ADAM33, C12orf65, ZNF461, HSPA8, NFKBIL2, CGRRF1, RECQL, CA5B, TSC22D4, TMEM174, DNAJB2, PTGES3, ALKBH5, ADAM33, PDF, NM_024992, PCBP3, C6orf47, SYN1, UNC50, ZNF197, PLOD1, THBS3, OXSR1, UBB, PIGG, METTL2B, hCT11664.3, hCT1805937.2, CCT6P3, hCT2324815, XM_060655, hCT7694.2, hCT20888.3, BC037783, HSP90AB6P, hCT1644254.2, BC037875, hCT1644496.2, hCT2336784, hCT2272945, hCT5795.3, HSS00250837, XM_211791, INHBC, NegCont_892, NegCont_26, NegCont_931, RNF222, DNAJB6, MTHFD2L, FXR1, COMT, SLC19A1, NM_000454_sat, SLC29A1
(99 "M8"):NUCB2, Contig33762_RC, CETN2, MNS1, CALY, TAF3, MXD1, AIG1, AF131819, NFKB1, KLHL21, ACAD9, TMEM184B, Contig49306_RC, HRASLS2, PPP1CC, Contig12648_RC, CATSPER2P1, Contig41005_RC, Contig23804_RC, PLAA, NTRK3, PDXDC1, Contig25941_RC, ZNF771, MAP2K3, C1orf58, CLDN15, Contig11814_RC, AKR1A1, RAP1A, ATF4, Contig18476_RC, MAD2L2, RGS9BP, NM_053005, ZBTB7B, MRPS6, TCEAL4, UCP3, ZCWPW2, TET1, GCC1, INTS12, MRRF, KIAA1267, ZNF334, ZNF318, DDX23, ORC3L, CCDC52, EIF2B5, C10orf2, IMPACT, SFRS13A, ATF4, WHSC1, IKZF5, TCTN3, POM121L9P, RAD51C, AUP1, C17orf61, LONP1, FAM50A, DCAF12, ZNF282, DHX57, ZNF671, RBM12, ADPRHL2, ATG4A, CIAPIN1, DDX60, TAF9B, BRD2, WDR8, hCT2301057, HSS00001686, hCT1782279, GTF2H5, AK095163, AF087971, HSS00051207, ZKSCAN3, hCT1651950.2, PHRF1, AF330042, NHEJ1, AK090980, AK024914, AK026657, AL833559, HSS00293327, DKC1, DKC1, DKC1, SRRD, AK093353
(87 "M9"):RSE_00000321465, RASGRP3, Contig49341_RC, MOBP, TRIM59, DMBT1, Contig41578_RC, ICOSLG, MEIS1, Contig45303_RC, ADA, PLEKHG3, ENDOD1, UNC5B, DMBT1, NKX2-2, PSEN1, Contig24252_RC, GALNT6, RPS6KA1, ABCA8, STX16, TBC1D2, POU2AF1, LY75, ANGPTL2, DNAH17, HSD11B1, NIPAL4, Contig39100_RC, CDK18, DFNB31, CYTH1, AF088570, CADM1, CDH1, FAM38B, AL390143, CNP, AJ297964, C10orf90, HHIP, AL049353, FAM38B, SLC26A9, AK023565, SRCIN1, ATP10B, BTBD16, GAB2, FOLH1B, ACSS2, CNTF, GALNT6, PIK3C2B, DMRT2, TRPM6, TRNAU1AP, HHATL, NM_018520, HDAC11, TCP11L2, SLCO1A2, FAM178A, SEMA4D, KCNH8, SHROOM1, AL832253, BC017920, AF088013, AF086001, AK094936, HSS00136257, TTLL9, HSS00286185, hCT1970992.1, HSS00173745, AK002146, hCT1815076.2, HSS00088075, Y12019, AL049273, AGPAT4, BC030713, PACSIN3, TBC1D12, SLC4A5
(93 "M10"):SLITRK3, INO80C, DNAJB11, FAM131B, FAM49B, Contig47297_RC, SLC25A30, SRPK3, CSNK1E, Contig42253_RC, RPN2, TYRO3, ABCC5, SLC25A12, HERC2, IMPA1, CLCN6, PDIA3, OPRK1, CALM2, CANX, H3F3B, INPP4A, Contig36512_RC, HSD11B2, FABP5, TSNAXIP1, BMP8A, ACPT, AKTIP, FAM73B, SCAMP5, NUCKS1, ZNF358, C10orf58, AL390138, KLHDC3, FKBPL, ACTR5, ATXN7L3, CALCOCO1, NM_005821, EXOC7, APBA2, ST7L, C19orf62, HEXIM1, RNF145, UPF2, CRYGA, DYNLRB1, MLF2, TOPBP1, HARS, HAGH, MEN1, DNAJC11, ZNF821, MTMR2, GPCPD1, SMARCC2, CBARA1, POP7, DHX16, KIAA0430, GDAP1L1, RERE, SPSB3, RBM17, CHMP7, SLC25A37, RNF146, PPIB, SNAP47, ZNF664, hCG_17955, AK055432, hCT2263007, hCT2268925, BC030087, HSS00383054, AK095583, HSS00176041, ULK3, hCT23399.2, XM_063557, ACTN1, AK097068, C2orf79, RPRML, HIST2H3A, ABCC5, NM_001002_sat
(91 "M11"):POLR2B, ENDOG, MIR1206, FAH, Contig14632_RC, KDELR2, SLC25A4, SEPT11, NCKAP1, STX6, HK1, POU6F1, Contig36412_RC, CHPF2, TATDN2, TUSC2, Contig56699_RC, TTYH1, SPCS1, YY1, CREBBP, RPL28, PTRH1, DNPEP, LAPTM4B, Contig16521_RC, Contig26295_RC, CCDC34, MRPL34, ZNF384, AL390153, AF085861, RSL1D1, EMX1, RAB6B, C10orf88, ZDHHC14, HMGCS1, GGCT, AL360257, C3orf26, NDNL2, TMEM183A, MRPS24, GLRX5, SEC61A2, RNF6, BTBD6, TMEM168, CSRNP2, ST6GALNAC4, NM_153361, PRDM4, PYCR2, PANK4, CGGBP1, RASL10B, UBN1, PEMT, SIAE, ZNF317, CDC6, TICAM1, STUB1, ZMYND12, ADAM11, TAF1, VPS18, DCAF16, CEP290, DACT3, RNMTL1, BAT1, ALG6, C18orf8, DEF8, AK094194, AF086452, UQCRFSL1, AF143880, FBXO33, C5orf48, HSS00266186, CA5BP, hCT2271138, hCT2289698, AL109691, AK090935, OR5AK4P, SMYD5, BCKDHB
(100 "M12"):QKI, HMBOX1, SEMA3B, Contig14375_RC, Contig11065_RC, COL4A5, NPC1, SAR1B, JUN, CYTH1, DIP2B, SESTD1, PMP22, CLMN, Contig52684, KIAA1755, LRRC17, NFE2L1, NM_006102, NRBP1, SLCO1A2, BCAP31, SEPP1, SLC16A8, Contig23842_RC, hCG_1643808, FRMD5, CD9, NAE1, OTUD7B, LGR5, AK026295, MAGT1, SPG11, EFHD1, C1orf198, AK057179, PCBP4, DUSP16, ENST00000296818, FAM123A, IP6K3, AK054751, AK023302, AK022017, HSPA2, TP53INP1, LAMP2, GLDN, GIPC2, TMEM123, KIAA0494, MARCKSL1, ZBED3, WDR51B, PARP4, SLC35B3, PADI2, PREX1, PRKX, SNX6, SEC22C, WDR20, FUT8, PSKH1, ELOVL5, ABL1, NEK3, RFC1, RBPJ, USP54, SRC, PPP2R3A, MAG, CCDC76, C10orf78, SLC48A1, ASNS, PDE8A, SLC9A9, HSS00092526, hCT2270810, AL833634, hCT2310354, AK094875, BC040538, hCT1971120.1, HSS00008674, AL157463, TMEM179B, KIAA0494, KIAA0494, KIAA0494, KIAA0494, KIAA0494, KIAA0494, KIAA0494, hCT1769158, NM_005410_sat, SLC16A8
(100 "M13"):KEL, Contig15381_RC, Contig25783_RC, PTGDS, Contig34112_RC, Contig43632_RC, AK000802, Contig47262_RC, LASS2, DOCK10, CUEDC1, HSD17B3, PHLDB1, PIP5K1B, LDB3, ZDHHC3, PIP4K2A, FLNC, PLXNB3, PLEKHH1, Contig23740_RC, Contig28450_RC, MYO1D, SLC44A1, CRYAB, MAP3K11, GJB1, ELMO1, AK001008, ADAMTS14, GSN, CBR1, AL109705, C10orf128, CHST6, AK022043, AK055324, ADC, AK024968, AK057829, AK021630, ZHX2, AL442094, PPP1R16B, CD22, SPSB1, C11orf63, PAFAH2, VWA1, TMEM206, FCHO1, TBL1Y, METT10D, MAN2A2, HOXC4, MYO9B, C6orf59, CAPN3, TFDP2, NUMA1, TJAP1, RBM4B, GALNT10, CERCAM, PRR15, MYH7B, PTPDC1, PRR5L, C21orf37, DLEU2L, FIS1, HSS00146129, AF086394, HSS00009018, AK022016, HSS00142213, DNAJC22, AK025238, AL832562, AK095743, C18orf56, HSS00266793, hCT2257062, AF085969, HSS00083563, AL832759, BC039097, HSS00085187, AK098473, AL833462, FAM53A, TMEM63A, BC014506, AK056840, SYNJ2, AL832610, HSS00174094, LRRC63, NegCont_991, PPARG
(85 "M14"):RPRD2, Contig40234_RC, PPP4R1, SLC38A2, MID1IP1, SLC25A3, SLC38A2, FAM171A1, CNOT6, CPEB3, Contig56270_RC, LRRC40, KAT2A, COX16, METTL14, NCAPD3, EGLN1, STAT5B, HDGF, BRPF3, SOCS4, FITM1, CUZD1, ZMAT3, ZNF343, PJA1, ALKBH8, C9orf24, PPCS, ZNF768, EDC3, TMEM14B, FXYD2, A2ML1, DUS4L, RANBP3, VEZT, KIAA0907, ZNF343, PARD3, POLK, MXI1, RMND1, SFRS4, STRA13, C11orf30, DAAM1, SMAD4, SUV420H1, RPUSD1, FBXO18, ZMAT3, SMG5, KDM2A, LYG1, VAT1, MTRF1, DGCR8, GOLPH3, ZNF597, CCDC11, COPA, FANCC, PNPT1, WDR55, DYNC2LI1, SIRT4, HBP1, CTCF, TBX6, hCT1958514.1, BC037286, ZNF138, AK024566, AL832136, HSS00126065, hCT19110.3, hCT1640705.3, HSS00334782, HSS00369197, DKC1, RANBP3, RANBP3, ABCD3, SLC38A2
(98 "M15"):SUGT1, AMY1A, SH3GLB1, FARP2, PCYOX1, HIST1H2BE, SAR1B, ZNF259, Contig49468_RC, FAM178A, AMY2B, Contig42306_RC, ADCY7, MAN1B1, MAN1B1, PPP2R5A, HDAC6, BPTF, TPT1, CTF1, P4HA1, DDHD2, TBPL1, PLA2G12A, BANF1, ZNF239, HINT3, CORO7, AK057017, PNPLA7, AK027555, ENST00000255779, UBAP2L, GLB1L2, SBF2, CCIN, TTC21B, MED13, MAP3K12, SNAPC4, ELP4, SLC7A6OS, ITCH, HELQ, CCT2, EXOSC3, NDUFAF4, MED12, STRADA, AMY2A, TMEM129, LNPEP, D2HGDH, RBM14, PEX3, ANKHD1-EIF4EBP3, COQ6, HIST2H2BE, hCG_2039148, ZNF322A, WFDC5, STIM2, SNX3, AHI1, ITGA3, SLC2A9, C11orf73, DDX49, PROSC, USP16, U46752, hCT1971424.1, KPNA1, PPP1R3F, MRE11A, hCT1970799, AL360263, GPATCH8, BC019583, XM_210611, hCT7815.2, AK025253, BC035780, LEPROTL1, AK022015, AK023737, XM_062567, hCT1764580.1, hCT11610.3, hCT2318873, AL355738, EIF2AK1, TRIP12, ZNF322B, AMY1B, PCNXL3, HDAC6, Contig41977_RC_sat
(93 "M16"):ZNHIT2, Contig38566_RC, PARD6A, LRP2BP, FAM156A, Contig8888_RC, MYO5C, SLC16A6, ZNF319, AKR1C1, IP6K2, VTN, HBA2, SLC35B4, Contig41498_RC, HIGD1B, C1orf175, WDYHV1, IMP3, CLCN3, FAM176B, ZMPSTE24, TSPAN17, AK055679, MON1A, ENST00000295320, PSMG4, TMEM93, SGIP1, MRPL37, PPWD1, SCAND1, CHCHD4, EPC2, TSPYL2, ZKSCAN5, GADD45GIP1, POLR2F, CTH, DCLRE1A, CUX1, TMOD2, C8orf46, ZBTB1, PASK, BAD, NDUFS8, NBR1, RGS22, TMEM86B, TECTA, TADA3, NUDT14, SMPD2, CAPSL, C14orf119, CCDC69, TTC14, C17orf79, TRAPPC3, C7orf25, HIGD2A, MRFAP1L1, ZNF48, USE1, MRPL27, FAM19A3, CTNNBL1, C4orf42, NM_016134, ZNF444, hCT1971124.1, AL833436, HSS00245593, BC019904, AL360200, ARHGAP19, C10orf114, AF035291, HSS00289922, APITD1, UQCRB, BC041657, hCT31672.3, HSS00170916, hCT2279626, AL365407, HSS00212515, AK094252, APEH, NM_207450, CHD3, KIAA0100
(63 "M17"):SLC7A10, Contig41813_RC, RIN2, Contig38388_RC, PIPOX, AL109716, LHX2, PLA2G5, SDS, Contig36421_RC, C1orf61, FAT1, HSD17B6, CHST7, PYGM, PHGDH, ARSF, Contig51252, EDNRB, GJB6, SLC1A2, SLC7A10, SLC1A2, NEBL, Contig13880_RC, ENHO, PHKA1, ACOX2, WIF1, BTF3, EMID1, ZFYVE21, HPSE2, SLC25A33, ENST00000298636, RLBP1, SELENBP1, FGFR3, BMP7, EYA2, TEX15, SLC1A4, ENKUR, TRIB1, IQCK, SLITRK2, NM_152661, BCAN, MID1, EYA1, BC040156, HES5, HSS00102508, AK095282, HSS00095567, MMD2, AK090921, COL5A3, KIAA1161, SLC1A4, SLC7A10, HSD17B6, NM_003725_sat
(62 "M18"):TGFB2, RYR1, INHBB, SLC16A9, ATP1B2, Contig37946_RC, CDC14A, ATP1A2, PAX6, SNTA1, LRP4, GPR125, ITGA7, Contig38580_RC, SDC4, PPARA, SNTB1, LRRC3B, PSD2, PPARA, PCDHGA11, PCDHGA1, AXL, LAMA1, PCDHGA7, GLUD1, PCDHGA8, PCDHGA10, PON3, PCDHGA12, FAM167A, FKBP10, ADD3, PCDHGB4, PCDHGB5, GDPD2, PCDHGC5, PCDHGB3, PCDHGA9, PCDHGA3, PAX6, PCDHGA2, CDC42EP4, PCDHGB1, PCDHGA6, PCDHGB7, PCDHGC4, DDIT4L, IQCA1, TSPYL3, TLR4, PCDHGA4, EXOC3L, PCDHGB6, OAF, FAM21C, hCT2313298, HSS00335527, PCDHGC3, C3orf70, ARHGAP31, SLC9A3R1
(79 "M19"):TPPP3, NM_005919, FAM125B, QDPR, PPAP2C, CFTR, GPR37, PPARG, FOLH1, UGT8, Contig8597_RC, INPP1, UFC1, SGK2, NCAM1, NOP14, FAM108B1, Contig51293_RC, Contig52981_RC, LRP2, GNAI1, USH1C, GAL3ST1, SPATA13, STRAP, LDB3, PPFIBP2, C21orf131, UGT8, ATPGD1, KLK11, FRMD4B, PRRG1, GPRC5B, MYLIP, CMTM5, DOHH, PPP1R14A, FMNL2, OPALIN, CHADL, SLC5A11, SLC6A15, TRAM1L1, IPO13, CMTM5, DHFRL1, TMEM125, CCNB3, C9orf75, CGN, CDR2L, FAM177A1, BOK, KIAA0831, C21orf91, MYO19, TMEM87A, SYNJ2, SNX1, TESK2, SLC22A15, CCDC21, IWS1, COL9A2, LGTN, MAT2A, GM2A, RBM28, NKAIN2, HSS00015817, C19orf45, TTLL11, HSS00257342, SLCO3A1, C3orf38, PPARG, SLCO1A2, UGT8
(77 "M20"):SERP2, ZNF263, ASGR1, FAP, GIT1, KLHL2, LRRC27, Contig58637_RC, CNTNAP1, PGM3, ACTG1, RAB15, TSC1, Contig43923_RC, YIF1A, C6orf154, APRT, U79257, ZNF689, POU6F1, RAF1, RC3H2, Contig57330_RC, RALBP1, AK055100, MAPKAP1, AF085951, KCND3, C11orf95, WDR83, CENPBD1, ASB6, ZNF32, CNST, PNPO, SENP3, NFS1, ZNF41, C19orf25, ING5, EID2, C1orf216, STARD10, PRUNE, CHRDL2, SSU72, C1orf91, FBXO24, SNX15, ICMT, NGEF, NDUFA7, FAM32A, ABCC11, PELI3, GRIPAP1, HNRNPA3P1, PLA2G7, NTAN1, NPEPPS, HSS00046489, hCT1833306.1, RBM7, HSS00014238, XM_172616, HSS00337596, hCT1829216.2, AF086190, BC027847, hCT1686513.2, hCT2258209, AK056518, AK023404, FAM171A2, PNCK, SNORD47, ABCC11
(47 "M21"):GLI3, CLDN10, DIO2, SLC4A4, NT5E, SLC15A2, GABRA2, CST3, NM_014817, NCAN, GLI3, PPP1R3C, CST4, Contig39391_RC, EPHB1, RNF43, Contig8872_RC, AL050068, AK026601, FZD8, ATP13A4, LRCH2, EDNRB, TNS3, CLDN10, SOX9, GPR98, SALL3, ARL6IP6, DDAH1, CHRDL1, ACSS1, HSS00009410, HSS00166327, BC040678, hCT1970811, hCT1951519.1, AK097508, HSS00044091, HSS00005933, NegCont_143, ZFAND5, SLC15A2, SLCO1C1, AY369853, SLC4A4, SLC1A2
(80 "M22"):FIBIN, DMD, GLUD2, GATM, MBOAT2, STON2, S1PR1, SLC1A2, PON2, ID4, PRCP, PTPRZ1, AKR1C3, HNF4G, CD302, DECR1, SSPN, CHPT1, TPD52L1, PDLIM5, Contig3464_RC, SLC7A11, Contig46242_RC, SLC25A20, KIAA2018, KLF3, PMS2L1, GPD2, ALDH2, IL17RB, PLCD1, GLUL, SLMO2, ITGB8, GPC5, SLC16A1, Contig475_RC, PPARA, NTRK2, STON2, SLC1A3, ZNF727, AK3, SLCO1C1, EFHC2, ZC3H12C, RSE_00000801839, UXS1, ZNF818P, AL512701, ASRGL1, MOGAT2, HKDC1, ASB3, ITGAV, PCDH10, C14orf135, SPON1, RECK, ASPH, ALDH6A1, ADH5, PTCH1, TOR1AIP2, C5orf33, CTDSP1, ADNP, ITPR2, ELOVL2, C2orf34, SLC39A12, SSFA2, ARL13B, hCT1643705.4, SGCD, hCT1644705.1, GOLGA6L9, ABCD2, HADH, ITPR2
(69 "M23"):SEC61A1, WFS1, SLC25A15, ALDH1L1, IFITM2, AF181286, Contig31482_RC, AFF1, MRVI1, TAC1, HEBP2, GNG5, DDR2, PLTP, VGLL1, LILRB3, LGALS3, HSPB8, CNN3, SLC7A2, FAM107A, TMEM176B, EMP3, Contig37024_RC, TMEM176A, FZD4, CHST14, ENST00000256075, ENST00000289005, ENST00000257675, IFITM4P, PRKCA, LGALS3, TRIP6, MT1JP, CD99, ITPKB, PTTG1IP, HAP1, GPR56, HIST3H2BB, GNA12, LGI4, FAM189A2, PDGFRB, PALLD, TRAF3IP2, MGST1, IFITM3, STOM, SCARA3, MT1X, MT1M, hCT2324063, XM_212431, XM_059598, hCT32199.2, AY007155, XM_212345, hCT1795856.1, IFITM1, MT1P3, X57352_sat, MGST1, NM_006435_sat, MT2A, MT1H, NM_001831_sat, MT1X
(75 "M24"):KIF1B, AL157488, AK001020, FMN2, ACAA2, STK17B, IPW, LFNG, PRDX6, Contig45549_RC, NDP, AL049423, BBOX1, MAGED1, FAM120C, KIAA1429, ELOVL2, RHOBTB3, S100A1, PSAT1, FGF2, NHSL1, PHKA1, ALDH1A1, Contig27618_RC, GPR137B, SASH1, HEPH, C11orf92, CAMTA1, MYO6, RERG, CD44, C12orf39, MEGF10, IL17D, AGXT2L1, ZNRF3, HMGN5, ZNF350, IRF2, FBXL7, GPR37L1, HEATR2, HERPUD2, NM_024961, SASH1, TP53BP2, C1orf9, PPAP2B, SLC35F5, APPL2, PSAT1, APCDD1, SRPR, MYO10, NPAS3, PITPNC1, ASF1A, PLOD2, GPM6B, FERMT2, AK095779, hCT2332577, BC030752, hCT28758.2, IL17RD, ATP13A5, hCT2328213, ALDH7A1, hCT2317962, AK094018, hCT1644746.3, CYP4V2, MAPKAPK3
(97 "M25"):NRG1, KCNK10, FZD1, F5, SNX7, C1orf213, Contig9053_RC, PPM1G, SNF8, KCNA6, C20orf24, FAM70B, PRELP, ACADSB, CD72, Contig60553, COX17, CYTSA, CAMK2G, EI24, ILK, TP53I3, Contig40340_RC, NAIF1, C19orf24, NRG1, Contig45914_RC, UBL3, Contig29732_RC, DRD4, Contig41618_RC, GTPBP1, FAM184A, ALG13, RNF32, GK, DCTN5, CYP11A1, SETD3, U52050, VPS33B, METTL4, GART, ANGEL2, GOSR1, C19orf43, MASP1, HECTD2, C3orf34, UFD1L, ZNF235, SMEK1, C10orf104, C12orf54, DAK, EXD1, NM_178534, TPCN1, NOP10, NUDT9P1, CCDC107, C16orf58, C6orf134, UBE2Q1, SCO2, ERCC2, NRG1, RLN2, TMEM199, PPHLN1, TTLL6, MFAP3, CRY2, FAM65C, CDC16, INTS7, NM_005887, CYBASC3, HSS00255682, hCT2315485, AK094638, XM_209277, ANKLE2, CCDC160, ZNF91, HSS00337614, C6orf124, AK026493, RPS19BP1, MYSM1, BC025792, hCT2263673, BC029571, HSS00173983, AK094778, SLC25A45, COL20A1
(83 "M26"):NM_014859, LAMP1, RIOK3, PLEKHA8, EML2, LMBR1L, GNG12, Contig9555_RC, Contig22526_RC, MED1, Contig50410, SLC38A1, C6orf204, Contig19999_RC, ISLR2, KDM4B, PPAPDC2, FBXW2, TNRC6B, CSNK1G2, TKT, CLSTN3, Contig38824_RC, Contig41384_RC, TNRC6B, CACNB4, AL080095, Contig45469_RC, PALM, MGA, MAP2, AL162042, PDE2A, PON2, SPIRE2, NFIA, AK023395, JAK2, ABCA9, LMO7, MNT, YLPM1, AES, ZNF587, CCNY, CDADC1, AGXT2L2, QTRT1, SMG1, KIF1B, DULLARD, GPR124, SSH1, DCPS, NACC1, RGPD5, PRKAG1, C1orf163, RHOBTB2, CHD9, CAPZB, NDUFS1, SMG1, SREBF2, DOK5, ZNF713, TXNL4A, LRWD1, BC030635, BC006563, AK094677, XM_095625, AF086232, HSS00130838, HSS00104752, AK057991, XM_210128, HSS00303498, HSS00216107, NM_014204, MPHOSPH8, ABCA9, SREBF2
(92 "M27"):NM_018071, HRSP12, MT3, GNG12, FXYD1, ALDOA, SOX6, AQP4, BMP2K, ALDH7A1, AQP4, ALDH6A1, BMPR1B, HADHB, DTNA, PIM2, NM_014074, SMOX, AL110204, ADORA2B, PLEKHG1, PGM1, BCL2, AK002036, RGN, CPNE3, Contig57081_RC, TMED8, OGFRL1, FAM38A, SLC14A1, TMEM41A, OMG, SUCLG2, PLOD2, NPAS3, AHCYL1, GPT2, NFIA, ROPN1L, HVCN1, CYBRD1, NACC2, AK056229, IGDCC4, AQP4, RHOBTB3, RFX4, EMX2, GPR177, METTL7A, PLEKHA7, DCAKD, TPP1, EFEMP1, COG3, LRIG1, GRAMD3, USP3, ASPH, SLC6A11, KCNN3, DNAH7, RANBP3L, HEPH, TMEM47, NBPF15, CRB1, AHCYL2, OTOA, PAPLN, PRKD3, NHLRC2, ANTXR1, FXYD1, hCT2332063, CADM1, AL353946, HSS00337509, hCT1640761.3, NBPF11, ACSF2, HSS00382749, AK056609, TP53BP2, Contig4380_RC_sat, ABCA1, SLC25A20, NM_000029_sat, SLC22A5, MAOA, MT3
(74 "M28"):ABAT, FAM59B, IMMP2L, FARP1, JAKMIP3, GLI1, FAM122A, NFASC, C20orf194, SCAMP1, DHX30, GSPT1, ST8SIA4, TRMT5, KCNS3, Contig25319_RC, PRTG, FBL, ME2, SLC4A11, AK074181, STK16, SPHK2, SLC36A4, ZNF668, DDX39, CTRC, KRTAP6-2, CHUK, PPAPDC1B, WDR24, PNPLA6, SYNGR1, PSMC4, POLG, PUSL1, RHBDD1, ACSM1, DUT, MIB1, INTU, ANKRD43, TNFSF4, KLRAQ1, UHMK1, TRAPPC10, TUBB2B, MFSD5, USP4, WDR76, ZBTB43, AF147398, hCT2291013, CDK11B, XM_086879, XM_166683, hCT1970790.1, BC038570, HSS00085718, MCPH1, hCT1642297.3, hCT2321107, hCT25065.3, hCT1640154.3, XM_116310, HSS00133360, HSS00003589, HSS00296781, SHANK1, PMS2L11, hCT2300823, FMO5, HSS0367367.2_rc, SLC30A3
(77 "M29"):Pro25G_onG3PDH570_20bp, Pro25G_onG3PDH570_10Ts, one_barcode, SDCBP, RNF121, CABP5, SLC12A4, PAFAH1B3, MMP9, Contig14390_RC, PDK2, Contig20907_RC, Contig40600_RC, IFI6, SPRR2G, RHOH, SNCB, Contig15639_RC, AF085874, NEFM, SEPT1, POU1F1, MORN1, ENST00000278232, GABRR1, KRTAP23-1, FAM117B, ODF4, NM_173702, STK4, C19orf40, NM_152672, ARX, UBQLN1, OFD1, PCSK7, AIP, CACNA1E, PRM3, RAD51L1, PLA2G6, MCM7, ALKBH7, RAD51L1, GLIS2, TCTN1, RPTN, ELF2, HSS00092724, HSS00088124, hCT32705.2, CDK12, HSS00041252, hCT1954035.1, XM_098164, hCT1831731.2, BC038780, XM_167887, NSL1, HSS00381099, BC022568, hCT2274079, KLRG2, AK024909, XM_172557, XM_084990, XM_062614, AK092594, NegCont_821, NegCont_866, NegCont_7, NegCont_4, NegCont_950, NegCont_76, NegCont_265, NegCont_969, NegCont_607
(75 "M30"):LIN7C, ARHGAP5, FGD6, Contig6568_RC, KCNJ16, Contig34504_RC, CPE, SRI, PIK3C2A, DCAF10, Contig13866_RC, AK3L1, BDH2, RASSF8, PITPNC1, PLSCR4, Contig52570_RC, PDLIM5, IL6ST, CFL1, PON2, NFIB, SSPN, KAL1, EIF4EBP2, RIMKLB, GNA13, BDH2, GRAMD1C, C4orf12, MERTK, LGR4, Contig48800_RC, DIAPH3, OSBPL11, C6orf192, FERMT3, MCC, RHOJ, TTPA, SLC25A18, DOCK7, ASB3, KCNJ16, ABCD2, TOPORS, DBR1, LCA5, FBXO30, C14orf128, SERPINE2, NM_030629, ZNF680, NFIA, GABRG1, SCARA3, NM_015595, FAM198B, SOX2, RNF182, PIK3C2A, BCAR3, TMEM56, PPAT, BBS2, ALG10B, hCT2290520, FAM36A, AL833463, hCT1971194.1, HSS00022665, ZNF254, SLC14A1, SLC25A18, AGXT2L1
(84 "M31"):XPO1, ANKRD28, Contig46677_RC, STK39, HECW2, C5orf28, Contig35582_RC, PCDH18, Contig33909_RC, MT1G, TSN, ZNF594, NM_006455, ZNF467, RABL3, GPER, AGTPBP1, HDLBP, ENAH, HSD17B12, FBXW7, LOXL2, ANGPT2, CHML, DEK, ENST00000301827, MT1P2, PHLDA1, ENST00000295684, ENST00000273097, ENST00000274460, ENST00000267539, ATF7IP2, SKIV2L, ZNF610, KLHL34, COX11, GPR75, ZCCHC17, ZDHHC7, STAMBPL1, FAM131A, PMS2L5, C15orf34, NTN5, CASP9, C5orf62, PQBP1, TRIP10, PPIL5, NCOA1, KTN1, ZNF187, C19orf42, WDR64, CCDC46, TAF5L, MKI67IP, SRGAP3, HSS00111733, AF009307, HSS00303202, AF085978, HSS00233865, hCT1970488.1, DTYMK, AK023559, HSS00343808, AK056852, HSS00087460, U79300, AK090977, XM_097480, BC007982, hCG_1793639, AK094824, hCT2256732, USP51, HSS00015450, FSTL1, STK24, ENST00000315281, TNFSF4, C7orf10
(95 "M32"):C9orf93, MSTO1, C16orf5, CTBP2, CIRBP, Contig44124_RC, NFATC3, MYL5, G3BP1, MTO1, Contig8371_RC, AL110169, C18orf55, AVEN, CYP2B7P1, KIAA0319, HMGB3, Contig20302_RC, Contig50914_RC, MIA, PATL2, HSF1, GLOD4, WDR53, RPF2, ARMCX5, C2orf7, SKAP2, ENST00000289353, TMEM134, BNIPL, C20orf112, TRIM52, C2orf44, UBE2G1, IL3RA, ZNF830, ADSL, EXD2, GPR107, ZNF226, BMI1, ARMCX6, HIST1H2AC, NUP43, DDX42, ADAT2, TMEM222, ABCE1, HINFP, SPAST, PSMA3, MED23, EPHA8, PBRM1, TMEM59L, STMN1, FBXO4, KCTD13, ZSCAN1, EXD3, CHST10, HP1BP3, SLC4A5, HIST2H4A, RAB22A, NM_153248, SLU7, SPDEF, LMF1, CSRP2BP, TP53TG1, BAX, BC036832, HSS00126613, HSS00085952, HSS00301110, AL833334, AL080194, HSS00369331, SLAIN2, AL137447, GTF3C6, hCT1639886.3, HSS00008647, POLH, HSS00044157, AF339771, HSS00218776, FSTL4, AK096857, ICA1L, HSS00135773, BC040634, HSS00085965
(80 "M33"):RAC3, GPT, SFRS5, PTBP2, TNRC6B, Contig37117, LMNB1, IGHMBP2, MRPL12, DLSTP, ZNF182, COG5, RGAG4, EXT1, Contig39803_RC, SLC39A7, APP, Contig12140_RC, Contig31208_RC, DNAJC3, CBX5, QSOX1, ARPC5, IQSEC2, DLG4, HIRA, MMP14, Contig7245_RC, MOBKL1B, Contig24094_RC, TLK1, TCEAL3, ENST00000249376, KLHL22, AJ227904, MRM1, CHD9, DCAF11, NOM1, SLC46A1, BRSK1, BRD4, NM_138368, CDK16, GANAB, MAPK8IP3, C9orf80, VSNL1, CACNG7, ANP32D, FCF1, AACS, IRS2, HSPBP1, ABCA9, PIAS4, SAP18, U2AF1, FUZ, DLST, FAM181B, RALGDS, OAZ2, NM_024888, PSD, NELF, ANP32A, ZNF687, hCT1647552.3, AF052176, AL049242, AK025016, RIT1, AK025799, HSS00085512, ACOX1, AF147422, NCKAP5L, NegCont_629, NEU4
(51 "M34"):AJ251708, DTNA, GFAP, C4B, TP53TG3, NM_015369, MAOB, CRTAC1, AF131813, TTC36, C20orf141, MICA, RTBDN, BHLHE23, ZNF367, MYH14, TSPAN32, C17orf62, C20orf141, C4A, DGCR6, NEURL, TSPAN32, MOV10L1, ADAM19, TSPAN32, CGB2, A4GNT, LCE2D, CMTM1, TSPAN32, SH3D20, KLK6, MAGEA2, IL27, ITGA2B, SNAPC2, ELL, DUX4, DTNA, BC040537, hCT2289540, PHC2, PARP9, HLA-DMB, XM_212539, NegCont_264, NegCont_284, RPS27, OR2T2, MAOB
(73 "M35"):Contig23408_RC, MAP4, C5orf4, ST18, BIN1, PDE1C, SECISBP2L, BVES, TLE4, ANLN, OLIG1, RBMS1, MOBKL2B, GCHFR, LPAR1, RNF13, LAMP2, CA14, Contig33888_RC, GCLC, SEPT4, C2orf68, GPD1, ZEB2, Contig42531_RC, RAPGEF5, GAB1, FRYL, RBMS1, Contig35897_RC, MAP7, GLTP, TRIM25, WDR34, LHPP, PAQR6, SHC4, PXK, SLCO1A2, TFEB, MAP4, WSB1, SLC13A3, STAMBP, HIP1, SPTBN1, RASGRP3, FAM123A, PMP22, PDE1C, DYNC1I2, BACE1, EFS, LGR5, GAB1, FAM63A, DEPDC7, LDLRAP1, SLC44A1, RHBDL2, ZNF226, CPNE2, ATG4C, NRBP2, BC039450, HSS00020439, AK096685, hCT2320872, ATP2B1, NKX1-2, C11orf85, SOX10, ENST00000357564
(96 "M36"):RSE_00000582173, Contig6270_RC, UPF1, PRKRA, RGS7BP, ATP1B1, ATP6V1F, CDH8, Contig36614_RC, Contig36385_RC, AF019618, RORA, CLCN4, KIAA1109, LONRF2, RABAC1, Contig61770_RC, RG9MTD1, Contig20729_RC, GLG1, ST3GAL5, NTRK2, TSPAN5, SEPT13, Contig53777_RC, Contig25595_RC, CSPP1, ARID5B, C5orf53, SMPD3, ENST00000294630, AK021616, CTNNA1, UNC80, GALNT11, UBXN6, FAM161A, CELF6, KIAA1731, SMCHD1, AL049357, AK024099, SYDE2, AF085835, XPNPEP3, BAGE2, LDB1, BAGE4, RORA, PA2G4, GABRA3, ANKRD11, GDF7, GRIA3, CREG2, BAGE5, SPATA13, TTBK2, TGFBRAP1, BOD1L, SMAD5, SLC6A1, PEX26, BAGE3, DHX29, LRP12, TIMM44, KNDC1, SUPT16H, PROX1, FAM175B, FRS3, KLF13, NMNAT2, PRKAB2, RPAP2, KIDINS220, ACP1, ANKRD32, AK024938, AF143888, hCT1648208.3, HSS00031488, AK055437, HSS00300682, AK096898, HSS00383743, AF086242, hCT2297615, RIF1, HSS00092627, AK091571, XM_092681, KRAS, BG547303, SLC4A3
(57 "M37"):MAGEH1, SIX4, PDIA6, Contig57091_RC, DNAJC13, SPRY2, ARID4A, P4HA2, MLXIPL, ZNF84, C20orf46, DDX46, Contig19834_RC, Contig35298_RC, AK022479, LEPROT, BIVM, CCT4, REV3L, LRBA, ADNP2, MCM3, BCLAF1, FAM10A5, OSBPL6, FAM165B, FAM10A4, FTSJD2, KRTAP19-1, ATRIP, CC2D1A, hCT1827110.1, hCT1815503.1, hCT28352.3, hCT32381.2, hCT1641397.3, HSS00388263, HSS00083079, hCT2332405, hCT2261424, BCLAF1, BCLAF1, BCLAF1, BCLAF1, BCLAF1, BCLAF1, BCLAF1, BCLAF1, BCLAF1, BCLAF1, BCLAF1, BCLAF1, BCLAF1, BCLAF1, BCLAF1, XM_088118, Contig64691_sat
(79 "M38"):MRPS30, AF038190, DYRK3, TMEM132B, LYRM7, Contig44548_RC, Contig31509_RC, GLMN, SYCP2L, Contig111_RC, KIAA1244, NAA25, Contig8660_RC, Contig27175_RC, IDH1, RAB8B, ZNF816A, MDH1, Contig33859_RC, EXOSC9, Contig26760, KIAA1731, AKIRIN2, ENST00000287118, LRFN3, AK024234, SS18, C3orf38, ALKBH1, DCUN1D4, ZNF280C, UBR3, ZNF146, PEX1, MRP63, SYS1, TRMT6, ZNF451, WDFY1, MAPK1, DCX, TRPC1, SCFD2, NKTR, WDR85, NME6, E4F1, FAM116A, PIK3CA, AK098087, hCT1656901.3, HSS00335211, AK001223, hCT1830928.2, HSS00171658, hCT1971305.1, hCT1971200.1, BC019842, NDUFAF2, AL137309, XPO4, hCT1641489.3, HSS00212078, NegCont_986, TCERG1, TCERG1, TCERG1, TCERG1, TCERG1, TCERG1, TCERG1, TCERG1, TCERG1, TCERG1, TCERG1, TCERG1, TCERG1, TCERG1, HOOK3
(63 "M39"):HSP90AA5P, ANKRD52, Contig24600_RC, PAPD5, DNAJB6, NUFIP2, XPO1, NPC1L1, IFRD1, HSPE1, Contig40923_RC, Contig24196_RC, FAM199X, PAPOLA, TBC1D25, AK027368, HERC4, PAPD5, AK054971, GPBP1, GAGE7, DEDD2, HSP90AA1, TRAF2, CBLL1, INADL, HIC2, ENGASE, NOP56, PSD4, PIGB, C10orf137, RIOK2, ARRDC1, MTFMT, RAE1, UBE2Z, NM_175877, hCT1642825.3, hCT2271985, C12orf76, XM_066760, hCT2314482, AF041410, AK095170, AK094679, HSP90AA2, AK000850, HSS00376217, LY6G6C, AL833033, AK093779, AK090904, SLBP, NegCont_572, NegCont_468, NegCont_745, NegCont_666, HTATIP2, HTATIP2, HTATIP2, HTATIP2, HTATIP2
(86 "M40"):SYNGR2, ERBB3, SHC4, C11orf9, TF, MAL, ITGA2, DYNC1I2, CREB5, BACE1, TGFA, TMEM144, C21orf91, ERMN, CNTN2, TF, SRM, CUEDC1, RNASE1, RHOG, FNTA, PCSK6, AATK, HIP1, SLC25A13, TP53TG5, GJC2, NINJ2, Contig36931_RC, LIPE, TMEM63A, DBNDD2, ZNF536, SH3D19, SHROOM4, SLC45A3, S1PR5, NDUFS7, RTKN, TMTC4, FAM107B, KIF13B, NKX6-2, HFE, ZDHHC9, FNTB, PRKCQ, RHOU, MAL, ACSL1, TIMP2, BIN1, ADAMTS4, ABCA2, CLDND1, UNC5CL, CDC42EP2, TMCC3, CCNE2, PRDM2, TMC6, SH3BP4, PRR18, TMC7, TRO, FGFR2, NPHP3, TMEM171, SH3TC2, hCT2278915, FAM55C, HSS00046238, SLC35D2, SH3TC2, XM_087617, HSS00104777, AF147343, SGMS2, COL9A3, AATK, SLC12A2, NM_001063_sat, SLC4A2, SLC13A3, SLC25A13, ABCA2
(98 "M41"):GLS, NPTX1, TRNP1, Contig1970_RC, TAGLN3, PTDSS1, SLITRK5, LMTK2, LRRC20, PRKCZ, ZNF365, EHD3, RTN4RL1, KIAA0284, SLC4A8, FBXO41, SLC27A2, THRB, AF052109, SNPH, TDRD9, MAP2K4, NPTN, MTA3, RUNDC3A, GRB14, ING4, BSN, NUDT11, TTC7B, MAPK9, IPCEF1, AFF3, Contig9524_RC, CYLD, SNURF, LMCD1, SV2B, KCND3, DACH1, KCNS1, DBNDD1, NRSN1, NDRG3, PWWP2B, AK055386, C7orf70, AF087980, NECAB3, BSCL2, KLHL29, CELF5, AK054755, LPHN1, NKX2-1, CBLN2, DLG2, C20orf11, UBE2O, NOVA2, DLGAP2, PRICKLE1, PDPK1, GPRIN1, MAPK1, GABRA5, RPAIN, GSK3A, GPR26, VAPB, MECP2, C10orf35, CIT, ARMCX2, KIAA0753, WIPI2, GNAI2, UBP1, SYT3, NDEL1, MBD1, C6orf168, RHOF, MED21, B3GNT4, SEC23B, ZNF75D, SLC45A4, HSS00348353, U79289, MYPOP, C17orf51, AL512742, BAIAP3, PTPN3, HPCAL4, C2orf55, NM_014632_sat
(91 "M42"):GAS7, PRKACB, FSD1L, GOPC, GNAQ, CAPZA2, IPO5, CACNA2D1, MEF2C, SACS, GNG2, CDC40, ACTR2, HLF, STAT5B, SRCAP, KCNAB1, CLCF1, CNTN1, PAIP2, CDH2, EVL, VPS36, PITPNB, MTMR4, AL078636, ETNK1, RAP2A, KCNIP4, FBXO34, TBL1XR1, KCTD9, NRG3, SC5DL, ANKRD46, AK057657, C1QL3, NEGR1, BAG4, IP6K1, SLC25A40, AMMECR1, GRIA1, AKT1S1, UBR1, GPR176, TMX3, INSIG2, SYNJ1, RBM42, AP4E1, R3HDM2, ARFGEF2, CCDC6, NCOA2, ATF2, RBM18, CLDN12, DLGAP1, CEP170L, CRTC2, MBTPS2, UBL4A, PHF20, RABL3, ACACA, MTMR6, AKT3, PLEKHA1, NIPAL2, NANP, CNTN4, PRKG2, PPM1A, SLC8A3, SLC39A9, HIATL2, hCT1970843, hCT1641762.3, SYT16, hCT2306149, XM_171512, HSS00016555, hCT2289207, hCT1835226.2, XM_067061, hCT1830427.2, hCT1643463.3, PLXNA2, SLC2A3P1, SLC3A1
(100 "M43"):NUP153, A1CF, RABGAP1L, PARL, Contig42038_RC, Contig27505_RC, UBE2R2, DHX57, Contig19431_RC, Contig34872_RC, Contig46553_RC, ZNF250, IDI2, LRRC28, SF3B1, Contig42933_RC, Contig27027_RC, Contig25541_RC, PCBP1, Contig12806_RC, Contig32379_RC, FAM82B, KIAA0895, TXNL1, Contig11275_RC, ZNF618, CHIC2, UTP23, Contig26395_RC, ENTPD5, AF052140, HNRPLL, LTC4S, C5orf56, AK026259, AF075029, AK000974, PTCD2, PDK1, AK023526, C8orf59, AK021954, ZDHHC18, AF085983, TICAM2, PML, ITSN2, FKBP9, CCL27, ATP7A, DNAJC10, NPAT, SPR, SLC35C2, TPP2, YME1L1, IDUA, SORBS1, FAM104A, ZNF407, SMARCD1, STT3A, ING1, RNF31, JAGN1, FLCN, SEC23IP, ICA1L, OSBPL5, RAPGEF6, TAF15, SRP72, PLRG1, POLR3C, SCLT1, UNQ1887, OCM2, HSS00217042, AK022079, HSS00293885, AL389977, BC040680, HSS00174361, AL137340, PAPSS2, AL832858, AF147424, HSS00020955, hCT1648436.3, AL049351, hCT1970533.1, HSS00041328, HSS00009153, AL162055, AL833266, AF147447, C1orf27, NM_207462, Contig67077_RC, COX8C
(88 "M44"):PTK7, AF055029, NCOA3, Contig36728_RC, RNF40, GBF1, Contig32649_RC, LSM14B, SFRS16, ATF6B, MAP4K4, Contig21835_RC, Contig20600_RC, PGPEP1, KCNJ4, RSRC1, AL157466, PFDN6, TMEM57, ENSA, CDK6, DDX6, MED26, ECE2, ANXA6, PITPNM1, ANP32B, ERF, MSRB2, CLPTM1, MAP1LC3A, TNRC18, SMCHD1, DGKZ, AK022424, C22orf29, PDLIM2, ZNF428, AF001540, ZNF22, STK16, AP2B1, SCARF2, MCOLN1, LONP2, ERCC4, MBTD1, COG7, ADCK4, FGF22, TRMT2B, KIAA1324, NELF, CTSZ, CELF3, SLC35E2, SYMPK, LMNA, PRPS1L1, SPINT2, KREMEN1, CAMK2A, CAMK2A, COPG2, STK32C, HSS00094923, hCT1816228, HSS00221846, HSS00156013, AK022204, AL049327, C1orf69, HSS00061138, C15orf59, DNAJC7, AF085997, BC030740, AL109707, AL117451, C1orf70, AF003737, HSS00045980, AF147433, AK024081, KIAA1257, MEGF8, FBXL19, NM_000967_sat
(44 "M45"):RSE_00000154975, SERPINH1, HTATIP2, Contig45975_RC, Contig34471_RC, Contig43135_RC, AJ276510, HSPD1, LMLN, FANCL, BAG2, Contig23913_RC, Contig14831_RC, ENST00000280926, AF086158, HSPA4L, FAM182A, MORC4, DFFA, MSL3, KRTAP19-6, HSPA1L, OMA1, ABCD4, B4GALT4, XM_116321, hCT1643811.3, XM_067020, HILS1, hCT2309798, hCT1639942.2, HTATIP2, HTATIP2, HTATIP2, HTATIP2, HTATIP2, HTATIP2, HTATIP2, HTATIP2, HTATIP2, HTATIP2, HTATIP2, NM_203311, HSPA4L
(60 "M46"):Contig26573_RC, TCF15, PIK3R3, FZD9, ALDH1L2, GCKR, ODC1, OBSCN, CAB39L, HMGN2, RASGRP2, DPM1, EIF3J, FURIN, FAM120AOS, AK057093, RAB24, AK057835, AF078844, KRT18, NCRNA00219, AHNAK, SDSL, NOVA1, CREBL2, FBXO17, GIN1, SERGEF, TMEM101, NOP58, RUFY1, MCF2L2, C15orf21, MLH1, ZNF442, NM_018540, GGA2, ZNF440, MPRIP, TAZ, HPS4, C16orf52, C21orf82, OXNAD1, AK097083, hCT18068.3, hCT2259317, hCT1640040.3, HSS00051260, AK096231, AF147339, DFNB59, DDX5, AK092375, hCT1644717.2, GTF2I, PTGES, PIK3CD, GTF2IP1, MT1G
(54 "M47"):SNRPE, DNAJB5, FBXO2, HMGN1, ISYNA1, Contig28085_RC, MYL7, ZBTB7B, TMEM161A, NFKBIL1, PSMC5, SIRT5, C6orf52, C20orf195, ZNF853, C9orf5, CHID1, ENST00000238803, GPR108, AK057062, ENST00000278180, PPDPF, NM_024988, STK11IP, TTLL4, CCDC77, C6orf62, PDS5B, NIT1, PMPCB, VRK3, ZNF764, C14orf133, ORAI2, PFKP, HDAC5, RAB14, TAF8, USP37, hCT2289064, RPL12P38, hCT2271356, HSS00264338, hCT2250896, XM_092979, hCT1955971, BC040991, hCT1970506.1, AF147345, CCDC76, GTDC1, NegCont_352, CYP1A1, HDAC5
(90 "M48"):CRHR1, CORO1C, C20orf111, MAP1B, SLMAP, UAP1, LMO3, ANK2, ARF6, ABI2, PPARD, GDAP1, NUDT4, PTPLAD1, CSNK1A1, CACNB3, PPM1E, TIAM1, U82319, SERBP1, PSIP1, RAB1A, RANBP6, IREB2, NR3C1, GOLGA6B, TMED2, VPS4B, FAM193B, TFR2, ENST00000294982, RSL1D1, EGLN1, PTPN21, ENST00000282233, ENST00000295063, ENST00000295608, ENST00000296665, RSE_00000200779, ENST00000294694, ENST00000297378, RSE_00000153248, ZNF135, INTS8, OXR1, GDPD3, RSE_00000568253, SEPT13, LMAN1, KCNA6, PUS10, IPO8, KIF1A, MLL3, IRAK2, FAM162A, CDK20, EIF4B, GSR, ACBD5, TBC1D10B, NEK7, ARFIP1, NAPG, SF3B4, HUS1, CDK5R1, NOLC1, KLHL8, SUPT5H, IPO7, PBRM1, OSBP, PIK3CB, AMBRA1, ZMYND11, CUL4B, JAK1, TFE3, C21orf66, EEF1A1, hCT1643672.1, hCT2316255, XM_062032, HSS00162682, XM_100862, NegCont_923, ZNF761, NUDT4P1, NAPG
(92 "M49"):Contig14115_RC, Contig28805_RC, FBXO3, CYTIP, CTDSPL, AMMECR1, RGS19, S100A14, Contig48728_RC, ARMCX3, PNRC1, CTH, Contig30513_RC, FAM122C, MSX1, PCF11, RXRA, STXBP4, Contig15526_RC, Contig37761, TUBAL3, TRIM45, AK057085, ENST00000295021, CARD6, SH3BGRL3, AL137426, SLC25A21, ZFP2, C1orf97, NAA15, ARMC8, ARMCX3, ATXN10, TMEM161B, TRIM8, STAMBPL1, FASTKD5, C4orf39, ZIC3, TRAPPC4, BRD9, EXOSC7, CDK2AP1, DIDO1, RAD9A, FAF1, SRRT, POT1, FBXW8, LPA, LPHN3, ISCA1, CEBPB, NM_030970, ZCCHC7, SDK2, ZNF665, FAM118B, HLTF, CEP57, DCT, RSC1A1, DIDO1, DIDO1, HSS00102129, AL133568, RAB18, HSS00128321, AK055445, AK025148, AK055067, HSS00049192, tcag7.1196, HSS00299222, AK021581, EPC1, HSS00128901, HSS00216230, HSS00342343, ZNF836, HSS00332648, BC041469, AF339799, ZNF518A, BC037784, CCDC14, BC037882, BC013077, BC010113, KIF24, NM_001001700
(75 "M50"):CLPX, MAPK13, MGAT4C, AL110163, MVK, CDK5RAP1, NCRNA00173, C6orf115, LRP1, BID, DHX33, MRPS18A, FAM174B, AGL, PSEN2, PTENP1, ULK2, THRB, CDC37L1, TWF1, HNRNPA2B1, TECPR2, Contig22645_RC, FAHD2A, RAB10, AGL, TOM1, AGL, ZFR2, NT5M, CCDC102A, BGLAP, AK055014, TOMM40L, SF3B5, TIMM23, AARSD1, OGFRL1, ARFGAP2, XPO4, AK021664, NOXA1, RNF139, KLHDC1, NUP133, SEMA4F, MRPS26, CENPV, COPG, C14orf79, LRRC29, AGL, MKLN1, ICA1, G6PC3, TAF9, PGAP3, TRMT12, ZRANB1, FEM1C, VAMP4, MFAP1, XPNPEP1, TMEM48, AGFG1, HNRPLL, TATDN3, HSS00072009, RNF215, BC002811, BC018064, HSS00011364, AK092985, FAM116B, RALGAPB
(98 "M51"):ZNF330, PPIH, C17orf67, Contig59481_RC, HAUS8, NOB1, PLK4, LEPREL1, PEX19, DDIT4, Contig27808_RC, SLC35A3, C11orf57, PDE4DIP, THBS4, Contig51625_RC, C16orf74, PKP4, DMGDH, AP4B1, HMGCL, AEN, MITD1, C22orf23, FHDC1, ACRC, METRN, PHF17, RBM38, PIH1D2, FAM167B, CCDC153, AK022382, TMEM18, ZNF558, FECH, ZBTB47, C19orf48, MPO, RABIF, RBM14, CCL25, SS18L2, WDSUB1, GPR12, NOP2, C2orf39, RBM16, RAB36, GRLF1, EIF4B, C7orf53, IMMP1L, ZNF26, C1orf86, AKAP14, COG5, USP28, CAST, ATG2B, CSPP1, TXNDC9, SLC25A39, EMD, FAM96B, GLT25D1, MLKL, LYPLAL1, TIAL1, MPL, PDP2, HSS00009343, AK094561, HSS00048911, C9orf142, HSS00128848, C6orf217, BC011766, NAF1, HSS00387929, HSS00128769, HSS00330610, AK023501, hCT20151.1, HSS00334746, HSS00014253, AK055150, AK022993, HSS00374066, XM_211086, BC039413, HSS00146274, HSS00133630, XM_210879, hCT2285874, PNPLA4, SLC24A1, ACADSB
(90 "M52"):Contig50883_RC, NRXN1, LIG4, Contig58042_RC, C5orf13, SPHKAP, ZNF711, CYP26A1, FAM102B, NDFIP2, CALML4, Contig39045_RC, NBAS, HS3ST1, AKAP5, KLHL15, Contig48076_RC, MATR3, NF1, ARHGAP32, Contig5716_RC, FGF14, RAE1, Contig45532_RC, KLC1, SCAI, GBAS, GLS2, ANKRD19, ACSL6, RPL36A, MMP16, SLC25A46, RNF128, SLC2A13, AK055302, HECTD1, FAM19A2, MPHOSPH6, TMEM178, RALYL, PAQR3, TRPV4, UBE3C, TMEM155, WDR47, OPCML, CPEB4, PLCL2, PLCB1, ACSL4, LRP11, YWHAG, CDK14, RTN3, CNTN4, PPARGC1A, SHOC2, EPHB6, ZNF92, SNAP25, MRPS21, NAP1L2, NEUROD6, PTPRT, REEP1, C14orf2, NSF, TRIM37, STEAP2, GRM7, SYT4, PGM2L1, AK094685, AK055271, XM_115036, AK091723, AK091686, AK096649, HSS00303609, hCT2256635, LSAMP, BC039526, hCT30016, MIA3, CA389076, STXBP5L, RNF128, SLC9A6, PPARGC1A
(87 "M53"):MARCH5, CHST11, RAB7L1, FAM59B, SPAG16, MEX3A, FXYD3, RRAD, Contig42263_RC, CPT2, ARL4A, YOD1, WISP2, TAB3, Contig54295_RC, BRE, ZNF862, MYOZ1, Contig35649_RC, Contig53502_RC, DIO2, SLC35E3, FGGY, Contig51015_RC, SPIRE1, C10orf105, Contig21678_RC, Contig52708_RC, AK025209, PIK3IP1, ZNF672, MEX3A, ZFP91, TEKT1, WDR93, DYNLRB2, BBS4, C1orf192, AL137331, EIF2S3, SAT2, MDH1B, WDR4, RRS1, PELI1, LETMD1, LRTOMT, STX10, HNRNPAB, POLL, TTC18, SGCD, MGEA5, IFT52, DCTN6, ATG12, C22orf31, KHDRBS1, MRPS5, OTUD4, SLC30A1, SLC43A2, SRD5A3, KIN, WDR31, ZNF596, PRPF4B, ABCF1, C18orf25, RPS6KB1, AK098180, AK097893, HSS00292164, TMX1, HSS00040859, HSS00207370, HSS00085435, AK095151, AK056401, hCT1971365, KCP, HSS00382885, DKC1, DKC1, DKC1, METTL10, hCT2314166
(73 "M54"):DNAH9, YY1AP1, SEC62, COMP, MBTPS2, UQCRB, NRL, TSNAX, AKR1C1, ZBTB38, ERBB2IP, FHOD1, RIBC1, SAP30L, AKR1C2, IVD, GOLT1A, ZSWIM6, TMEM81, S100B, C1QTNF3, TMED10P, ZMAT1, C21orf71, BCAN, CATSPER2, C1orf124, TRIM54, C14orf82, C7orf10, ITM2C, NCAPH2, MSL3, LACTB, C1orf43, NVL, ARHGEF15, PCYOX1L, EFCAB6, SFTPD, RFX1, TRIM11, UBAP1, PCDHA4, SFRS2B, DOCK1, MAP4K4, GBA2, WDR27, CLIP4, ZNHIT6, CLNS1A, C15orf40, SLC35A5, MRPL22, AL049275, HSS00063096, HSS00387919, HSS00206992, AK097571, HSS00327533, HSS00095436, AK055142, hCT2290132, AK056703, hCT2312728, AK026502, hCT2264600, AK093691, HSS00296528, COL11A1, KIAA0494, C6orf122
(70 "M55"):ODF2, MED6, SLC6A6, ZNF507, TUBB4Q, Contig753_RC, CAPRIN1, RNF41, MORN5, SPATS2L, COMMD6, GABRA4, AF086030, ELL3, HYI, RABEP2, NAT15, IFFO1, TRMU, NARF, NSUN5P2, PRDM16, NDST2, PHYHD1, DDX56, VPS16, CENPB, AKT1, ORC1L, SNRNP35, STK36, AMPD2, RFX5, A2ML1, NOTCH4, GPBP1L1, GHDC, SLC13A5, HEXDC, TAF1C, ILF3, VPS28, SNRNP35, AQP6, RPS14, RABGGTA, GZF1, DHX37, C7orf27, COQ10A, LMBR1, MARCH9, KCNE2, ZNF663, TM2D2, LSM6, HSS00102322, hCT12259.3, RBM12B, PPP2R3B, hCT13145.3, hCT1817835.2, hCT1971162.1, hCT1957853.1, hCT15694.2, hCT8568.2, ZNF141, HSS00063651, hCT2255950, ABCF1
(56 "M56"):REC8, RPL10, SEMA4G, CECR5, HOOK2, ABCA3, KDSR, RSE_00000807760, RSE_00000746692, ENST00000238837, ENST00000258728, KIAA1841, RPL10L, LSS, RPS15A, ABCA7, GIGYF1, PRKAA2, KCNIP2, KPNA1, POM121, RTEL1, CLCN7, PHF8, C21orf2, MYH3, LRRC37B, HSS00296532, hCT1640253.2, hCT6017.2, XM_210438, hCT1644160.1, hCT13902.2, hCT1642816.2, XM_069842, RPL17, hCT2270090, hCT16432.3, hCT1639979.2, XM_063329, hCT14805.2, MAMDC2, AL833129, hCT31710.3, hCT87079.2, hCT1644716.1, hCT1643267.2, hCT1971103.1, XM_167066, hCT28091.1, hCT10261.3, hCT10059.2, NM_001016_sat, Contig4681_RC_sat, NM_000942_sat, ABCA3
(84 "M57"):SMS, Contig10844_RC, Contig48014_RC, MNAT1, COL5A1, TNS1, SOX13, C1S, DNAJC2, ARHGEF17, EMP1, Contig48480_RC, ERH, USP34, GEM, SH3GL1, EBF4, Contig36447, ATP1B3, IRAK1, EIF3H, ARHGEF10L, AK022037, HOPX, AF086119, DOT1L, AK021935, PGPEP1, SNHG12, CELF1, TTBK1, TNS1, DAB2IP, TMLHE, HEYL, EDN1, LYRM1, C19orf18, MRPS2, NFKBIA, TSPYL4, NFAT5, PPP2R2B, NIPBL, BCL9L, ASXL1, MAPK7, ABCC10, PLAG1, KDM5C, FAM188A, UPF3A, CNOT3, AP4B1, MRPL3, CXCR7, CMYA5, HIST1H3H, MGAT4B, C16orf79, C9orf6, NM_017535, NSMCE4A, B3GALNT1, ACTR6, PPFIA1, GPC2, DLL4, RNF44, AK026221, hCT2314998, FAM13AOS, hCT1639908.2, AK091150, IQSEC1, HSS00054203, hCT9327.3, AK000106, hCT6553.2, XM_064859, hCT1831061.1, hCT2314299, SRRM2, NM_001734_sat
(37 "M58"):HOXC6, SIX6, POU4F2, NKX3-2, Contig39385_RC, HOXA10, Contig38918_RC, Contig43200_RC, HOXD13, HOXA5, LHX1, NM_024748, HAND2, OSR2, HOXA10, OTP, GATA4, ISL2, FOXA1, HOXC10, HOXA9, PITX2, HAND1, HOXD4, TFAP2D, C14orf39, HOXA7, TBX5, HOXC6, HOXD11, HOXA13, AK091766, AK092134, AK096698, XM_168218, HSS00145761, BARX1
(50 "M59"):MAML1, Contig19635_RC, Contig15693_RC, PLAA, C6orf89, GUCY1A3, Contig20914_RC, MRPL15, RBM33, SNRNP70, LTBP3, RPL21, PPP1R2P1, ENST00000280755, HIF3A, AMOTL2, B3GALNT1, CCNL2, RP3-402G11.5, PCIF1, ADAMTS13, BRD3, CIC, POMT1, RAD54L2, SLC29A4, PLEKHG5, TMEM145, NSUN5P1, CASKIN1, SLC35D1, SCRIB, FASTK, HIF3A, OSBPL7, CAPN10, XM_070991, hCT2257056, HSS00301770, TSEN54, hCT1971185.1, PKD1L3, XM_210818, XM_069184, FARP2, AK024375, hCT14738.2, XM_210728, XM_069726, XM_210685
(87 "M60"):HN1, ZNF614, SLC25A4, Contig14335_RC, CHCHD1, PSMB7, RGS11, CLPX, MNT, PAQR9, KIAA0195, Contig5441_RC, COX4I1, CADM1, YEATS2, IGSF9B, NHLH2, RNF150, IMPG1, NM_018329, TCEB1, C11orf73, ARHGEF1, RPL26L1, Contig36061_RC, MEG3, LASS6, AK054759, ENST00000279503, AK055280, ENST00000296067, ENST00000284026, ENST00000242916, AK057974, TMEM203, AK023336, C12orf62, AL157458, AGAP11, AF086052, DYNLL2, FAHD1, AK021439, ENST00000295556, CISD2, ENST00000276938, HTRA2, CEP164, CDKN2AIPNL, ZMAT5, ZMYND17, NDUFAF2, KLHL29, MRPL14, NLGN2, TOMM22, MRPS12, C7orf54, NIP7, ACTL7B, N4BP2L1, MRPS11, C17orf81, LMTK2, CLPP, LRRTM3, hCT18035.2, hCT1643878.1, hCT12262.2, XM_167310, BC015142, XM_066356, hCT24053.2, hCT1645074.2, hCT1640628.1, HSS00011044, HSS00078420, BC040633, BC030138, hCT1805287.2, hCT1957695.1, FBXO45, hCT1644110.3, hCT8852.2, HSS00344063, XM_171560, ATXN7
(65 "M61"):Contig33579_RC, KLHDC2, CEP78, C19orf12, ATP2B3, PTPN13, FGFR1OP, HSP90B1, AP1G1, ZC3H12B, RPL18A, DYRK3, ZNF219, NEFM, AF052101, ST7, CHGA, AF052115, PLEKHM2, LRRIQ1, CALR, NRGN, SARS2, LOH12CR1, CBX5, RTN4IP1, CRELD2, RNFT2, CAB39L, ATP6V1E2, RPL21, VAMP1, INPP5J, LAGE3, LYPD5, HSPA5, TIGD7, HSDL1, RALY, MT1F, ZNF347, PTGES2, DTWD1, BBS7, DEGS1, C1orf183, HSS00330838, hCT1641561.2, AK025343, hCT1643228.2, hCT2324828, hCT1814921.1, hCT1971322.1, hCT31218.3, JMJD8, MT1F, C10orf136, hCT1639999.2, hCT28948.2, hCT14055.3, RPL21P19, CRYGA, SLC6A12, NM_004343_sat, SLC25A12
(55 "M62"):PLEKHA6, PDXK, PDE6H, ZBTB44, MAP3K13, SETD1A, TIAL1, Contig52296_RC, MAPKBP1, UNC5A, ABCC13, ZCCHC14, LRFN4, ZNF354A, EPB41L1, RPL41, DVL2, KPNA6, PPIP5K2, ZDHHC8, PARP6, CELSR3, ZCCHC14, ZBTB7A, TLK2, GIGYF2, IQCC, POLR2G, CRTC1, PDZD4, SAFB2, BAZ1B, HDAC8, PCGF3, C16orf7, ZRSR1, TAZ, CPT1C, ARL10, XM_212438, hCT1641552.2, AK055260, HNRNPUL2, PMS2L4, hCT1958604.1, AK098493, PROX2, ZNF814, AL049986, AK091337, HSS00183426, hCT2313514, PAGE2, OR4F5, NM_001001690
(80 "M63"):FAM65C, AP4E1, TMEM185B, KCNJ12, SEPT7, C22orf36, Contig28983_RC, CTU2, GJC1, Contig29015_RC, NPM1, PSMD1, RPL10A, AHCY, USP21, IMPDH1, HNRNPUL2, METTL12, ABCA7, IQSEC1, PRR13, SETD1B, RSE_00000815403, ENST00000272822, ENST00000249712, ST3GAL2, SIRPA, RSE_00000581377, NFYA, HUWE1, ENST00000299594, ENST00000295072, DDA1, SENP8, CMTM4, MATK, WRAP53, MBTPS1, C20orf20, ZNF512, NM_152532, TFB1M, ZNF441, EEF1B2, SAFB, IFT140, RGL2, POGZ, ZMYND8, SETD2, CHML, ZNF141, PWP1, ZNF225, TOE1, SPTLC1, MKL1, CUL7, TMEM50A, NM_175897, CTBP1, MAP3K10, ZNF222, hCG_2038586, LAMB1, hCT10881.2, hCT2250591, XM_114634, hCT2320350, hCT1647869.3, ORC2L, BC031022, XM_170878, AL833948, hCT2251949, NegCont_800, GTF2IP1, FBXO46, PCCB, ABCA7
(67 "M64"):ADSS, Contig40015_RC, NM_014727, RPL29, RPL24, RPS25, ENST00000282152, ENST00000268750, RSE_00000624716, ENST00000241967, ENST00000280585, ENST00000269619, ENST00000271389, ENST00000244644, MRPL32, PFDN5, RPS18, PFDN5, ZNF667, RPL7A, RPS24, RPS7, PABPC3, KIAA0664, EIF3E, hCT2262481, hCT2268587, hCT30457.2, hCT2261772, hCT1640838.3, hCT29635.3, hCT1823003.1, hCT20524.3, hCT22699.2, hCT13340.2, hCT2306854, hCT1641996.2, hCT1642537.2, hCT1655525.2, hCT1639914.3, RPS18, hCT1954817.1, XM_062694, hCT1641952.2, XM_116232, hCT1831401.1, hCT1640337.3, hCT1643754.1, POLR2J4, XM_063369, hCT1644792.2, hCT1639902.1, HNRPDL, XM_071074, hCT1828380.2, hCT1643790.2, AASDH, XM_210414, XM_212366, hCT1640096.3, RPL37A, RPS11, ENST00000330965, HDAC11, NM_000994_sat, NM_001997_sat, NM_001015_sat
(74 "M65"):r60_1, DKK3, IER3IP1, DKK3, RNF115, AL117582, RASGRP1, SLC35F1, AL049227, STMN1, SEMA3E, C6orf105, AF147440, AK054569, AASDHPPT, TNIP3, ANKRA2, ENST00000284414, GNG2, AF086156, PRDX5, L08437, FAM171A1, ENY2, X65706, RMI1, AF130062, CAMK2N1, AB019567, PTEN, RARB, C16orf63, CHMP4B, EVI5, NPFFR2, FILIP1, C1orf21, ZNF655, KBTBD6, CREB3L1, NM_032253, CDC14B, B3GAT2, ZNF277, HMGXB4, FAM154A, PIGY, ZNF93, AK026293, EIF4E2, HSS00264525, U90437, hCT2298380, hCT1813185.1, AK097846, AL049314, hCT2322040, hCT2295685, hCT2284029, HTR2A, THEMIS, hCT1641593.3, AF086173, hCT13153.3, hCT2289083, NXPH4, hCT2302381, hCT32036.2, HSS00124226, hCT1641350.3, NegCont_669, BCLAF1, BC071732, MEF2D
(72 "M66"):MYOT, NPFF, IKBKB, KIAA1147, RPL37, NT5E, CRTAM, POLA2, Contig40673_RC, SLC30A10, ACTR1B, SOD2, FDFT1, NGFR, S1PR3, AGFG2, SLC16A6, PEX5, PNP, SDR39U1, Contig36235_RC, PLIN2, MDK, PSMD11, HBB, MAP7D1, CDH26, C7orf26, ANKRD40, ADIPOR2, AGAP3, SNRPE, ZNF34, CTDSPL2, HMGB2, DEPDC1B, METT11D1, BCL2L1, ZBTB5, PRDM15, DOM3Z, WWC3, NM_014711, FAM19A5, XKR8, C4orf26, DNMT1, NM_145282, RNF220, TRIM28, SLC45A2, ARHGEF7, MFSD11, HCFC1, LETM2, UHRF1, ARRDC2, PAPSS1, PPP1R10, TRIM41, hCT22189.1, POLRMTL, hCT31002.2, hCT12936.2, AK092457, AL833173, RPL29P2, ENST00000358888, SH2D6, PIM3, FMO5, NAT2
(50 "M67"):COMMD8, RPL34, RPL5, RPS3A, COQ3, RPL26, RPL35, RSE_00000647539, RSE_00000600673, ENST00000296173, ANO8, PRKCZ, ENST00000295230, ENST00000271513, ENST00000271429, ENST00000294808, ENST00000272885, ENST00000247196, KLC4, RPS3A, NSA2, PPP2R5C, XM_210698, hCT2283951, hCT30833.2, hCT15319.2, hCT2299667, hCT1644378.1, AL832820, hCT1970547.1, hCT2308575, hCT1829702.1, XM_171600, hCT12973.3, XM_210207, hCT2255763, XM_210688, hCT5707.4, ZMYND17, hCT1643253.2, XM_116337, hCT8607.2, XM_172173, hCT2273133, hCT1641528.2, XM_062742, ZNF391, NegCont_41, NM_000987_sat, NM_001014_sat
(76 "M68"):RCN1, NT5C, Contig40714_RC, PPP2CA, POU2F1, AI869951_RC, CYP39A1, Contig49422_RC, CYP2B6, ACCN3, CCNH, ASL, KATNAL2, CLDN12, Contig27196_RC, NCBP1, CDKN2AIP, DERL3, CTTN, ADCK1, Contig50004_RC, MUT, SREBF1, TMCO7, AK022892, Contig41302_RC, GGT2, AK057759, CYHR1, C3orf64, KCTD14, AK021629, AK024876, ENST00000244841, SEMA6B, STX6, LMF2, NM_178538, NDUFA2, TTC19, APTX, HEXA, SLC9A1, PPIL6, GTPBP3, CNOT4, MCTS1, AP1G1, PRODH, THAP1, LSM1, PEX12, NAT6, EMG1, GOLGA1, SGCB, HSS00372064, HSS00135973, C16orf85, XM_093865, AL713703, hCT1825654.2, OPLAH, C7orf13, hCT2326090, hCT2332806, AK095070, hCT1826217.2, AK095543, KCNE2, AL110094, BC030522, AL355689, AK090710, CYP2B7P1, SREBF1
(74 "M69"):C21orf59, ATP6V1C1, ARIH1, RAB6B, MORF4L2, RUSC2, HSPH1, DNAJC21, WBP5, SETDB1, C9orf40, AHSA1, PSMC3IP, PDHX, HSPA4, PRDX3, TNIK, Contig52789_RC, MRPL18, TP53BP1, CCT8, SMARCA1, AK000954, CXorf15, CDK8, OSBPL1A, ARSD, MBLAC2, ENST00000259102, NM_031926, LONRF2, RDH13, MOSPD3, DEGS2, HNRNPA2B1, HSPH1, PAN3, C3orf75, TCP1, UBE2N, NUPL1, NM_025117, L3MBTL, MAFG, ATP2A2, CXorf56, MBD6, TMEM167A, SNX7, TARDBP, YME1L1, DNAJA4, SIN3A, BTN2A1, C2orf56, CTSO, HDAC3, MARK3, DGCR8, DHRS12, hCT2254943, hCT6188.2, FAM27A, hCT2303632, hCT24645.2, AK095178, hCT1819827.1, hCT2279171, AK090760, hCT9480.1, BC034822, TRIP12, HDAC3, GUSB
(71 "M70"):Contig36722_RC, Contig29780_RC, Contig28298_RC, Contig26947_RC, Contig24646_RC, Contig35576_RC, HTR6, BLK, OR10A4, U84511, RBPMS2, OR4X2, MUC21, CYMP, XKR7, AK022390, RAX2, R_26137450_17, ZNF76, ADAMTS2, MUC1, KLF1, POLE2, LAX1, IL28B, MTX2, CDK19, NKX2-3, MMRN2, PRR3, VAV2, hCT1846528.2, SFT2D1, HSS00208014, LRIT2, hCT1804925.2, AK095323, HSS00230156, C6orf47, ZSCAN5D, AK021749, HSS00097162, XM_210363, hCT1828262.2, HSS00171479, BC011779, XM_067368, HSS00143407, XM_211384, XM_171986, XM_211888, AF075111, MEIS3P1, HSS00264591, hCT2294300, CSE1L, hCT1970467.1, PSMG4, HSS00009358, hCT1843883, BC040325, XM_062658, HSS00308421, hCT1832813.1, AK026713, HSS00063207, NegCont_627, FAM198A, NM_194310, OR9H1P, AY635460
(82 "M71"):CKMT1B, Contig40916_RC, TMEM151B, SESN1, MOBP, Contig11940_RC, FOXG1, ST3GAL4, WIPF2, GAPVD1, NM_014731, FBXL18, ITPKA, ODZ2, ADAM15, TUBG2, KIF3C, ZNF281, KCNA5, ZNF197, YPEL5, GFOD2, KCNJ12, C6orf106, TET2, FBXL15, RNF112, PLXNA2, TTC9B, NEURL4, KIAA0408, PDXP, PAK6, BAP1, ZFYVE9, OLFM1, MBOAT7, FNDC5, HSD17B4, WDFY3, ZNF606, ZNF189, RBBP9, PRSS3, PIP5K1C, ZNF619, VPS54, DLG3, CDK5, HMGCS1, YPEL3, ASPHD2, QTRTD1, TMEM184A, PMM2, ABLIM2, HYLS1, GFOD1, FBXO11, CACNA1C, ABCG4, ALKBH6, PMS2L3, HSS00380842, BC032569, AF086013, HSS00176913, hCT2289195, FAM135B, HSS00330149, XM_117397, AK098597, HSS00074914, BC009550, AL831898, BC039664, AK091058, HSS00304956, TTC33, RASD1, SLC30A7, ABCG4
(71 "M72"):GPS2, ULK2, TEX264, MLL2, NM_014181, RSAD1, PSMD6, INPP5E, ING5, RNF144A, ATP13A1, Contig39090_RC, SORT1, PDLIM5, SMAD3, LRRC1, ARMCX4, PHLDA3, KLHL3, STRAP, CLEC16A, WDR59, GGA1, CHCHD2, FOXO4, DDOST, Contig67249_RC, C20orf112, ACADVL, ENST00000282413, RSE_00000621508, ELMOD3, C1orf54, LZTS2, PPP1R16A, TTC31, RPL41P5, NM_153753, C14orf102, NF2, MRPL38, CLIP2, FSD1, C1orf88, TERF2, C17orf28, TECR, SUPT7L, STAU1, SLC39A3, C17orf56, TBC1D9B, ANKRD13B, TECR, ARMC5, hCT2301514, BC036613, AGK, AK026459, XM_210384, hCT2330739, AF143872, RPS20, hCT1786154.2, LRCH3, AK096743, AK091642, CABC1, C22orf9, PPARA, ABCC10
(51 "M73"):TNFAIP6, MZF1, PEPD, CREG1, ANKRD13D, CTRL, AF161343, RND2, LCLAT1, ZNF652, PPP2R3B, RPS29, FLOT1, CASC3, ZNF484, LEAP2, C16orf57, LRP3, TMUB1, ZNF434, XPO5, HNRNPUL1, AXIN1, WDR6, TMED1, BOP1, TCF3, OCEL1, HBG1, DENND4B, KLF3, PLEKHF1, PBX2, FAM113A, SKP1, C19orf39, CPT1B, ZNF205, RING1, DNMT3A, SDHAF2, ZNF598, hCT1822271.1, C1orf133, hCT1643040.1, AL049991, hCT2313621, hCT1820354.1, RPL41, SCRT1, NM_021104_sat
(53 "M74"):NOTCH2NL, PPM1D, Contig32099_RC, Contig30070_RC, KIAA1958, EIF2AK3, CPT1B, GORASP2, GNE, PHF16, C18orf49, RAB9A, APBB3, PHIP, TLE4, SLC5A3, BUB3, Contig51583_RC, FBXO5, NUDT16L1, MSL1, ZBTB34, DPY19L3, ANKRD40, MPP5, OSBPL9, ENST00000301688, CISD3, DLL1, ZBTB40, CPT1B, NCK2, ZBTB2, E2F4, C14orf104, FAM108B1, C17orf58, C4orf41, RELA, SUSD2, FRMD5, MTO1, VPS72, ELMO3, HSS00051729, AK097705, HSS00088050, ABHD2, hCT1970673, DKC1, TMEM189, AIDA, SLC4A7
(86 "M75"):POU2F2, HLA-B, AL080082, LAT2, APOC1, LCP2, GPR65, Contig46244_RC, HMHA1, CYTH4, TYMP, MAP3K8, FYB, Contig21200_RC, IKZF1, AB002330, ALOX5, TGFBR1, B2M, IKZF1, C3, POU2F2, LY96, Contig40209_RC, CD1D, WAS, SPI1, SLCO2B1, PTAFR, DSC2, MGAT4A, HCK, TREM2, LST1, LAPTM5, FYB, SCIN, KANK3, CYP2S1, KCNK13, WDFY4, PRAM1, IFI30, ADORA3, CCR5, KCTD12, ARHGAP30, RHBDF2, IRF1, HAVCR2, NINJ1, TMEM119, DOCK2, NLRC4, ARHGAP4, PTPRC, IL1A, CD93, TRAF3IP3, APBB1IP, MSR1, SH3BP1, MYO1F, PLCB2, RASGRP4, ARHGAP9, SIGLEC9, ST14, FGD2, HSS00146647, TBX18, hCT1970937.1, GNB4, C8orf60, HSS00001998, AL832882, C17orf60, AL832727, PIK3R6, TMEM106A, CYP2S1, NM_001645_sat, NM_004048_sat, X58536_sat, SLCO2B1, SLC2A5
(81 "M76"):RPL22, RP3-377H14.5, RPS23, RPS27A, FAU, RPL32, RPL11, RPL30, AL137354, RPS13, RPSA, RPL13A, ENST00000281678, ENST00000301513, ENST00000295127, ENST00000283333, ENST00000297943, ENST00000296320, ENST00000298463, ENST00000280054, ENST00000295471, ENST00000301690, ENST00000294727, ENST00000276575, ENST00000297304, ENST00000298026, ENST00000055264, ENST00000299386, ENST00000283696, RPL32, RPL37A, RPS23, NASP, RPS6, PFDN5, DYRK4, XM_210146, hCT1810581.1, hCT1953495.1, hCT1644335.2, XM_090434, hCT2290775, hCT1951143.1, hCT8695.1, hCT1644404.1, hCT13257.2, hCT12120.2, XM_087349, RPS7P5, hCT9348.2, hCT19569.2, TMEM229A, hCT201158.1, hCT1639952.3, hCT14065.2, hCT12305.3, hCT1640244.2, XM_210268, hCT2301107, hCT2328075, XM_115146, hCT1828316.2, XM_210436, hCT2270227, hCT7894.2, hCT1829651.2, hCT1821420.2, hCT27974.2, hCT1823041.1, XM_092963, XM_062436, RPL31, RPS5, FAU, AX721245, ENST00000279727, RPL9, NM_021029_sat, NM_001030_sat, NM_000973_sat, NM_000981_sat
(66 "M77"):AURKA, COL10A1, ZBTB44, PTX3, PURB, CINP, UNC80, CALHM2, CSRP2, RBM25, SPTY2D1, ATP6V0A2, Contig43038_RC, PTP4A1, TMEM41B, MUM1, C10orf57, HPX, ENST00000253272, ENST00000285459, ENST00000297972, PPM1B, TMEM116, UBR2, FRAT1, PPIL4, NUP155, ECT2, CRIPAK, MPHOSPH9, FAM120A, PYCR1, TGDS, TAPBP, WDR35, TPM1, SSBP3, GTF2H3, FRAT1, BAT3, IPO11, ZNF114, CINP, APOL2, MMS19, GTF3C3, SMU1, APOL2, FAR1, AK026873, hCT2299603, BC009228, HSS00250589, ZNF844, AL713660, HSS00124245, hCT2304096, LYRM2, AK094342, HSS00015025, hCT1648148.3, hCT1642170.1, hCT2322354, hCT12583.3, H15655, BET3L
(77 "M78"):RPL9, RPS27, THOC2, Contig33869_RC, HAUS1, SSR2, RPL17, RPL35A, RPS20, RPS9, PPP1R2, NFIC, ENST00000297786, RPL7AP37, ENST00000271084, NUP160, ENST00000273844, ENST00000297474, ENST00000294604, ENST00000283038, ENST00000288127, ENST00000298138, ENST00000253129, ENST00000298034, ENST00000273967, RSE_00000018566, ENST00000281504, ENST00000287529, ENST00000239975, ENST00000278963, CCDC59, RPL18A, BAT2L2, BTF3L1, LSM14A, EIF3H, ARL1, hCT1828630.2, ATP5G3, hCT8020.2, hCT1952794, hCT10008.2, hCT1642704.2, hCT12164.2, XM_172401, XM_210657, XM_067821, hCT1833679.2, hCT1644289.2, hCT1640786.3, hCT11404.3, XM_210215, hCT1639984.3, XM_068826, hCT1643073.3, hCT23389.2, hCT2271270, XM_063834, XM_210131, hCT1641444.3, XM_061997, hCT1847885.2, hCT1644366.1, hCT29649.2, hCT1970544.1, XM_065856, hCT28230.2, hCT1644350.3, hCT28993.3, XM_116488, XM_070846, hCT32911.2, hCT11192.2, hCT1959507.1, hCT1778583.2, hCT1829655.2, PDGFA
(77 "M79"):ATG2A, CHST2, C5orf33, Contig18967_RC, DNHD1, Contig31211_RC, MDC1, TMEM11, DLGAP4, GLG1, GTF2E2, ZNF469, GOSR2, DNAH2, ATAD3A, Contig45970_RC, YTHDF2, GALE, FAM102A, VTI1A, ABCB9, C16orf72, LIN7A, DOPEY2, SLC38A5, OR2A14, MOGAT1, FAM78B, KRBA1, C1orf52, AF085900, RSE_00000322806, VTI1B, SMCR7, MATN3, THRAP3, C7orf47, NMRAL1, CATSPER2, DYM, OSGEP, BUD31, PIGQ, IBTK, DIMT1L, MIPEP, GSPT1, C7orf60, LENG1, YIPF1, C8orf76, AMT, C8orf30A, TRAIP, YAF2, PARN, C17orf70, LILRA5, TSR1, GLI4, TAB1, CCNF, BAHD1, SLC38A7, XPA, hCT1644457.3, AL832101, HSS00024711, hCT2324955, AK056890, C2orf81, HSS00250439, hCT1970644, TICAM2, AK056566, ZXDC, ABCB9
(75 "M80"):CHIC1, C21orf45, KIAA1522, Contig18293_RC, AOC2, SLC22A4, TAF6, MAP6, C12orf35, GSDMB, CDK10, Contig6113_RC, SIPA1L3, ATP5SL, KIAA0913, DUSP5, AL050061, Contig15216_RC, Contig39469, KIAA1715, MAST1, RAB26, VPRBP, ABHD8, PLK5P, FASTKD1, KIAA0831, CTHRC1, FBXO44, LZTR1, ACIN1, NUDT2, UBE2L3, ZNF302, HSFX1, CARS2, FAM8A1, ORC4L, ATG4B, GGA3, TOLLIP, C17orf37, SLC25A27, UPP2, RNF181, ZER1, FAM86B1, TAPT1, GPR137, QSOX2, SH3BP5L, FAM57B, PDS5A, URGCP, HSS00212252, hCT1817567.1, AL833615, AK055164, HSS00385550, hCT2318563, HSS00267393, HSS00176427, BC037838, NSD1, NegCont_392, GOLGA3, GOLGA3, GOLGA3, GOLGA3, NM_001004327, ATG4B, ZFR, KIAA1543, SLC22A4, HDAC8
(70 "M81"):RSE_00000658006, UNC119, TNNT2, CLCN4, TF, RBP1, FAM189B, Contig5636_RC, DNA2, RASIP1, Contig50228_RC, DBT, TRAPPC2L, CD2BP2, AL117559, PCNX, PARP11, LUZP1, SORL1, CYB5R1, CPNE6, PURG, CD59, TNFRSF25, ENPP4, DNAJC18, DOK3, RHD, Contig29699, ABL2, IMMP2L, ENST00000295003, ENST00000276448, ENST00000300165, KCNK12, C15orf29, SLC5A3, FAM161B, MTHFR, SNX27, CD38, RNF24, PPP1R16B, DSN1, COASY, SPRY3, SMC1A, MYST1, HNRNPA1, RPP21, ACTL9, DVL1, MTMR15, NHEJ1, TMED4, ZNF707, hCT2282196, hCT1642281.1, AK054806, AK095853, hCT1826857.1, HSS00046294, hCT1971122.1, TNFAIP8L1, UBE2CBP, hCT2297386, BC040662, SCYL1, hCT1782979, TNFRSF25
(68 "M82"):Contig28285_RC, CDNF, RTN2, Contig11157_RC, Contig12874, Contig36419_RC, MSTO1, NRG1, FNIP2, DFNA5, Contig375_RC, TRIP11, Contig42854, PGAP1, AK023299, PRDXDD1P, ENST00000295647, RNF34, MTF2, AK056063, ZFP106, COMMD7, ZNF682, DIAPH1, ZFYVE19, ZDHHC16, REXO4, PRR16, SRFBP1, HTR1E, C2orf3, B9D2, HMGB3L1, ZNF85, ACOT4, LRRTM1, MAF1, PAPD4, FBXO4, ZNF785, HESX1, NDST1, HSS00138245, BC040181, XM_211704, AF339768, EML5, hCT1642552.2, HBXIP, ZNF793, EXOC1, hCT23682.2, HSS00183741, AK055212, hCT1960490.1, FABP5, HSS00334772, C2CD2, hCT22308.3, ZNF605, HSS00182989, AK000834, MAX, ITGB5, HRH3, KLHL17, NM_003463_sat, FXR2
(86 "M83"):HTN1, Contig14092_RC, IRF7, Contig8831_RC, C8A, AF070564, DUSP3, Contig28766_RC, NEUROG3, Contig30057_RC, Contig31412_RC, TRAV20, NM_018350, Contig30522_RC, EBF2, AK021677, PRRG4, RSE_00000727928, PPARA, PABPC1P2, TRDV1, ENST00000300012, CGA, HSP90B3P, SLITRK6, AK022482, AGBL1, NHEDC1, AMAC1, YSK4, KLF17, CABP4, TP53, PDILT, UGT2B10, ESRP2, GSTTP1, NM_032694, LIN28, GCET2, hCT2323786, AF009299, BC039444, BC039439, BC009366, HSS00264502, hCT2271362, BC012108, ZNF207, HSS00164469, BC034289, HSS00006334, XM_067193, HSS00266902, XM_171705, AK097152, AK025387, hCT1812336.1, HSS00176604, HSS00085627, AK024576, HSS00173685, hCT1956092, BC030747, XM_173120, XM_171621, hCT2332000, BC038204, HSS00094745, BC041482, XM_099063, AK093362, hCT1959406.1, AF052150, SNORD117, hCT2265580, XM_169372, AF131770, BC039393, AF085981, HSS00001399, AK093174, HSS00214301, hCT1962516.1, XM_067805, NegCont_525
(69 "M84"):ELMO1, NR2F6, TAB1, GOLPH3L, C2orf42, CCR10, ETFA, DYNLL1, Contig29142_RC, Contig40030_RC, PLA1A, HIST1H4I, RBM18, EIF4G2, PIGY, MSL3L2, AL157495, TMEM126A, RPL23A, RPF1, ENST00000297220, MRPL45, ZNF740, MRPL52, ELMO1, NUDT9, C8orf51, CCT7, RAB4A, WDR53, C9orf72, RAB18, FOXJ1, TACO1, CCDC78, SON, MAEA, IGSF11, UBQLN1, HIVEP3, AZU1, RPGR, LIN7C, SDF2, DZIP1L, POLR3H, ZSWIM1, ARL6, TAF7, HS2ST1, AGBL4, BCL2L10, AK055143, hCT11631.2, HSS00246025, hCT1808967.1, ITPR1, AK090892, TMEM39A, hCT1971351.1, HSS00186258, AL833080, BC037533, AF086507, hCT12711.2, AF086424, DTX4, AW973537, NM_005998_sat
(59 "M85"):NKAPL, KCTD4, AI127067_RC, PLS1, SLC27A1, C12orf51, C16orf52, Contig46755_RC, Contig27184_RC, KIF2C, MYOM1, BCKDK, NRIP3, KCMF1, KLHL36, KRT10, GTF2B, Contig34438_RC, KCNA6, RFC4, GSTK1, PTTG2, C17orf101, ENST00000297783, PARP8, POPDC3, RP9, CCNB1, C13orf27, ESYT3, UBAP2, ALK, HAX1, IFIT1, SRCRB4D, HIST3H2A, ZNF143, RGS9, RND2, ALMS1P, H2AFV, REPS2, MIOS, HCN1, FBXO34, C5orf56, AK022947, hCT1970537.1, PPP2R2D, XM_210086, hCT2265115, XM_068262, BHLHB9, HSS00012308, hCT1788782.2, KIAA0141, AK026119, AK098629, AIP
(59 "M86"):TIMM8A, MRPL1, MOBKL3, SSH3, RAB33A, MRPS28, TUBA1A, TUBB4, ANKS3, MGST2, DHX38, ROBLD3, PER1, RSE_00000670375, TCEAL2, ENST00000295192, ENST00000284325, ENST00000295286, BRMS1L, ENST00000270751, SART1, INO80, WDR81, PCNT, SMARCB1, PMPCA, TUBGCP6, TTC30A, GFER, NM_182794, ARFGAP1, JARID2, PPP2R1B, CHRD, WDR19, UCK2, STX7, WDR90, PPP3CC, BRSK2, ZCCHC9, KIAA1310, NDUFB5, BRP44, XM_068475, AK023150, hCT9444.1, hCT1641316.2, hCT1830066.2, hCT1970579.1, XM_210258, AK026783, hCT2279816, HSS00095485, hCT2269260, UBR5, BCLAF1, MT1L, MGST2
(64 "M87"):SLC22A7, NPAS1, EHD2, PRG3, THRSP, Contig16217_RC, Contig21657_RC, SLC35D3, AF124819, FCAMR, U84510, ENST00000282754, H2BFWT, ENST00000287503, AF220234, AK026407, OR2H2, YARS2, TAS1R2, DDO, PTOV1, S100A3, FSCN2, NCRNA00174, SSX9, B3GALT1, AFF3, XM_209625, HSS00332757, PHF11, HSS00063523, XM_068865, AK021617, COMMD7, AK026269, HSS00221894, XM_210503, BC002581, OR5F1, RP11-165H20.1, HSS00058585, hCT2265830, HSS00095631, HSS00041008, hCT1643293.3, hCT1959389, BTG1, HSS00264738, HSS00209094, BC014063, hCT1817763.2, AK024595, HSS00198607, hCT2254710, XM_210338, NegCont_84, NegCont_712, SHISA7, NANOS2, hCT2343512, CD000270, FBXO48, NM_000035_sat, C6orf165
(56 "M88"):GFI1, ACACB, Contig53488, CC2D2A, CROCC, CCDC88B, ENST00000299187, ENST00000296470, ENST00000294913, ENST00000282988, HGSNAT, AF147412, RBM6, SEC13, WDR62, ZNF580, RGP1, MED25, CALML6, TOP1MT, MED22, PAF1, C6orf136, hCT1822624.1, EEF1B2, hCT1639962.2, hCT16862.1, XM_065655, RPL21, hCT1960502.1, HSS00346693, hCT1818412.1, hCT2309330, hCT11100.3, hCT30316.2, ARHGAP19, hCT2318732, ING5, hCT2325953, AK056249, hCT1643483.2, hCT2326181, HSS00049328, hCT30143.3, XM_116625, hCT2270022, DSE, hCT1641628.3, BC029166, RNF111, hCT1641812.2, hCT15450.2, hCT2316782, HSS00125961, hCT1823247.2, NM_002569_sat
(59 "M89"):BCAP29, Contig24815_RC, ELAVL3, KIAA0649, SF3B2, TNK2, RPL39, STARD9, ANKZF1, SFI1, LGR6, BET1, TEX9, ARIH2, TBCA, KCNE2, DPP8, LRRC56, ENST00000245227, PACS2, RSE_00000625145, ENST00000271101, NM_032631, ZHX3, B3GALNT1, SSBP3, SEC61B, HSBP1, SKP1, MCRS1, B4GALNT4, MAN2A2, CNNM3, SLC39A13, ZNF335, ANKRD23, ANKS6, ZNF276, N6AMT1, SLC16A14, GTF3C5, EWSR1, WHSC2, INPP5K, C11orf2, ANKRD12, EIF3M, RAPGEF1, EIF4E1B, HSS00101952, hCT1639929.3, HSS00011895, AL117553, hCT1814592.1, hCT2256327, hCT1829701.1, HSS00330342, TPCN1, OVCA2
(62 "M90"):DUSP8, PRKAA1, GNA11, PCMTD2, DPF1, Contig24259_RC, RICTOR, AF052108, CDKL2, RLTPR, WBSCR16, ALS2, TAS1R1, ENST00000301253, NM_031943, C4orf50, GOLGA3, GLTPD1, TRIM3, TIMM8A, PAXIP1, CENPJ, ZBTB45, DNAJC9, TRRAP, LEMD2, THOC4, PRPF39, LPCAT4, ZNF692, SUPT6H, C9orf82, CHERP, PARP11, C7orf64, SLC9A5, TYK2, KTELC1, NOM1, SENP5, HSS00092698, SOHLH1, hCT1970794.1, hCT1953481.1, PSMG1, AK095091, BC004287, HSS00102451, GOLGA3, GOLGA3, GOLGA3, GOLGA3, GOLGA3, GOLGA3, GOLGA3, GOLGA3, GOLGA3, GOLGA3, GOLGA3, GOLGA3, CR608596, SLC9A5
(58 "M91"):SPAG5, CD109, TTRAP, Contig27793_RC, BTBD3, Contig60864_RC, MGAT4A, NRCAM, CBL, EPHX2, Contig56338_RC, ACTR3, WIPI2, DUSP3, SH3KBP1, UBE2F, LARP1, DNAJB6, C7orf23, C6orf70, KCTD1, NAT10, NRBF2, PTTG3P, FEZ1, SLC25A38, ZBTB11, CCNDBP1, KHK, CDRT4, RDH14, SH3KBP1, PAMR1, PYCRL, DEDD, MAPK9, C17orf71, DDRGK1, PTTG1, ACSL6, PANX2, MED18, C10orf111, MUM1L1, ANP32E, TMEM126B, TTLL3, JMY, XIAP, AK027256, AL832615, U66046, CCDC122, MTR, GRB10, FAHD2B, NM_001001681, EPHX2
(63 "M92"):PMS2L3, Contig38630_RC, TRO, GUCY1A3, FXR2, CUL1, SNRPN, CCDC149, KIAA0427, GNPNAT1, VPS37D, DEXI, METAP2, GNL3L, TRIM66, MBD4, SAPS1, Contig40785_RC, GK, GAS2L1, ETS2, NUP37, SLC2A4RG, HSDL2, CCM2, FRAT2, ADCY4, L3MBTL2, ATG9A, SLC35F3, ZNF786, ABHD11, SCMH1, PLEKHO1, FAIM3, AMDHD2, RHCE, FAM89B, RNF8, NCOA6, BAT5, C19orf12, GPATCH2, NM_014127, C22orf39, MRPL4, ZNF43, TCF20, TFDP1, ARHGAP26, PRPF38A, HSS00225998, AK094967, BC038442, hCT1971326.1, BICD1, TAF9B, AK095239, AF086143, hCT2260869, FOXG1, RHD, SMC1A
(61 "M93"):PHLDB2, RARRES1, STT3B, HOXD10, Contig26975_RC, Contig10071_RC, PRR23A, AK001101, PDLIM5, TMEM38B, PACS1, TNNT3, Contig32138_RC, Contig6164_RC, CNTD2, DTX3L, C18orf45, RAPH1, AK021948, DNAJB7, FGF19, PART1, ZC3H18, PKD1L3, DNAH3, MAS1L, KIAA1009, ILDR1, LRRC43, HSS00252592, BC038744, BC041356, XM_168122, AL049355, XM_210492, XM_166779, HSS00085772, SAV1, hCT14442.3, XM_108295, HSS00087976, HSS00051681, hCT1643795.1, ANKRD19, BC041397, hCT1647094.2, AK055656, BC022395, AK093814, AK001120, hCT2328926, HSS00022849, HSS00216526, HSS00009528, ZNF705A, XM_069039, XM_115202, HSS00143309, HSS00082952, HSS00054159, NegCont_514
(58 "M94"):FBXO9, SCN11A, Contig40251_RC, ERI2, PGAP2, ECSIT, MTR, Contig38476_RC, Contig26077_RC, CES2, N4BP1, DDHD1, Contig11093_RC, C1orf31, ACY1, ZKSCAN1, C17orf96, LASS1, MYO15B, HSD17B8, CREB3L4, AK056142, C14orf45, PAAF1, ZNF518B, AL080072, CLTB, ZBTB3, C11orf51, GSS, HIST1H2BD, SORCS2, PCBD2, C22orf25, AFTPH, PCGF1, NT5C3L, CHCHD5, COQ4, PGS1, HDHD2, FAM86C, B3GAT1, C19orf50, HSS00343882, ZNF879, HSS00173972, PYCR2, HSS00339573, HSS00137371, hCT1814876, AK094031, HSS00128982, C15orf62, XM_090967, AJ001873, PNRC2, B3GAT1
(51 "M95"):HIVEP3, TMEM81, ALDH3B1, RBMX, C5orf41, C9orf103, CXorf1, AOC2, SLC24A1, ASNSD1, Contig38724_RC, OTUD4, HS6ST1, DIRC2, ENST00000291206, S100A16, DUSP7, SFXN2, ASMTL, TRAPPC6A, C4orf34, CUL1, LIN9, RIC8B, MAST2, SUMF2, PSPN, SLC17A5, SEMA6B, DPAGT1, AKAP8L, SNRNP48, ARNTL, EED, PCID2, NM_152714, MORC3, OGT, PYGO2, SEMA6B, hCT2300769, HSS00069799, RASGRF2, XM_175109, HSS00004092, BC030122, hCT2267424, XM_211447, BCL7B, TOMM5, SLC17A5
(84 "M96"):HIST1H3E, NPC2, PRKCSH, Contig41905_RC, KCNJ3, MYL6B, CDKN2D, FAM153B, H3F3A, RARRES3, MYCBP2, HNRNPF, AASS, PFN1, BAZ1A, PPP1R7, C1orf151, HIST1H3J, SLC8A2, COX8A, ACOT7, CLIC4, OLFM1, CAPN7, CACNA1G, ASAP2, DBC1, CA4, PIN1, SFRS9, ACTL6A, YBX1, PTPRN, ENST00000282202, NEDD1, ANKRD57, TCEAL3, CCDC85B, REEP3, ENST00000294270, AK057857, SSBP4, FAM136A, CBFB, FAM111A, LBH, B4GALT2, CRYZL1, EXOSC8, AIDA, NFIB, FAM114A1, ACTL6A, BCL2L2, LYSMD2, CYHR1, H2AFJ, SNAP23, KCNIP3, WHSC1, PKM2, C6orf114, MCM5, DERL1, THOC1, SEPT10, LRIG3, INPP5A, STK40, AGTRAP, MFSD3, PTPN13, ATF1, NUDCD3, AF075112, hCT1970687.1, hCT2292841, SEMA5B, hCT1829108.1, YDJC, ZNF766, hCT1643217.3, hCT2328582, RNF187
(76 "M97"):ANAPC11, Contig18780_RC, Contig40222_RC, ETNK1, TMEM85, Contig26150_RC, DUSP14, Contig39249, Contig30274_RC, KIAA0754, FOSB, Contig14280_RC, SUMO3, NCAM1, Contig8894_RC, Contig29380_RC, AF035318, Contig35949_RC, Contig13908_RC, RARA, IER5, AK024877, AK022102, DLGAP4, DAAM1, AK025081, AK023542, RSE_00000343804, AK026820, ENST00000279874, AK022473, AK056901, AK021423, AK056007, AK055021, Contig9770_RC, CCDC149, STOML2, C12orf51, LCE2C, ZNF559, SESN3, BDP1, C8orf44, C20orf117, SUMO2, TRIM21, HSS00051214, AK000843, SIPA1L1, HSS00046142, AK022374, RDH11, hCT2257800, AK094004, AK026915, BC026277, AK025038, AK025271, C14orf179, AL049390, BC015194, HSS00291630, BC035772, AL832656, BC040563, AK091942, AK097064, hCT1970539.1, AL137645, AK021924, ZFP14, HSS00296948, GUSBL2, CSNK2A1P, RSE_00000336386
(72 "M98"):HOOK3, Contig48954_RC, GGT1, CRHBP, KDM4D, TWF2, Contig29513_RC, Contig41954_RC, APH1B, VGLL4, C1orf63, CRYL1, Contig34201_RC, NCK1, PBX3, TASP1, TMF1, ASH2L, CENPH, DHX58, AF075057, VSIG10, EFCAB2, ENST00000236199, GMCL1, NHLRC2, ZNF837, THAP7, DTD1, SOX18, TUBD1, RIT1, B4GALT3, AP2S1, PCGF6, SFRS12, PHF7, MCM2, CDC73, BANP, ZNF454, hCG_1817306, TMEM62, CHMP6, C2orf49, CCT5, ZNF655, BANP, CDK12, TLE3, DUS2L, ATRN, PEX16, ATP2C1, SNX4, NSD1, ILF3, C2orf67, C10orf104, HSS00001735, ADAT2, AF086375, HSS00056061, tcag7.907, AK095567, LRRC27, CC2D2B, AF085954, HNRNPA1L2, AK054953, CCDC84, SLC4A8
(61 "M99"):Contig11604_RC, RAB7L1, SH2B2, SKI, NHLRC3, PNRC2, MICALL2, PDE4DIP, Contig54491_RC, Contig27144_RC, ARG2, Contig25075_RC, ACADSB, GSTA4, Contig37895_RC, CEP76, CCDC104, NUCKS1, SAP30L, C17orf108, DYNC2H1, FAM164C, LSM10, CHCHD7, ACADM, KLHL36, PRMT6, C12orf28, CCAR1, ZNF557, BRD7, ADHFE1, MOBKL2C, CDYL2, SMAD2, TMEM209, FZD5, FBXO9, ZNRF2, PEX7, ADAT3, CCDC113, LIN7B, AHCTF1, ABHD11, RPA1, VPS13A, PSIP1, C14orf143, AK091667, RPGRIP1L, HSS00366507, HSS00049046, AK001910, GTF2H5, HSS00206787, UGGT2, AF131779, TAF9B, GSTA4, ARNTL
(56 "M100"):AF035278, GALNT7, DNAJB12, TADA2B, C5, CTNND1, EIF2C4, MARS, Contig6514_RC, FUCA1, Contig25943_RC, PLSCR3, Contig37142_RC, Contig45924_RC, SHFM1, CKS2, SF3B1, KIAA0141, SEC14L2, AK021524, AK022044, CLPTM1L, BBS1, DMKN, ABHD14B, SMNDC1, TMC4, ACADL, FAM50B, ANKRD36BP1, PPP6C, KIAA0922, NOP16, MED15, SFT2D1, C17orf65, KIAA1407, ACP2, C7orf50, RANGAP1, ZC3H7A, FAM83D, CCDC71, LONRF3, CLCC1, DHX35, hCT2308449, hCT2271603, HSS00375512, FAM173B, C10orf85, AL832616, XM_068432, BC037912, TRIP12, LBX2
(72 "M101"):Contig42599_RC, ICA1, VRK1, Contig43415_RC, Contig25794_RC, LYAR, CTNNBIP1, FGFR1OP2, SERP1, VPS37C, DPP8, SMARCA4, SLC23A3, Contig51392_RC, PPOX, CDC42SE1, H2AFV, CCNA2, PSME3, E2F5, PRKAA1, RSE_00000203274, GOLGA8F, PRSS27, WDR54, PIGZ, BCO2, C16orf68, AK057150, ALG2, CALCRL, SYNCRIP, YIPF2, ORC2L, STX12, ACCS, C11orf1, NUP98, THAP2, DERL2, INADL, SRP54, MBD5, DMXL1, SETD4, ZNF555, DEPDC5, VWCE, HMG20A, RCOR3, RTF1, TSNAX, FBXO8, ABHD5, NM_182704, PRPF38B, STYX, GON4L, CARD14, TANK, GPLD1, C1orf144, KPNB1, ANKRD13C, AF070565, NCRNA00171, AL832086, XM_211811, TXNRD3IT1, AK095436, BC038720, WSCD1
(53 "M102"):LY6H, ZBTB10, ZNF788, BST2, ACOT13, Contig44383_RC, CTSL1, Contig41798_RC, PDE3B, CETN3, ACOX1, ALG5, PPP1R1A, CAPZA1, TLK2, Contig34947_RC, C8orf82, C6orf155, KCTD15, MAPKAPK5, NSMCE1, MCM3AP, ASAP3, FAM35A, MAFG, AFG3L2, NM_022907, SFRS7, ACOX1, FTSJ1, CDK11B, FTSJ1, TUT1, SLTM, EGFR, DUS1L, VPS26B, C12orf45, TMEM107, HSS00376222, PLEKHA1, TSPAN19, HSS00053669, HSS00011507, BC036581, HSS00029675, HSS00094685, hCT2302266, hCT8710.3, MLL5, AK000561, DDX3X, SLC20A1
(75 "M103"):TIMM9, MXD1, SLC30A7, TMEM33, STYXL1, NANOG, LRRC50, NUP50, TRIP12, C21orf59, PAPPA, RP11-144G6.7, AK022420, FKBP9L, SPCS3, TUBA8, WWOX, CPNE5, HIST1H4F, PIAS3, RAD23B, BBS9, NSUN2, EXOSC10, PLBD2, HIST1H2BO, H2BFS, GFM2, DHDDS, CEPT1, CDH23, SCRN2, TTC8, IL17RC, PMF1, ORAOV1, CAPNS1, ZHX1, EIF2C1, SPG20, HIST1H2BK, HIST1H2BN, HIST1H2BM, hCT1640158.3, HSS00104556, hCT1764839.1, HSS00143473, hCT1639978.3, AK092249, XM_172591, BC005066, UVRAG, AF086114, hCG_2022304, hCT1845721.2, POLR1A, MAP1LC3B2, HSS00168882, HSS00178496, hCT1642443.2, NegCont_318, TRIP12, TRIP12, TRIP12, TRIP12, TRIP12, TRIP12, TRIP12, LRRC8A, PAPOLA, BX537891, hCT1641706, AMY1A, PMF1, MUT
(54 "M104"):ETHE1, RQCD1, TBCD, Contig33574_RC, CAD, MTA1, TBL2, KIAA0652, Contig40252_RC, MAD2L1, RBMS2, MARK2, TIMM8B, C13orf18, ENST00000298862, FAM40A, ENST00000295906, NM_133483, RSE_00000841892, ENST00000294482, FBRSL1, NEIL1, ENST00000274927, AK025126, FAM131C, SNRPB2, NSMAF, FAM100A, N4BP1, TBL2, PTPN23, PKD1, SSR4, GAK, ZC3H7B, TSHZ2, MAPK11, MRPL30, TMEM55A, RNF19B, RBM19, HSS00143642, hCT1643114.2, AK094447, BC037799, C7orf51, CBX5, CACNA1C, BC011455, HSS00366849, AL713694, MRPS23, PUM2, SFRS14
(54 "M105"):UBA2, Contig30392_RC, DHX15, FOXG1, MAPKAPK5, EIF2B2, JTB, DUSP22, ZCCHC8, SFRS11, GTF3A, ZNF706, H2AFZ, FOXK2, PLCB4, HECA, Contig27616_RC, BCL2L13, NAA30, ALDH5A1, POLR2H, SLC25A45, LRRC34, PPTC7, DNAJC4, PHF21A, PPFIA1, HEXIM2, SERAC1, CCS, HNRNPK, TMEM57, NM_032763, PAIP1, DYNC2LI1, KCNJ9, PNMA5, UBE2K, VAPA, CCDC25, AJAP1, WAC, CLP1, NM_131915, TIA1, UXT, GCA, HSS00401247, AF085837, RINL, XM_212323, NegCont_137, DKC1, FBXL22
(50 "M106"):CAPN13, ENPP2, PLA2G16, PIGT, BEST1, MVP, SOX2OT, CDS1, ENDOD1, MVP, AGPAT4, DNM2, EFNA1, MYO1E, WIPF1, ACSS2, ELOVL1, PDE6B, FA2H, CLDN11, RBP7, JAM3, HOXD1, CAPN13, TTYH2, MOBKL2B, CNDP1, TRPV6, LASS2, CD97, C1orf38, PLLP, CLMN, ELOVL1, C7orf20, HS3ST5, HPS5, CLDN11, GLIPR2, RNH1, ADSSL1, AF007136, XM_212411, BC040270, HSS00053194, BC035119, hCT2293451, HSS00341960, SH3TC2, ABCF2
(58 "M107"):Contig41404, MPPED1, KALRN, C14orf132, TRMT112, LMO4, EPHA4, RGS4, KIAA0802, GRIA3, SATB2, FAM117B, DIS3, BTBD9, LASS6, AP3S1, NAGPA, MAP3K9, LSM11, ATF2, GLCCI1, LIN28B, PLXNA4, RAP1GAP2, Contig46341_RC, HOOK1, TMEM132D, RASL11B, GRM5, AK023027, CPLX3, THY1, BTBD2, HS6ST3, ARHGEF7, FAM20B, CABP1, ELAVL4, TRIM23, ARHGEF3, SEPT3, MRPL44, KCNC2, KCNB1, CHM, TMEM106A, CELF5, CYFIP2, JPH3, hCT1786307.2, HSS00240808, AK094803, hCT2261286, AK055724, AL355687, AL137424, BC037340, THY1
(83 "M108"):IL1R1, EHBP1L1, SERPINE1, SCHIP1, FBLN5, S100A11, MTHFD2, LMOD1, RUNX1, AL359062, CD14, VCAM1, CFI, NM_018545, ACTG2, PRSS23, VSIG4, CLIC1, TCIRG1, Contig4595, THBS1, NNMT, TNFAIP8, BMP6, CASP4, MYOF, SERPING1, SHE, CLEC2B, TFPI, PLN, GNB2L1, ACTA2, ANXA2, VASN, PERP, C20orf54, PSTPIP2, RHBDF1, BACH2, NXN, AK055364, ENST00000285338, NES, TINAGL1, KCNAB1, FXYD5, DSC2, ANKS1B, ALX3, PMFBP1, NM_080430, STAB1, GJA5, LRRFIP1, CFH, MAP3K6, FHL5, IRAK3, PECAM1, APOL1, EPN2, RASSF1, SLCO4A1, CASP1, F11R, FAM129B, COL4A1, B4GALT1, EBF1, hCT1764595.2, AK023752, ANXA2P2, ZNF835, CSDA, hCT2252339, ANXA2P1, TNFRSF10A, SLCO4A1, Contig4595_sat, NM_002217_sat, NM_000204_sat, NM_006169_sat
(62 "M109"):MCTP1, Contig53048_RC, GABBR2, ADRBK2, CADPS, AMPH, PCDH8, PSD3, SNX10, LHFPL4, GRM1, MSTN, NELL2, EPHA4, PLK2, DENND5B, ST8SIA3, ORC6L, Contig45618_RC, KIAA0513, FGF14, CDH18, NOVA1, C1orf173, MYT1L, KCNJ6, CHRM3, NM_017786, UBE2QL1, STMN2, VDAC3, LDB2, BASP1, CLTA, TRHDE, BAI3, PITPNM3, KCNN2, ENST00000276807, AK026384, PRICKLE2, MAP2, MACROD2, LRRC2, KCND2, PDPK1, OPCML, FBXL16, C1orf103, MED10, NT5DC3, ANKH, SMAP1, UBE2E2, KLHL12, C6orf72, AK096481, RFPL1, hCT1659843.2, SLC8A1, C2orf80, hCT1829585.2
(55 "M110"):Contig32834_RC, AZIN1, SNAP29, GRK4, GAGE2C, PCBD1, NEFL, PDHB, INPP4A, CRTAP, CDC37L1, Contig30828_RC, Contig32810, DNALI1, SLC37A4, C13orf18, MLF1, ZNF552, ACBD6, RPL23AP7, LZIC, SLC4A8, CRELD1, LMAN2L, ACTR1B, SPG7, SPG7, MFN1, BECN1, RBMS2, MAD1L1, PML, TOP1, PRKRIP1, WDR13, CHTF8, TCF25, CBWD2, GPS1, HIATL1, KIAA1704, ORMDL3, hCT2286411, HSS00058794, BC000922, PDXDC2, XM_091633, hCT2333158, PVRL3, AF251189, SOS1, DFNB59, AF086502, XM_065454, BC027906
(58 "M111"):GSTZ1, Contig61202_RC, MGRN1, KHDRBS3, NUDT3, GPC1, ZDHHC8, CHFR, CD47, FUS, FPGS, PDE7B, Contig26712_RC, SNX1, C17orf49, DHRS11, C7orf11, AF075063, NCRNA00116, C17orf69, PUS7L, SRBD1, NLE1, SLC30A4, PAK2, C1orf159, PUF60, NAA40, NUP50, ITPA, PRR22, TLE6, TBC1D22A, SNX8, EML3, MSH5, TARBP1, DUSP19, IRAK4, ARHGAP1, AK055008, BMPER, AK096978, HSS00209623, hCT2251845, XM_211627, HSS00393066, HSS00330739, HSS00001365, KCNIP4, AL110206, PMPCB, TRIP12, TRIP12, SPNS1, NANOG, CES2, GSTZ1
(58 "M112"):RSE_00000028420, AIFM1, BAG1, BRWD1, NM_014392, TSPAN1, DCI, ITGB4, MTHFD2L, SLC25A44, Contig55242_RC, Contig55248_RC, MAGOHB, NDUFS3, CRADD, NDUFB10, C7orf16, C7orf42, MUCL1, C20orf94, NRIP2, ZNF641, NM_139016, ELOVL6, PLAGL1, TMEM49, TADA3, DCUN1D2, ZNF415, PIGX, MTHFSD, SEC22A, SPG21, TMIE, SH3RF1, CLTC, ARL6IP4, ZNF70, ZNF626, UBR4, DEDD, ARRDC3, KRTAP21-1, FZR1, RNASEH1, UNQ2963, U79277, hCT2292881, C16orf62, AK056250, TATDN1, C2orf76, HSS00337385, C2orf72, BM980785, PPP1R3F, ERI3, OR14I1
(45 "M113"):Contig34844_RC, OGDH, MED13L, ARHGEF9, GMPR2, EPAS1, Contig52814_RC, KIAA2026, PTPRD, ACAP2, ISOC2, PURB, LCOR, AAMP, ASH1L, RAB35, PIP5K1A, GGT7, RASA2, C15orf5, NMT1, SUPT4H1, SFMBT2, HSS00104970, AK021887, HSS00176616, AF086031, BC022424, NegCont_916, PIP5K1A, PIP5K1A, PIP5K1A, PIP5K1A, PIP5K1A, PIP5K1A, PIP5K1A, PIP5K1A, PIP5K1A, PIP5K1A, PIP5K1A, PIP5K1A, PIP5K1A, PIP5K1A, PIP5K1A, PIP5K1A
(47 "M114"):SNRPD3, SKAP2, QARS, RAB21, AF085351, GIPC1, MRPL42, RNF126P1, USP19, COPS2, FUBP1, NAGLU, GLRX, RASSF4, ASPSCR1, SREBF1, RHOT2, MTMR14, TRPT1, SLC35B2, RNF126, HIST1H3D, TYSND1, CACYBP, STK25, MST1, C5orf45, DCAF8, ITFG2, RHOT1, CENPT, SAMD8, KIAA2013, PRMT7, GFM2, RASSF4, GRK6, SNUPN, HSS00011823, SLC25A35, SNORD58A, HSS00011822, C16orf86, TOP1P1, BX538256, hCT2275836, C9orf169
(53 "M115"):PHF19, TMED10, CDKN1C, SPP1, TYMS, ASPA, SLC31A2, FMO5, HBEGF, TIAF1, GYPC, UNC5C, NDRG1, CREB3L2, TALDO1, CNNM3, TANC1, CRTC3, FUCA2, AK024517, KIF19, BAHCC1, PSEN1, KCNQ1DN, MOG, AZGP1, NT5DC1, ARVCF, SLAIN1, NDE1, OLIG2, SPTLC2, LIPA, UBIAD1, SUN2, GPR62, ARHGEF12, MIF4GD, PLD1, SEMA4C, FLNB, DOCK5, TTC7A, ANKRD13A, BC037932, RTKN, RTCD1, HSS00128455, FRMD4B, HSS00041213, AK096235, SORT1, SLC31A2
(61 "M116"):PCP4L1, SORBS1, SCML1, UGGT2, AOC3, KDM3A, Contig16496_RC, ACTA1, S100A4, HNRNPAB, SAP30, WDR76, Contig30931_RC, Contig41139_RC, Contig38805_RC, Contig57441_RC, S100A4, RPL15, ATP13A3, ABCG8, RBM25, APEX1, NEU4, KIF24, CENPBD1, RRAGA, CEP290, MYCBPAP, NUCB1, ELP2, CCDC41, MED6, PPA1, WBP2, COG2, ZNF83, ACVR1, APEX1, TM9SF1, GOLT1B, GTF2E1, GGPS1, PODNL1, ZNF471, TMEM115, PHF23, SMAD1, EIF4H, COX11, HSS00371968, AK056384, AK090989, BC030118, hCT1815320.1, HSS00259204, ZNF737, AK096761, BC013931, GSTO2, ABCG8, ABCB8
(61 "M117"):C1orf128, PDSS2, Contig38647_RC, CBX4, Contig43703_RC, CDC42SE2, RAPGEF2, C3orf37, LRRFIP1, TMEM39B, UBE2S, Contig29754_RC, RIN1, SAMD10, CEP110, AF131795, Contig31994_RC, PLXNC1, Contig35659_RC, CDK8, AJ227875, AK021509, AK021921, KCTD8, AF085859, AK023947, AL390150, AF075018, AF088024, AK054922, AK026466, C2orf47, MORF4L1, NM_145656, PPIL2, SNURF, PPP1CA, SLC26A8, CUTA, CBX4, BCS1L, ZFAND2A, MRPL33, HSS00264781, AK024979, AL713780, RPL32P3, hCT1640583.2, BC032027, AL110203, HSS00221934, hCT1800788.1, HSS00376220, BC029472, HSS00100453, AK054895, XM_210501, AF147426, hCT14363.3, AL050063, AK025052
(51 "M118"):ATXN1L, Contig11666_RC, Contig48290_RC, ISOC1, EHMT1, NARF, KIAA0564, RNASET2, C11orf10, PSMC3IP, ZC3H11A, Contig36913_RC, ZNF787, OGDHL, ICAM5, PRELID2, RRAGC, PLEKHH3, AK056757, FAM160A2, ZBBX, MTRF1L, CNNM2, RCC2, ATG4D, BRMS1, NCRNA00095, DIRAS1, C20orf4, MRPS34, NFS1, TTC21A, SIRT7, PMS1, OSBPL2, C10orf28, DSCR3, THAP11, ZSCAN21, EIF2B4, NEO1, TRIM39, LRRN1, PRMT8, TSSC4, OTUD7A, HSS00048705, HSS00214115, DKC1, DEFB124, SLC5A3
(57 "M119"):SV2B, NPY1R, ERC2, MKL2, EPB49, FAM169A, SYNGR1, SNCA, SYNGR3, AF070595, CHL1, CEND1, AK5, SNRPN, CADPS, CLSTN1, Contig37978_RC, SYT7, INPP4A, WNK2, WASF1, BAIAP2, GNAO1, ARMC9, KCNMA1, CCDC85A, INA, C1orf115, AK055647, MYH10, SPTB, DNAJC5, OCRL, PPME1, C9orf45, MICAL2, ZNF827, NCDN, ARL6IP1, PTK2B, WDR7, ATP1A3, SYT13, NEUROD2, SLC25A14, SULT4A1, RNF19A, PPFIA3, RASA1, NM_175894, AASDHPPT, SNRPN, AL833050, AK095844, LPHN3, AK096580, SULT4A1
(70 "M120"):GADD45B, LIF, SRGN, IFNGR1, SGMS2, LAMB2, ADAMTS1, GPRC5A, SVIL, ZFP36, CLEC10A, FOXF1, CXCL2, ITGA5, CLDN5, MYO1G, DUSP9, JAG1, FOS, TACC1, CEBPD, GADD45G, THBD, CXCL1, UNC45A, DUSP1, SGK1, KCTD10, ESAM, ELTD1, ARID5A, SUGT1L1, ESCO1, ZSCAN18, MAP2K5, MFSD4, MAFF, RTEL1, FBXO11, LYPLA2, CBX1, BTG2, OSM, KLF4, FAM129A, HYAL2, CCND1, CDKN1A, IL15, MALL, IL15RA, SVIL, HSS00223815, NAMPT, AK090626, AF086525, hCT2312544, hCT2319251, XM_211332, TACC1, TACC1, TACC1, TACC1, TACC1, ANKRD56, TMEM173, NM_002089_sat, NM_006705_sat, TNFRSF6B, RTEL1
(55 "M121"):SRRM1, SERF2, CKLF, ENO3, GNPAT, GNL2, ATP6V0E1, KIAA1432, TMPO, UBE2D4, SGCD, MAP6, REP15, AF086534, NPEPL1, MCM5, MRPS17, RBM4, C8orf41, ALOX12B, GEMIN6, BRI3BP, RNF160, EZH1, TMEM170A, NR2C1, C11orf66, GPR45, TTL, CCDC151, SGSH, FARS2, SF3A2, LAS1L, CHTF18, MED20, C1GALT1C1, C14orf142, CRIPT, AK092825, hCT1646386.3, AL162045, hCT1819050.2, hCT29241.3, HSS00085853, hCT2260935, XM_171216, hCT1651665.3, SMCR6, AL833240, AF075012, ZNF880, DHX9, CYP2B6, CYP4F11
(57 "M122"):U52827, SATB1, RUNX1T1, TMEM56, Contig1007_RC, DNM1, PLCXD2, Contig21407_RC, TMEM229B, Contig44271_RC, FUT1, Contig20603_RC, KIAA1107, GNAS, MYO5A, PCDH7, LONRF2, KIAA0368, SULT4A1, EIF4G3, LMO7, CPEB3, Contig56262_RC, SBDS, PKNOX2, LRRC4C, AK055705, LRRC4, PRKAR1B, PLXNA4, MEF2D, BEND6, SYP, SFXN3, USP15, CLASP1, LNX1, TBK1, VPS13A, ZNF142, LRFN5, SV2A, FGD1, MAP1A, DOK6, HSS00248228, L31955, BC037800, XM_113795, AF075003, XM_085242, ZNF204P, hCT28565.2, NegCont_556, CPLX2, CACNB4, SLC17A7
(57 "M123"):MORF4, PGK1, C22orf29, SIDT2, BDP1, Contig14669_RC, THSD7A, BTBD1, DCK, MMADHC, EPHA10, Contig15261_RC, SDHB, C14orf109, KIAA0947, PLEC, TFB2M, CAPRIN2, OTUD1, AMN, RNF208, C20orf7, ENST00000268555, ENST00000299129, SUMO4, HCCS, MRPS30, COG1, AGGF1, BCL9, ZNF673, CNOT7, DNAJC8, PDE12, ARHGAP33, RAB2A, LRSAM1, PSMA7, KIAA0528, PTPRA, RGS4, hCT1971141.1, hCT2292839, XM_168354, AK091805, hCT1644396.1, hCT1641468.3, AK024225, hCT1641204.3, C3orf25, AF086027, AK094457, HSS00104805, hCT1640487.2, HSS00180931, AK023682, RAP1GDS1
(46 "M124"):Contig43419_RC, Contig29529_RC, Contig16722_RC, Contig24240_RC, CCT6B, Contig30461_RC, Contig37267_RC, VPS11, NM_024934, SLC25A10, LSM14B, DHX9, C10orf12, SUV420H1, PRR11, MTERFD3, C15orf56, HSS00181268, hCT1640746.3, hCT1771447.1, AL110290, hCT1970806.1, HSS00346084, SPIN3, AF086472, BC034806, HSS00388495, HSS00226518, HSS00247713, ANTXRL, DHX9, DHX9, DHX9, DHX9, DHX9, DHX9, DHX9, DHX9, DHX9, DHX9, DHX9, DHX9, DHX9, DHX9, DHX9, SLC25A10
(56 "M125"):GRIK1, TMEM14A, NEUROD1, Contig8977_RC, BMPR2, C9orf125, AL137257, C1orf114, BEX1, TRIM23, GRIN2A, SFRS2, CNKSR2, Contig41850_RC, Contig43905_RC, ARNTL2, C8orf33, FUBP3, NAP1L3, TAF4B, TSPAN13, AF086538, NAPEPLD, ELOVL4, AK024147, ARMC9, BTBD10, SETDB2, ANKRD34A, C8orf83, SUCLA2, MYEF2, PET112L, MDGA2, PAK7, DIAPH2, ERG, NM_015980, NRXN1, UBL5, C11orf41, GRIK2, DGKB, ELMOD1, ZC3H15, CNR1, NFATC2IP, hCT2325069, RNPC3, HSS00100143, AK025072, FOXG1, AK094533, HSS00017777, AF339797, BC038512
(54 "M126"):HERC6, Contig26988_RC, TMCC1, CNO, Contig47966_RC, RNF214, Contig14015_RC, PDCD2, ARPC1A, PPP6C, REXO2, DR1, BOD1, VCPIP1, AK025143, RSE_00000043877, AK001076, RBM4, DCP1A, VWA3A, NXT1, DOPEY1, C3orf51, FADS3, C5orf42, LPAR1, PCDHB16, RCC1, NOL11, VCX2, FKTN, EXOC1, CCDC124, KNTC1, NANOG, MRPL36, DNAH1, C1orf77, hCT1971327.1, AL833482, GPR12, HSS00209807, BC021687, RP9P, AGAP4, AK096853, hCT1830328.2, hCT1971102, AL365520, HSS00018228, HSS00097988, HSS00371905, ZNF623, SLC35A3
(59 "M127"):Contig34754_RC, MBD1, Contig34880_RC, Contig11012_RC, Contig33767_RC, Contig25703_RC, GDE1, Contig36720_RC, Contig40246_RC, Contig19822_RC, Contig34393_RC, Contig21421_RC, Contig29067_RC, Contig46247_RC, Contig37871_RC, Contig36420_RC, AB007961, Contig22454_RC, GLRX2, ENST00000291501, AK023058, AK055650, SNORA68, AK055361, AK022004, AK057787, AK055444, AK026816, AK022061, MLLT4, GLTSCR1, NM_024880, NUDCD2, ADO, C3orf30, EXOSC6, MLL, XM_208062, HSS00138605, X98206, PITPNA, HSS00087643, HSS00083308, HSS00092878, hCT1831120.2, HSS00328045, hCT2251184, HSS00063296, AL833022, hCT1780369.2, BC033946, AL832210, BC029440, BC037254, AK096732, HSS00001766, BC008122, ZFHX2, GATSL2
(47 "M128"):TSKU, SIX2, SLC22A8, ECEL1, DSG2, CRABP2, Contig50520_RC, GPC6, TSPAN4, UBE2C, SMTNL2, BNC2, TFF3, C6orf27, ENST00000296403, NM_022097, C19orf33, CPAMD8, UPK3B, PHLDB2, CDC20B, IL5RA, IGSF10, CRYGN, CCDC12, CCR9, PHACTR2, SLC6A13, UGT3A2, SPAG4, AK093936, NUB1, ITGBL1, hCT29108.3, hCT16752.3, hCT1774108.1, PPP1R8, XM_120661, XM_060273, TP63, NegCont_74, NegCont_363, NegCont_631, NegCont_315, NM_002889_sat, SLC22A8, SLC6A13
(50 "M129"):CTXN3, C11orf41, KITLG, CDH10, KIAA1239, PAK3, GRIA4, OAT, CHN1, CAP2, CALN1, SSTR1, SC5DL, CALB1, RBP4, RIPPLY2, TRIM36, GPR22, ACTR3B, AF052141, IFT57, Contig9229, RNF11, BEND4, HCN4, AL133109, Contig40026_RC, KRT5, C6orf211, ANO3, NETO1, C3orf52, OAZ1, MOCS2, KCNB2, RNF175, CCDC109A, C8orf47, FGFR1OP2, RNF41, CLVS1, PRKACB, TBX2, AK092320, hCT1970941.1, hCT13060.3, PART1, BC022493, RFK, RBP4
(54 "M130"):ASS1, PRG4, SERPIND1, LAMB1, MARVELD3, TMEM30B, FOXD2, GMDS, KRT18, TP53I11, ACSM3, PKP2, CRABP1, KRT34, BNC2, PENK, Contig46597_RC, Contig28712_RC, KLK1, PCOLCE, Contig39710_RC, TIMP3, DSP, KIAA1199, DSG2, PRDM6, Contig55497_RC, SLC6A4, ENST00000296699, ENST00000296548, LTBP2, ENST00000297572, MARVELD1, GLT8D2, ENST00000216209, PAPPA, ITGA9, GPHA2, PTGFR, NM_173624, SLC22A6, KCNK2, CPXM1, BMP4, CLIC6, hCT1641192.3, hCT1779841.1, hCT1641141.3, GADL1, hCT2287723, KRT31, NegCont_269, NegCont_354, SLC6A3
(39 "M131"):GMPS, RPL7, NOL4, GPR162, ZNF253, NAP1L1, PRPF40A, GPR162, STAG2, RPL36A, ENST00000294901, ENST00000269108, ZNF479, RPSAP58, ENST00000247459, ZNF66, ENST00000297622, RPL22, NCRNA00188, ARL5A, RSL24D1, PKN2, ZNF679, hCT1643851.2, hCT6616.2, hCT6747.2, hCT1960053.1, hCT1826580.1, hCT1643605.2, hCT6826.3, hCT2296896, hCT1640725.2, hCT1644159.3, XM_212600, PCYOX1, hCT1798024, hCT1641683.3, HDAC2, NM_000971_sat
(50 "M132"):Contig41122_RC, ZNF324, PSMD14, IKBKB, Contig23513_RC, Contig6119_RC, GDI2, Contig14985_RC, VPS35, TNXB, Contig41774_RC, AL050145, C14orf166, PRR12, CDR2, AK057728, AK024868, AK000769, AK055118, AK023865, C6orf125, AK054910, HIF3A, TBC1D3F, TNXB, BNIP1, CTTN, TRIM9, AK093967, CCDC3, hCT1640835.1, hCT1833463.1, XM_172479, HSS00075325, hCT1640964.3, AK023407, AF143886, hCT1644156.3, AL832319, HSS00183899, AF086551, ARHGAP26, BC000772, AF547222, UNC80, HSS00085794, hCT2306794, TBC1D3C, TBC1D3B, NLGN2
(45 "M133"):CA2, FKBP11, RNF141, RASAL2, FGF1, Contig46925, F11R, MITF, PLCL1, FAM13C, CDK6, TP53INP2, MITF, PRELID1, ACER3, MPP5, FEZ1, NME2, GCDH, C18orf1, C1orf122, NME2P1, KIAA0562, CES8, FXYD4, NT5DC1, DSEL, CTNNA3, CTTNBP2, DDX47, COBL, AL162044, PDE11A, CACNA1C, hCT12312.2, XM_071218, HSS00382992, PAXIP1, hCT11065.2, hCT32860.3, AF085958, hCT1642490.1, RAB33A, XM_087428, NM_207508
(54 "M134"):Contig40516_RC, ZNF207, SLC25A36, CAMSAP1L1, STYX, KBTBD6, Contig35608_RC, AL080234, CSNK1G3, PPP1CB, ABCD3, ORMDL3, MBNL1, CMPK1, SGPP1, Contig57230_RC, C5orf41, CUL5, DENND1B, Contig6832_RC, Contig17333_RC, PNPLA8, Contig44690_RC, AF264622, SEC62, KIAA1826, FPGT, CNOT8, TMEM135, CAPS2, BIRC2, KLF12, FBXL3, CDH9, PCMTD1, BLZF1, STAM2, TM9SF3, CWC27, VSTM2A, NMD3, DHX40, ACPL2, MSL3, DCUN1D1, TMEM106B, CDC73, AGFG1, AL162043, BC020883, RORA, HSS00221623, HSS00224271, HSS00338843
(54 "M135"):DYNC1LI1, IL1R2, GABRB3, AZI1, Contig12803_RC, NDUFA12, Contig28164_RC, PFKL, PTPN11, UBE2T, AK000942, Contig31966_RC, XKR6, MAGOH, AK024594, AF147359, AK025246, ENST00000239532, RAB6C, AK026286, AK054892, AK024973, RCHY1, FAM160B2, TRIAP1, SETD5, PTRH2, GOLGA2B, VPS52, GGTLC2, KIAA0467, HSS00090278, AK023572, AK090724, AL834353, AK055510, AL442085, AF070620, XM_210750, ATP5EP2, AK025082, AL831856, BC018364, hCT1963928.1, BC040965, FAM136B, hCT1957934, DOCK6, hCT23479.2, AL390214, HSS00049414, AL050116, NegCont_210, XM_496495
(61 "M136"):ATP2B2, C7orf42, SERPINH1, ZFP112, SOS1, KLHL24, LIMS1, NLGN3, RP11-35N6.1, LRRC49, FOXK2, DENND4C, CHKA, YES1, EMILIN1, ZNF592, C14orf162, Contig27764_RC, GLA, GRN, TRIM67, SDF2L1, C16orf59, LAS1L, CEP350, SAMD1, TUBG1, ZNF547, DPP9, PPM1G, COL4A2, PSMB2, KCNMB3, KCNJ10, TP53AIP1, LUC7L, SNRPB, ATPIF1, IRF7, VASP, RNF26, TPX2, KCTD18, PSMB6, CCDC136, NAMPT, TMEM97, DPY19L4, DHX32, SIPA1, SMAD4, HSS00303655, hCT1970968.1, AK023489, YES1, MMS19, AK093624, HSS00041012, hCT1968913.1, ZCCHC18, SPIN2B
(54 "M137"):Contig41277_RC, BTN2A1, Contig33752_RC, Contig39226_RC, PSMB5, Contig34327, Contig18866_RC, EIF1B, Contig21370_RC, Contig25597_RC, ANKRD34C, AF070602, Contig6615_RC, TMEM159, Contig45138_RC, Contig32758_RC, RNF10, Contig33514_RC, AK057907, AK057219, AK000141, AL713630, AL109710, AF086074, AL161982, AK057822, AK002123, AK054829, SNX11, TCF7L2, ZNF573, SORBS2, ZNF563, AADAT, PPFIBP1, HSS00266440, HSS00092347, Y13871, AK091492, MARCH7, FAM36A, HSS00305875, AK025552, ZNF346, AK025137, AL049377, HSS00102707, HSS00003783, hCT1640503.1, HSS00014001, AB007968, RPRD1A, HSS00143566, GOLGA6L5
(46 "M138"):Contig37609_RC, Contig40239_RC, SORBS1, NDUFB6, AB007953, Contig33188_RC, Contig11175_RC, Contig30692_RC, AA470152_RC, Contig45279_RC, AF009267, Contig30735_RC, AK057988, TXNDC17, BAT2L1, FAM108C1, LENG8, RPS6KA2, ANKFY1, NTHL1, DMXL2, ACN9, TNRC6A, VTI1A, HSS00209124, AF339820, AK022223, HSS00016350, HSS00174477, AL832530, PAFAH1B1, hCT2325699, HSS00304441, HSS00051310, AK091996, HSS00392489, AF085866, BC032767, hCT1641741.2, BC040193, BC009036, AF088050, BC017428, RSPO4, LENG9, CV403822
(45 "M139"):MFI2, Contig38535_RC, ARID2, TXNIP, DLEC1, CTDSP1, SAE1, DOK4, AKR1B1, MYLK, DBI, GPR176, Contig62768_RC, CD81, NPL, MYLK, ENST00000256973, ZNF622, TLN1, C13orf26, TRIP13, ASNA1, RG9MTD3, KRCC1, TBC1D16, MYLK, NAT8L, IQGAP1, KIAA0776, COPS7A, SEPT2, C8orf58, TMX1, PQLC3, SAE1, ELF1, SEC11A, hCT1823757.2, HSS00169128, AF085832, hCT1970493.1, hCT2257040, LRRC67, hCT1971266.1, SLC25A4
(38 "M140"):CLDN18, AL133089, APH1A, C6, LRRIQ3, Contig28889_RC, DNMT3L, TCN1, X81747, KIF26B, IL22RA2, KLK9, DST, LBX1, C11orf76, XM_061451, hCT29541.2, XM_172255, AL833573, XM_101859, HSS00305868, XM_063390, OR4K17, HSS00104093, RP11-297H3.4, CXorf25, HSS00136728, BC035378, HSS00001404, HSS00143820, XM_167213, XM_070794, HSS00291960, BC038580, OR10P1, PRAMEF10, HSS00164256, NegCont_63
(45 "M141"):RSE_00000513855, POLR3K, Contig34043_RC, Contig47184_RC, MRPL40, NDUFS6, Contig47493_RC, UBE2A, POLR2K, ERP29, ENST00000298653, AF019617, AK024852, ENST00000282683, MAP2K2, PEG3, DPH5, SEPN1, MAPK14, CSMD1, PRMT5, STX8, CCNT1, HDX, HIPK3, SPTBN2, NAGK, YARS, HSS00291978, AL832685, HSS00254870, hCT201499.2, AF147323, hCT1642476.3, HSS00085575, RAPGEF5, ZNF416, XM_089258, hCT1770124.1, XM_210145, hCT32985.2, NegCont_73, NegCont_29, SLC16A5, Contig4949_RC_sat
(44 "M142"):C3orf14, ATP6V1A, ANO2, PCMT1, Contig12205_RC, SLC2A1, NDUFAB1, C1D, PID1, ATP6AP2, Contig49369_RC, VDAC1, HBXIP, TMEM14C, ATP5F1, ENST00000296926, ENST00000279264, C16orf53, DLEU7, NM_138474, ENST00000297368, AK023883, FAM174A, CCNC, NM_138470, RP3-398D13.1, VAMP7, VKORC1L1, RPA3, RTCD1, DDX50, JAZF1, C15orf24, XM_166919, hCT1957917.1, hCT2310901, hCT2328745, AK023774, hCT7068.3, CHST9, hCT2310969, hCT1787382.1, CHMP5, NM_002629_sat
(44 "M143"):CPSF2, CDKN2AIP, Contig5267_RC, C16orf91, ACADS, C6orf108, NFATC2, AQP8, ABLIM1, PFKFB2, ZGLP1, THAP10, CCDC88C, PYGB, SLC38A3, SHISA9, Contig38804_RC, DHRS7B, TMEM223, ATOH8, PDRG1, DHDPSL, ABHD2, NCOA5, RAB37, SIRT5, TAX1BP3, RAB4B, LCN12, LPCAT3, FADS1, ACBD4, PCDHGB2, PCDHGA5, TDRD3, SMAD5OS, HSS00046505, BC034927, AF074989, AK026485, TST, TRIM73, GSTK1, SLC38A3
(43 "M144"):HIBCH, EBP, AL117645, TAF9, CHCHD10, TOMM40, GNL3, PRC1, TMEM127, MEA1, KIAA1033, PHLDA2, ATP5J2, ENST00000266550, FAM173A, ENST00000242429, TIMM50, ENST00000299383, LPCAT1, CDCA5, ZNF644, BCCIP, FAM69B, ZDHHC20, CCDC24, NM_018038, TROVE2, C16orf13, NECAB3, FBXO31, RANBP3, PDZD2, DPY30, hCT2332084, HSS00063521, PPP1R3E, HNRNPD, AK054865, EID3, BCCIP, KIAA0494, KIAA0494, KIAA0494
(42 "M145"):ADNP2, Contig5615_RC, AF035290, CPT1A, Contig35896_RC, EEF1E1, RUFY3, TMEM201, LARP4B, Contig24602_RC, Contig34732_RC, VAMP4, C18orf21, AK022191, AK054848, FAM181A, AK022264, AF086342, SCRT2, MICAL2, MRPL46, AK055146, RSE_00000067763, SMCR7L, C6orf106, DGKA, C6orf141, NM_175076, DBN1, XM_098741, U90917, hCT1970864, AL833433, AL832567, XM_066870, AK025202, BC036684, BC035108, XM_092527, hCT1830826.2, NegCont_283, BM664664
(35 "M146"):CTSL2, TMEM98, NHLRC3, RNF125, SLCO3A1, DYSF, SEMA4D, FUT8, GCDH, CYP4B1, ACSL1, KIAA1430, CYB5R2, STAMBP, AK055696, ACAD11, CREB5, CCDC150, CNKSR3, JUP, LITAF, C12orf11, DUS3L, FZD5, RBPJ, HN1L, VRK2, hCT1833769.2, AK022033, C12orf66, QKI, PTMA, ABCA8, SLCO3A1, FMO4
(35 "M147"):IRS1, RAPGEF2, APOM, Contig39649_RC, VSTM2A, Contig37520_RC, R3HDM1, TMEM106C, PBLD, AK021840, AK055928, SCAND3, SUMO1, EID2B, IGBP1, TOP2B, ZNF567, SFXN5, ALMS1, DNHD1, ATPBD4, WRNIP1, ZNF777, SMPDL3A, STK38L, DNAJC12, HSS00206519, hCT1642584.2, hCT2317288, AK096780, HSS00067123, HSS00259653, HSS00018326, BC035147, H20829
(27 "M148"):CAMK2D, ADD1, BOD1L, GTF2A2, C4orf52, C2orf73, Contig25033_RC, POU2F1, ENST00000295138, NM_021631, PTTG1IP, SLC22A16, RSE_00000273080, PRPF4B, FNBP4, CCDC55, CASC4, PRR5-ARHGAP8, CASD1, XM_210566, hCT2271849, AL359560, AK027139, hCT1639898.2, hCT8673.2, XM_071321, TACC1
(30 "M149"):CDC42BPA, Contig41244_RC, MEF2A, AL049337, ENST00000246352, AK000864, CMYA5, NEK1, NBEAL1, RSF1, BRWD3, HSS00128722, HSS00209932, BC009608, AK022111, RSF1, RSF1, RSF1, RSF1, RSF1, RSF1, RSF1, RSF1, RSF1, RSF1, RSF1, RSF1, RSF1, RSF1, RSF1
(36 "M150"):PDGFC, FNDC3A, SOCS5, CCNG2, HCFC2, DNAL1, TANK, CDK17, Contig2745_RC, Contig30437_RC, TMF1, SLC2A3P1, Contig46411_RC, EDEM3, AL049336, SNX13, CUL4A, FAM172A, C3orf23, OPA1, MAN1A1, ARID4A, ITM2B, EIF4EBP3, HIST2H3C, ZRANB2, SNX14, QRICH2, NEK4, LCA5L, GPM6A, RBM39, SH3YL1, FKBP10, hCT1970758.1, EDEM3
(39 "M151"):ANKH, EFNA5, CCDC39, GDI1, DGCR2, STXBP1, Contig53581_RC, CORO2A, CHRNB2, RYR2, SH3BGRL2, GALNTL1, CCDC13, SLC25A22, PNMA6A, HTR5A, CAMKK1, RUVBL2, MAPRE3, TRAPPC6B, USP33, PFDN4, DGUOK, OCIAD1, TCEA2, ATL1, HERC1, SFXN1, PPP3R1, RBM11, ACVR1B, HK1, NECAB1, ZNF25, RAB3A, AK097187, AK090719, AK095102, AMIGO1
(30 "M152"):PFKFB3, HSD17B7, BCL6, DDX5, ACSM5, TCL1B, NUDT7, C1orf56, HNRNPA2B1, PPP1R14B, GCNT1, DYX1C1, DET1, DAZAP1, COX15, RGMA, LDLR, ALS2CR4, BAZ1A, BCL6, SRR, HGF, DOT1L, SCGB1D2, ZNF658, CCDC62, hCT2302639, BC038368, hCT1828781.2, HSS00248381
(37 "M153"):PLEKHA5, Contig20749_RC, CABYR, RAB3GAP1, NDUFB11, Contig14068_RC, PPIA, RNF114, RNASEK, ENST00000277860, ENST00000295393, AF085842, RSE_00000259505, ENST00000240820, ENST00000275563, AK024106, HSPA12A, PRDX5, C4orf38, EXOSC4, NMNAT3, ADAM22, NM_025026, PDCD7, PRDX5, hCT1639904.2, HSS00250954, AK022461, AL833045, HSS00051650, hCT1640223.3, hCT1644186.1, XM_063823, XM_066617, XM_071167, hCT1768777.1, NSFL1C
(25 "M154"):Contig35241_RC, HMGCS2, R_26134483_1, MRGPRX3, IL24, NM_058168, C11orf40, ADAMTS16, TCL1B, OR2A4, SLC30A6, hCT1644111.3, HSS00328072, XM_065283, XM_210428, HSS00131305, XM_212209, XM_067905, HSS00097275, BC032898, HSS00016487, XM_061979, XM_062731, NegCont_449, TTTY17A
(26 "M155"):CRYM, FRMPD4, Contig47252_RC, ACCN2, AF131783, DNAJC6, ACCN2, ARL8B, ACSL4, STAT3, ENST00000266728, CDK2, LANCL2, KCNV1, FAM192A, CCKBR, ROGDI, NM_014839, NCALD, PPP4C, CSPG5, PPP2R2C, C13orf36, C11orf87, AK095761, VWC2
(28 "M156"):RPS12, EMB, C12orf41, SH3BGR, PCM1, ANXA4, OMG, PPP1R15B, SHMT2, CEBPG, C7orf30, CHAC1, FTHL17, AK054828, TARS, DHTKD1, TRIM27, KLRG1, RRM1, HNRNPA2B1, TCTN2, RANBP1, TMEM175, HSS00020262, hCT2293601, hCT2261204, hCT18544.2, NegCont_382
(21 "M157"):Contig39143_RC, ATPIF1, Contig23423_RC, Contig3474_RC, PTMA, ATP11C, MAP4K4, ATG3, BRCA1, SLC4A1AP, IFRD2, TK2, DENR, FBXL2, FAM124A, hCT2289034, hCT2325761, AK090788, ZKSCAN1, hCT2319496, NM_002823_sat
(26 "M158"):PHC3, GOLGA4, KATNA1, KTN1, GAS6, GPD2, Contig3834_RC, SAV1, FAM96A, ENST00000289819, CECR2, SMC3, SFRS18, KIF5B, ZEB1, RBBP6, XM_063621, BC017041, hCT2283962, HSS00182930, hCT1970572, KIAA1751, DACH1, hCT2336519, hCT1970578, SMC3
(26 "M159"):RPL19, RC3H1, RPL4, RPS8, CCND1, HFE, PTPN11, RPL27A, PTPN11, ARHGAP21, FSHB, HFE, TFPI2, TMEM160, hCT2328955, hCT1971408.1, hCT1641765.2, XM_061841, hCT2302734, hCT2329009, POLQ, IGHV4-31, hCT1970546.1, hCT2331083, AK126236, NM_000972_sat
(31 "M160"):PABPN1, VPS13C, RIMS3, KCNK3, WWC3, Contig41883_RC, PKD2, TUBB2A, C1QTNF4, EFHD2, CYTH2, POP4, C9orf25, FARSA, AP2M1, SIRT1, DYNC1H1, PORCN, DTX3, SEZ6, IARS2, ABCB7, CPSF1, TTC39C, hCT30176.3, hCT1644310.2, AK021661, hCT2314334, STMN3, RANBP3, ABCB7
(28 "M161"):SERPINA3, EGR1, HIVEP1, TIMP1, EGR4, CRH, DUSP4, ELOVL6, ETV5, RPLP0, NR4A1, IFITM1, SLC20A1, AK024164, KIAA1549, MYD88, HRH1, SPRY4, ARC, DUSP4, PSMB8, ATL3, MCHR1, FMNL1, hCT1643477.2, ZSWIM4, CSTA, NM_001733_sat
(27 "M162"):LSAMP, DEGS1, PSMA7, C13orf15, MXI1, ADORA2A, HAUS5, NIPSNAP1, DTX1, AF038201, AK022157, KIAA1671, FAM134A, CHCHD6, POLDIP3, PSMG3, RUSC1, TGM2, NM_138487, EIF4ENIF1, COL23A1, POLDIP3, H2AFY, CERK, SURF2, HSS00004181, DDX24
(24 "M163"):FXR1, AL133090, SLC17A6, FAM164A, Contig51328_RC, FAT3, SLC26A4, LZTFL1, DCP2, PCLO, PSIP1, ASB8, PARK2, AP3M2, TIPRL, MSH2, SYNE1, SCFD1, CSMD3, HSS00271398, AL122040, HSS00098025, NM_207488, SLC26A4
(26 "M164"):LIMCH1, PTP4A2, CARS, ASNS, CEBPG, RSBN1L, EIF2S2, Contig54511_RC, ABCB10, ENO2, SNORA67, SESN2, DUSP12, ZFHX2, TRIM26, ZNF180, PTP4A2, EIF1AD, VPS45, CARS, FAM27L, OR5M9, hCT2292125, AK022206, TRIM16, XBP1
(27 "M165"):PPP1R1C, SLC6A15, Contig44890_RC, PHC2, NMNAT1, Contig40887_RC, HNMT, ASMT, TXNL1, TMEM218, HPDL, OXCT2, AL713756, GIYD2, OBSCN, MAPKSP1, MTERF, TRMT11, HOMEZ, KBTBD3, TFIP11, TIGD6, HSS00029213, BC040967, ZNF630, CCDC25, BC040901
(26 "M166"):EPS8, SLC35A3, CYP2U1, Contig55789_RC, MRPS31, SMCHD1, PIKFYVE, CLK1, TCF12, PHF3, CCDC82, UNQ6228, MFSD1, VPS13B, COPS6, TUBE1, C2orf86, TOR1AIP1, ORAI3, SGMS1, MTM1, DCTN4, REV1, GMIP, BC036621, BNIP2
(23 "M167"):Contig63811_RC, ALB, Contig38311_RC, Contig34349_RC, Contig33003_RC, SLC16A5, AK056793, TEKT3, RAD51AP1, ZNF449, C15orf37, FARSB, RFC3, C21orf122, MTHFD1L, MAEL, TCP10L, METT5D1, HSS00299206, FASTKD2, AK026853, SCD, NM_000477_sat
(22 "M168"):WAPAL, PTAR1, Contig55339_RC, GABPA, C1orf9, MEX3C, Contig47381_RC, SOCS6, AGPAT5, ZMYM2, MTF1, CREB1, RGS3, C3orf45, NIPA2, RG9MTD2, TNKS2, RAI14, ASXL2, AK091765, RGS3, BF512183
(20 "M169"):FTL, TSPO, BOLA3, EIF4E2, TSPO, ABHD4, U10508, HIST1H4J, FAM71E1, OCIAD2, SLC30A3, MAL2, ANKRD10, NUP214, MPPED1, HSS00020869, HSS00144494, TMEM167B, HSS0143641.3_rc, NM_000146_sat
(18 "M170"):C1orf68, LRRC15, CCDC81, C6orf163, TLE2, TFAP2E, DOCK3, BCAT2, MYLK3, hCT29914.1, C16orf67, HBBP1, XM_210406, HSS00023344, HSS00339740, HSS00018559, NM_207427, MRGPRE
(22 "M171"):MRPL33, P4HTM, COPS5, PARG, Contig32336_RC, Contig50486_RC, RSE_00000367507, LMTK3, AF075103, AK023802, CPLX2, TUBGCP4, SHISA7, NM_175853, NUDT15, RMND5A, XPO7, GRIN1, XPOT, PPIL1, XM_087788, SLC35A1
(20 "M172"):TAC1, TAC1, CCK, ENC1, TAC1, AFF3, CYCS, WHAMM, AF075027, LARP4, C12orf32, YY1AP1, WTAP, RPS27L, TSC2, ZNF491, BC040975, XM_211665, PRKCB, NM_001085_sat
(20 "M173"):AF131843, GNB5, C14orf28, TTC33, ZMYND19, ZNF711, ZNF439, SPAG9, ZDHHC15, ZNF519, NALCN, WASL, CNTN1, RANBP2, NM_007236, CCDC132, MBNL2, hCT2252338, hCT2251035, AK022072
(19 "M174"):GMNN, EDEM1, HIF1A, PCTP, TUBA1B, ENST00000299789, CIDEC, KCNF1, MLLT11, HIF1A, LCMT1, HAT1, FNDC3B, LAPTM4A, RILPL1, CELF4, hCT2333386, hCT23418.1, NT5C3P1
(19 "M175"):EIF4G1, ZMYM3, NR6A1, EDIL3, ENST00000255741, C1orf35, RPS20, CDH20, EIF4G1, LARP1, ARHGEF18, NOC2L, ALDH18A1, C4orf27, GRAMD1A, GNB2, INTS3, HSS00041590, NM_006389_sat
(21 "M176"):SLC4A3, SEPSECS, CYTH3, RAPGEFL1, Contig14398_RC, MADD, VOPP1, AK056744, PPP1R11, KCTD17, AK001808, FOXP1, PPAPDC3, AK021459, C15orf17, C11orf31, NM_018029, AK098707, hCT2273432, AF085924, hCT1640977.2
(17 "M177"):PRR11, CYS1, GHRL, ATF7IP2, TTC12, ADRB1, ZMYND15, TUB, SNRPG, SLC44A2, SYT15, PI16, MORC2, HSS00211494, HSS00016386, AK058039, CYS1
(15 "M178"):Contig32345_RC, Contig15167_RC, SLC23A2, LRRC46, KRT84, ASCL2, IL9, CACNA1I, CASC5, HSS00082803, XM_172458, AWAT1, XM_166973, HSS00063382, hCT1950890.1
(19 "M179"):RBM9, MPPED2, KIF5C, PTMA, RASL10A, ENST00000268946, GABARAPL1, AL512729, TRUB2, C7orf68, EFCAB3, ATCAY, HSS00088218, LRTM2, hCT1822112.2, KRBA2, RPS5, NAPA, TNFRSF10B
(17 "M180"):MDH2, AL117611, LGMN, Contig54503_RC, WDR26, CNNM1, MED23, CKAP5, PUM1, SMG7, GTF3C1, AF055011, BCAP29, Z70769, PUM2, PUM2, AA019935
(17 "M181"):HLCS, OR52E2, PIP4K2B, BNIP1, ADCK2, NM_178528, HSS00088301, AF075097, OLFML1, DPYSL3, XM_212535, AL137758, BC038538, hCT1641923.2, ZC3H12D, NegCont_984, NegCont_894
(17 "M182"):TMCO6, Contig19662_RC, FDX1, NPM3, SRRM4, KPNA4, UBE2NL, DYRK1B, DHX33, FAM134C, PTRF, TTC9C, GTF2H4, GRIK2, HSS00051138, AK090884, TMEM180
(16 "M183"):CASP10, CD34, LGALS1, ZBTB16, ITPK1, ZNF510, TAF3, FBLN2, CASP10, PGGT1B, SMPD4, ELOF1, CXCL12, hCT2306937, ZNF148, CCDC64
(17 "M184"):ADIPOQ, SYCE2, SSX3, SLC25A21, RP1L1, UGT1A10, hCT1950168.1, hCT1956154.1, BC029602, AF147431, hCT2265405, hCT2304024, AJ011596, BC040595, HSS00337871, XM_090067, HSS00334901
(15 "M185"):Contig30016_RC, SIAH2, Contig38747_RC, SP3, Contig21478_RC, TNIP2, AK021977, AK024380, IRF2BP2, INGX, FAM69B, UBLCP1, CCPG1, HSS00213762, ZNF557
(16 "M186"):Contig22194_RC, Contig44168_RC, FAM126B, Contig51797_RC, CA11, GLRB, AF085960, PCDHA5, GCC2, C3orf57, PCDHAC2, PCDHA2, B4GALT6, GCC2, AF143885, NM_006744_sat
(16 "M187"):SNTB2, MPI, AKR7A2, IMPA2, FOXN3, SEPX1, TLCD1, RPS6KA3, PIGH, POLE4, GYS1, SARDH, NSUN3, RAB34, MSL3, hCT2258609
(15 "M188"):MCTS1, CPB1, PDE3B, KCNJ1, BC037972, hCT7375.2, BC022083, AK056935, AK097618, HSS00058137, XM_212376, TRIM78P, ENST00000274659, HSS0553933.1, UNC119B
(15 "M189"):Contig48318_RC, Contig27391_RC, MAF, TYROBP, AIF1, BLNK, CD33, SLC31A1, LYN, CTSS, CAPNS2, GAL3ST4, ADAP2, CTSC, TMSL3
(14 "M190"):PHYHIP, Contig35629_RC, SVIP, UNC13A, Contig42962_RC, VSTM2L, PRKCG, ORC5L, ADAMTS3, DACH2, CACNG3, CAMKK2, TRIP12, CKMT1A
(13 "M191"):C7orf61, Contig24650_RC, AF086164, C17orf39, OGFOD2, ZNF410, WDR5, WDR5, HSS00148066, AK056610, AF339800, NegCont_685, HERC2P7
(13 "M192"):PDZRN3, PER3, BACE2, SLC17A9, DGAT2, FAM46B, AK021481, NR1D1, SYNE1, TRAF5, KCNH4, C1orf51, OPRL1
(14 "M193"):SEC23A, AA555029_RC, PSME4, IDS, LIG4, AF086546, CTSLL2, NLGN4X, SCN1A, NLGN4X, CDK17, FAM164A, hCT1641742.2, XM_116715
(13 "M194"):Contig41154_RC, C10orf112, Contig26189_RC, POMC, AK057858, ZNF19, SFPQ, SSPO, PIGF, ZIM2, C1orf203, HSS00082598, hCT2256855
(11 "M195"):SETBP1, PRDX4, CLEC3B, ENST00000286095, EEF1A1, ENST00000299546, hCT9166.3, hCT1639997.3, hCT1641550.2, hCT13594.3, NM_001403_sat
(14 "M196"):TUBB3, SPAG7, SLC45A1, RAD23A, ATP1A1, C11orf52, AF116716, VARS, RPS6KL1, ARPC2, BAT4, AK090609, RANBP3, CR617701
(13 "M197"):UTRN, Contig16687_RC, FGF13, ENST00000229824, CDKL2, YTHDF3, HSS00085726, hCT1643563.2, HSS00226641, HSS00308134, hCT2281145, hCT1970565.1, BC037980
(10 "M198"):NOVA1, ENST00000269643, EHBP1, DNAJC30, STAU2, MRTO4, hCT1640473.3, hCT1835128.2, hCT2328245, hCT1829789.2
(11 "M199"):TNFRSF1A, TAP1, IGFBP4, MT1X, PPP1R14C, SLC27A3, MRPS35, TRIM9, hCT15833.2, SLC27A3, TNFRSF1A
(12 "M200"):IDH2, Contig12369_RC, KCTD3, CLTCL1, ZNF710, GAGE8, P2RX4, PLEKHJ1, PHF11, ZNF284, AK096249, NM_002168_sat
(12 "M201"):SAP30L, Contig38398_RC, HMGB3, LDHD, PRR24, NLRX1, NIPBL, PRKAB1, HAUS6, PML, TRPC4AP, AL832696
(13 "M202"):SEC61G, PURA, Contig29409_RC, Contig16329_RC, RNF115, ENST00000270999, ACTR10, CUX1, PRKRA, POLR3F, MAP3K3, FBXL20, AK092352
(12 "M203"):APOBEC3B, Contig40585_RC, KLF6, CDK2, HYAL1, AK001150, BTN3A1, NFATC3, HSS00204886, XM_063325, C5orf53, AK026896
(11 "M204"):TULP4, MSN, HIPK2, EPC1, NM_014084, BC041649, AK024947, AL831855, HSS00381466, HSS00041218, HSS00048903
(12 "M205"):RB1CC1, FUT9, MARCKS, NM_016073, PURA, ZBTB41, KBTBD7, GPR172A, PIBF1, PCNP, FAM69A, PUM2
(12 "M206"):NFIL3, KIF22, PRPF6, TMEM170B, TMEM2, AKAP13, NUMB, GCNT2, SEMA3C, NOS3, AK026718, ENST00000160827
(10 "M207"):AGBL1, ENST00000279800, DCAF12L2, OR5V1, CUL2, AK001225, HSS00347183, hCT2253771, AK093135, ENST00000356048
(10 "M208"):r60_n11, r60_a97, r60_a135, r60_a107, r60_3, DCAF5, CD209, hCT1818463, AK095096, NDOR1
(10 "M209"):Contig49153, HECW2, AF131817, CXXC4, IGSF21, TMEM25, CSE1L, AK094462, C8orf83, PPP1R9A
(11 "M210"):MTHFD1, RPL36, ENST00000238448, ENST00000254747, ENST00000273503, ENST00000253874, SIK3, hCT1822302.1, RPLP0P5, XM_066905, HSS0585063.1_rc
(11 "M211"):NEK1, MAP4K3, ZFAND6, RFX7, YTHDF3, CSNK1G3, MARCH7, ARL6IP5, HSS00221231, CWC22, SEC24A
(11 "M212"):CTDSPL2, CHCHD3, SECISBP2, ENST00000269477, LRRC4B, SMARCAD1, LARP1B, hCT1643198.2, HSS00387926, XM_114820, SLC2A9
(10 "M213"):ENST00000299128, AK055250, SPNS3, RXRG, ATRIP, SEPT11, SPATA21, hCT1645818.3, AK097936, RXRG
(10 "M214"):KIAA1409, ZSWIM5, Contig46789_RC, SIDT1, PARM1, RBM9, AK022139, TMEM130, NM_145891, CDH13
(10 "M215"):ATP2A2, CALM3, SAMD5, Contig64477, MOAP1, PAK1, CDK5R2, GAP43, HSS00247561, LARGE
(10 "M216"):STRADB, Contig16474_RC, PDCL, RNF103, TUBGCP3, NSUN5, ARIH2, HSS00329692, AK095773, ABCB10
(10 "M217"):NMI, FCGR3B, ZNF513, MR1, MPZL1, TSSK4, SYT12, ARV1, HSS00097566, AK091312
(10 "M218"):CDC25B, STMN1, PRPH, Contig23085_RC, ARPC5L, KIAA0090, MAPKAPK2, CDH23, HIST1H4H, FBXO15
(10 "M219"):ARID3B, HSP90AB5P, USP8, TRAF6, DRP2, MAPRE2, DDIT3, MAP3K7, HSS00061243, hCT1644870.1
(10 "M220"):ROM1, HADHA, CAT, ANKRD36BP1, CALCOCO2, TSPYL1, ABHD14A, PHF2, ZBTB8OS, AF143324
