# Supplementary material for: Common dysregulation network in the human prefrontal cortex underlies two neurodegenerative diseases
Source: Mol Syst Biol. 2014 Jul 30;10(7):743. doi: 10.15252/msb.20145304 (PMC4299500; doi:10.15252/msb.20145304)
Supplement: Supplementary file 6 — Supplementary Dataset D3 [file msb0010-0743-sd6.txt]

gene1	gene2	category
SLC27A1	ACSL1	Physical
PLD1	ACTG1	Physical
CSRP1	ACTN1	Physical
FURIN	ADAMTS4	Physical
MT2A	ADAMTS4	Physical
TF	ADAMTS4	Physical
LRP2	APOE	Physical
PLTP	APOE	Physical
SDC2	APOE	Physical
SNTA1	AQP4	Physical
RND2	ARHGAP5	Physical
HSP90B1	ASGR1	Physical
BRCA1	AURKA	Physical
FABP5	AURKA	Physical
MBD3	AURKA	Physical
EGFR	BCAR3	Physical
ERBB3	BCAR3	Physical
GSPT1	BCAR3	Physical
LRRC59	BCAR3	Physical
PFKP	BCAR3	Physical
PSEN1	BCL2L1	Physical
DNM2	BIN1	Physical
PLD1	BIN1	Physical
RHOJ	BMPR1B	Physical
STAMBP	BMPR1B	Physical
ZFYVE16	BMPR1B	Physical
CREBBP	BRCA1	Physical
CYP1A1	BRCA1	Physical
DDX39	BRCA1	Physical
KIF1B	BRCA1	Physical
MLH1	BRCA1	Physical
POLR2F	BRCA1	Physical
RHOG	BRCA1	Physical
TUBB2A	BRCA1	Physical
UIMC1	BRCA1	Physical
YY1	BRCA1	Physical
TNIK	BUB3	Physical
CCDC85B	C21orf91	Physical
CALR	ABCG8	Physical
CFTR	CALR	Physical
ITGA2	CALR	Physical
PRKCA	CALR	Physical
PRKCQ	CALR	Physical
TF	CALR	Physical
CAPN3	CAPN2	Physical
DYSF	CAPN3	Physical
FLNC	CAPN3	Physical
NFKBIA	CAPN3	Physical
SPP1	CBFB	Physical
DNMT3A	CBX5	Physical
HDAC5	CBX5	Physical
HIST2H3A	CBX5	Physical
HIST3H2BB	CBX5	Physical
NIPBL	CBX5	Physical
CCDC85B	CCDC11	Physical
LRDD	CCDC85B	Physical
LZTS2	CCDC85B	Physical
PLOD3	CCDC85B	Physical
ITGA2	CD9	Physical
MBD3	CDK2AP1	Physical
DAB2	CFTR	Physical
EMD	CFTR	Physical
EZR	CFTR	Physical
HSPA1A	CFTR	Physical
HSPA2	CFTR	Physical
LGALS3	CFTR	Physical
SLC9A3R1	CFTR	Physical
TJP1	CFTR	Physical
XPO1	CFTR	Physical
HSPA1A	CHUK	Physical
MCC	CHUK	Physical
MYO1D	CHUK	Physical
NFKBIA	CHUK	Physical
PPM1B	CHUK	Physical
PRKCA	CHUK	Physical
PRKCQ	CHUK	Physical
NFASC	CNTN2	Physical
SOX9	COL27A1	Physical
SERPINE2	COL4A5	Physical
SOX9	COL9A3	Physical
CREBBP	AGT	Physical
CREBBP	CHUK	Physical
CREBBP	CNTN2	Physical
DAXX	CREBBP	Physical
FGFR3	CREBBP	Physical
FOXO4	CREBBP	Physical
GLI3	CREBBP	Physical
MITF	CREBBP	Physical
PTMA	CREBBP	Physical
PTMS	CREBBP	Physical
SOX9	CREBBP	Physical
TRIP10	CREBBP	Physical
YY1	CREBBP	Physical
PTN	CRELD1	Physical
CST3	CAPN2	Physical
CTCF	BRCA1	Physical
CTCF	CFTR	Physical
H2AFZ	CTCF	Physical
MAG	CTCF	Physical
PAX6	CTCF	Physical
WDR62	CTCF	Physical
DAB2IP	DAB2	Physical
LRP2	DAB2	Physical
MYO6	DAB2	Physical
DNMT1	DAXX	Physical
FNBP1	DNM2	Physical
GAB1	DNM2	Physical
SHANK1	DNM2	Physical
DNMT1	CBX5	Physical
DNMT3A	DNMT1	Physical
MBD3	DNMT1	Physical
MT1E	DNMT1	Physical
UHRF1	DNMT1	Physical
MBD3	DNMT3A	Physical
MT1E	DNMT3A	Physical
ELMO1	DOCK1	Physical
RHOG	DOCK1	Physical
MLH1	DOCK7	Physical
ERBB3	EGFR	Physical
EZR	EGFR	Physical
GAB1	EGFR	Physical
HIP1	EGFR	Physical
HSP90B1	EGFR	Physical
HSPA1A	EGFR	Physical
HTRA1	EGFR	Physical
INPPL1	EGFR	Physical
ITGA2	EGFR	Physical
LRIG1	EGFR	Physical
LRRC59	EGFR	Physical
PIK3C2A	EGFR	Physical
PLD1	EGFR	Physical
PRKCA	EGFR	Physical
TJP1	EGFR	Physical
TLN1	EGFR	Physical
EMX2	EIF4E	Physical
PRKCA	EIF4E	Physical
RHOG	ELMO1	Physical
MITF	EMX2	Physical
EPHX1	CYP1A1	Physical
LRIG1	ERBB3	Physical
RNF41	ERBB3	Physical
TNS3	ERBB3	Physical
PRKCA	EZR	Physical
SDC2	EZR	Physical
SLC9A3R1	EZR	Physical
SERPINE2	F3	Physical
HSP90B1	FANCC	Physical
HSPA1A	FANCC	Physical
SNX3	FANCC	Physical
FGFR3	FGFR2	Physical
IL17RD	FGFR2	Physical
NCAM1	FGFR2	Physical
RNF130	FGFR3	Physical
FLNB	CFTR	Physical
FOLH1	FLNB	Physical
INPPL1	FLNB	Physical
PSEN1	FLNB	Physical
FLNC	FLNB	Physical
FURIN	FLNC	Physical
INPPL1	FLNC	Physical
MYOT	FLNC	Physical
RND2	FNBP1	Physical
FOXO4	FOXG1	Physical
NOTCH2	FURIN	Physical
TNFSF13	FURIN	Physical
INPPL1	GAB1	Physical
HMOX2	GIT1	Physical
MAN2A2	GIT1	Physical
PMF1	GIT1	Physical
SDCCAG3	GIT1	Physical
GJB6	GJA1	Physical
PRKCA	GJA1	Physical
S100A1	GJA1	Physical
TJP1	GJA1	Physical
TUBB2A	GJA1	Physical
TJP1	GJB6	Physical
GLI3	GLI1	Physical
SOX9	GLI1	Physical
SPP1	GLI1	Physical
STK36	GLI1	Physical
STK36	GLI3	Physical
NME2	GNG5	Physical
HDAC5	GPS2	Physical
GSN	ACTG1	Physical
GSN	EZR	Physical
TNIK	GSN	Physical
MCC	GSPT1	Physical
HADHA	BCAR3	Physical
HESX1	DNMT1	Physical
TF	HFE	Physical
HMGN2	HMGN1	Physical
PRKCA	HMGN1	Physical
SOX9	HMGN1	Physical
PRKCA	HMGN2	Physical
SOX9	HMGN2	Physical
NFKBIA	HNRNPAB	Physical
SPP1	HNRNPAB	Physical
HSPA1A	HSBP1	Physical
RBP1	HSD17B6	Physical
PRKCA	HSPA1A	Physical
PTMA	HSPA1A	Physical
RAP1A	HSPA1A	Physical
RING1	HSPA1A	Physical
SOX9	HSPA1A	Physical
HSPA1B	CHORDC1	Physical
HSPA1B	FANCC	Physical
HTRA1	AQP4	Physical
HTRA1	DDR1	Physical
KIF1B	HTRA1	Physical
YY1	ID4	Physical
TF	IGFBP2	Physical
IL17RD	EGFR	Physical
IQGAP1	EZR	Physical
S100B	IQGAP1	Physical
IRAK1	CHUK	Physical
TJP1	JAM3	Physical
SDC2	KAL1	Physical
SNTA1	KCNJ10	Physical
SNTA1	KIF1B	Physical
RHOG	KTN1	Physical
PTN	LAMA4	Physical
SDC2	LAMA4	Physical
SDC4	LAMA4	Physical
TUBB2A	LAMA4	Physical
LGALS3	LAMP2	Physical
PRKCA	LDB3	Physical
NOTCH2	LFNG	Physical
RBP1	LRP2	Physical
TF	LRP2	Physical
TLN1	LRP2	Physical
WDR62	LZTS2	Physical
MAG	COL9A3	Physical
MBD3	APOE	Physical
MT1E	MBD3	Physical
PAX6	MBD3	Physical
MCC	CBR1	Physical
MCC	CLIC4	Physical
MCC	DNM2	Physical
MCC	EZR	Physical
MCC	FABP5	Physical
MCC	HSPA4L	Physical
MCC	LRRC59	Physical
NUP155	MCC	Physical
PFDN2	MCC	Physical
PFKP	MCC	Physical
SEPT2	MCC	Physical
MED6	AURKA	Physical
MITF	BEST1	Physical
MITF	CLCN7	Physical
MITF	GPR143	Physical
PAX6	MITF	Physical
PICK1	MITF	Physical
PICK1	MLH1	Physical
PRKCA	MYLK	Physical
MYO6	CFTR	Physical
RHOJ	MYO9B	Physical
MYOT	ACTN1	Physical
NCAN	CNTN2	Physical
NCAN	NCAM1	Physical
PTN	NCAN	Physical
NDRG1	ILF3	Physical
MAOA	NDRG1	Physical
S100B	NDRG1	Physical
NFKBIA	AURKA	Physical
NFKBIA	HDAC5	Physical
NFKBIA	HSPA1A	Physical
XPO1	NFKBIA	Physical
NID2	LAMA4	Physical
NME2	CBR1	Physical
PSEN1	NOTCH2	Physical
NR2E1	HDAC5	Physical
XPO1	NUP155	Physical
PAX6	NCAM1	Physical
SOX10	PAX6	Physical
PHB	ACTN1	Physical
XPO1	PHB	Physical
PYGM	PHKA1	Physical
PICK1	JAM3	Physical
PRKCA	PICK1	Physical
SLC4A2	PICK1	Physical
PIK3C2A	MLH1	Physical
PRKCA	PLD1	Physical
RHOG	PLD1	Physical
PLXNB1	FNBP1	Physical
RND2	PLXNB1	Physical
SEMA4D	PLXNB1	Physical
PTN	PMF1	Physical
POLR2F	DDX23	Physical
POLR2F	GTF3C5	Physical
PPARA	ACOX1	Physical
PPARA	ACSL1	Physical
PPARA	AGT	Physical
CPT2	PPARA	Physical
PPARA	CREBBP	Physical
PPARA	FABP5	Physical
PPARA	HADHA	Physical
PRKCA	PPARA	Physical
SLC27A1	PPARA	Physical
PPM1B	GSN	Physical
PRKCA	CD9	Physical
PRKCA	CFTR	Physical
PRKCA	F3	Physical
PRKCA	GAB1	Physical
PRKCA	GJB1	Physical
PRKCA	MARCKSL1	Physical
PRKCA	PPP1R14A	Physical
SDC2	PRKCA	Physical
SDC4	PRKCA	Physical
SPP1	PRKCA	Physical
TRPV6	PRKCA	Physical
WIPF1	PRKCQ	Physical
PSEN1	PLD1	Physical
RYR3	PSEN1	Physical
PTMA	KEAP1	Physical
TP53BP2	PTN	Physical
S100A1	PYGM	Physical
RAP1A	BIN1	Physical
RHOG	ARHGAP5	Physical
RHOG	MYO9B	Physical
RHOJ	ARHGAP5	Physical
TRIP10	RHOJ	Physical
RNF41	DOCK7	Physical
RYR3	CFTR	Physical
S100B	S100A1	Physical
S100B	MAG	Physical
S100B	PRKCQ	Physical
S100B	PYGM	Physical
SAPS1	CHUK	Physical
SDC4	ACTN1	Physical
SDC4	PTN	Physical
SNX1	EGFR	Physical
SOX10	EDNRB	Physical
SOX10	ERBB3	Physical
SOX10	GJB1	Physical
SOX10	MAG	Physical
SOX10	MITF	Physical
SOX9	FURIN	Physical
SOX9	MITF	Physical
SOX9	S100B	Physical
SOX9	SOX10	Physical
CTNNBL1	SPP1	Physical
SPP1	EZR	Physical
SPP1	IGFBP2	Physical
CTNNBL1	STAMBP	Physical
UACA	STAMBP	Physical
TRPV6	STK16	Physical
SYNJ2	BIN1	Physical
TIAL1	HNRNPAB	Physical
TIMP2	HSPA4L	Physical
TIMP2	PCSK6	Physical
TJP1	GJB1	Physical
TLN1	ACTG1	Physical
TLN1	CAPN2	Physical
TNFSF13	RING1	Physical
TNFSF13	SDC2	Physical
TNFSF13	SDC4	Physical
XPO1	TNFSF13	Physical
TNIK	CBR1	Physical
TNIK	LRRC59	Physical
TNS1	CAPN2	Physical
TNS1	TLN1	Physical
UACA	LGALS3	Physical
XPO1	DAXX	Physical
XPO1	FOXO4	Physical
XPO1	HDAC5	Physical
XPO1	SOX10	Physical
YY1	CFTR	Physical
YY1	CTCF	Physical
YY1	GJB1	Physical
ZFP91	RING1	Physical
HDAC5	ABCG8	GOC
CHUK	ACOX1	GOC
CRELD1	ACOX1	GOC
EMX2	ACOX1	LOC
GLI1	ACOX1	GOC
GSPT1	ACOX1	GOC
KCNJ10	ACOX1	GOC
NR2E1	ACOX1	LOC
NUP155	ACOX1	GOC
PHKA1	ACOX1	LOC
PPARA	ACOX1	LOC
RHOJ	ACOX1	LOC
STK16	ACOX1	GOC
GSN	ACSL1	LOC
DNMT1	ACTG1	GOC
GPS2	ACTG1	GOC
ASGR1	ACTN1	GOC
CTNNBL1	ACTN1	GOC
GLI1	ACTN1	GOC
LAMP2	ADAMTS4	LOC
SOX10	ADAMTS4	LOC
STAMBP	ADAMTS4	LOC
EDNRB	AGT	LOC
EZR	AGT	LOC
BCAR3	APOE	LOC
EDNRB	APOE	LOC
EGFR	APOE	LOC
EMX2	APOE	LOC
EZR	APOE	LOC
GJA1	APOE	LOC
GJB6	APOE	LOC
GLI3	APOE	LOC
ID4	APOE	LOC
MT1E	APOE	LOC
NR2E1	APOE	LOC
PAX6	APOE	LOC
PHKA1	APOE	LOC
PPARA	APOE	LOC
PYGM	APOE	LOC
SDC2	APOE	LOC
SNTA1	APOE	LOC
SOX9	APOE	LOC
TNS3	APOE	LOC
RYR3	AQP4	LOC
DOCK7	ARHGAP5	LOC
MCC	ARHGAP5	LOC
SOX9	ARHGAP5	LOC
NUP155	AURKA	LOC
BUB3	BCL2L1	GOC
CDK2AP1	BCL2L1	GOC
CTCF	BCL2L1	GOC
EMD	BCL2L1	GOC
FOXO4	BCL2L1	GOC
KCNJ10	BCL2L1	GOC
STK16	BCL2L1	GOC
UIMC1	BCL2L1	GOC
GSN	BEST1	LOC
RAP1A	BEST1	LOC
SPP1	BEST1	LOC
TIMP2	BEST1	LOC
GSN	BIN1	LOC
PFDN2	BIN1	GOC
EDNRB	BMPR1B	LOC
EZR	BMPR1B	LOC
MT1E	BMPR1B	LOC
PHKA1	BMPR1B	LOC
RHOJ	BMPR1B	LOC
PTMA	BRCA1	LOC
TIMP2	BRCA1	LOC
GSN	C21orf91	LOC
ILF3	CALR	GOC
CDK2AP1	CAPN2	GOC
CTCF	CAPN2	GOC
DNMT1	CAPN2	GOC
KCNJ10	CAPN2	GOC
PFKP	CAPN2	GOC
PTMS	CAPN2	GOC
GSN	CAPN3	LOC
GSN	CBFB	LOC
GSN	CBR1	LOC
NUP155	CBX5	GOC
FANCC	CCDC11	LOC
IQGAP1	CCDC85B	LOC
CSRP1	CD9	LOC
FABP5	CDK2AP1	GOC
GPS2	CDK2AP1	GOC
PFKP	CDK2AP1	GOC
STK16	CDK2AP1	GOC
SYNJ2	CFTR	LOC
PLOD3	CHORDC1	GOC
CTCF	CHUK	GOC
DDX39	CHUK	GOC
DNMT1	CHUK	GOC
GIT1	CHUK	GOC
GPS2	CHUK	GOC
MAN2A2	CHUK	GOC
PFKP	CHUK	GOC
SAPS1	CHUK	GOC
FOXO4	CLCN7	GOC
IQGAP1	CLIC4	LOC
GSN	CNTN2	LOC
KCNJ10	COL27A1	GOC
GSN	COL4A5	LOC
TIMP2	COL4A5	LOC
ELMO1	COL9A3	LOC
HSPA2	COL9A3	LOC
SYNJ2	COL9A3	LOC
CSRP1	CPT2	LOC
GPS2	CREBBP	GOC
ILF3	CRELD1	GOC
DAB2IP	CSRP1	GOC
DDR1	CSRP1	LOC
DNMT1	CSRP1	GOC
FGFR2	CSRP1	LOC
FNBP1	CSRP1	LOC
GPS2	CSRP1	GOC
H2AFZ	CSRP1	LOC
HADHA	CSRP1	LOC
HMGN2	CSRP1	GOC
LRRC59	CSRP1	LOC
MYO6	CSRP1	LOC
NIPBL	CSRP1	LOC
PFKP	CSRP1	GOC
PICK1	CSRP1	GOC
RND2	CSRP1	GOC
RYR3	CSRP1	LOC
S100B	CSRP1	LOC
SEPT2	CSRP1	LOC
SLC27A1	CSRP1	LOC
STK16	CSRP1	GOC
TJP1	CSRP1	LOC
EDNRB	CST3	LOC
EMX2	CST3	LOC
EZR	CST3	LOC
KCNJ10	CST3	LOC
PHKA1	CST3	LOC
TNS3	CST3	LOC
NFKBIA	CTCF	GOC
TIAL1	CTCF	GOC
HMGN1	CTNNBL1	GOC
NUP155	CTNNBL1	GOC
PFKP	CYP1A1	GOC
EIF4E	DAB2IP	GOC
GSPT1	DAB2IP	GOC
HSBP1	DAB2IP	GOC
MAN2A2	DAB2IP	GOC
MED6	DAB2IP	GOC
PTN	DAB2	GOC
LAMP2	DAXX	GOC
NFKBIA	DDX23	GOC
GSPT1	DDX39	GOC
HMGN2	DDX39	GOC
KCNJ10	DDX39	GOC
MED6	DDX39	GOC
RND2	DDX39	GOC
STK16	DDX39	GOC
GSN	DNM2	LOC
KCNJ10	DNMT1	GOC
NFKBIA	DNMT1	GOC
NUP155	DNMT1	GOC
STK16	DNMT1	GOC
TIAL1	DNMT1	GOC
MLH1	DNMT3A	GOC
PTMS	DNMT3A	GOC
S100B	DOCK1	LOC
JAM3	DYSF	LOC
TIMP2	DYSF	LOC
FGFR3	EDNRB	LOC
HSD17B6	EDNRB	LOC
IL17RD	EDNRB	LOC
LFNG	EDNRB	LOC
RYR3	EDNRB	LOC
SOX9	EDNRB	LOC
TNIK	EDNRB	LOC
F3	EMX2	LOC
KAL1	EMX2	LOC
RYR3	EMX2	LOC
SDC4	EMX2	LOC
TNFSF13	EMX2	LOC
RYR3	EPHX1	LOC
SDC4	EPHX1	LOC
GSN	ERBB3	LOC
F3	EZR	LOC
FGFR3	EZR	LOC
GNG5	EZR	LOC
GPR143	EZR	LOC
HMOX2	EZR	LOC
IL17RD	EZR	LOC
KIF1B	EZR	LOC
LRIG1	EZR	LOC
MAOA	EZR	LOC
PIK3C2A	EZR	LOC
RYR3	EZR	LOC
SERPINE2	EZR	LOC
SLC9A3R1	EZR	LOC
SOX9	EZR	LOC
TP53BP2	EZR	LOC
FOXG1	FABP5	GOC
FOXO4	FABP5	GOC
YY1	FABP5	GOC
PFKP	FANCC	GOC
KCNJ10	FGFR2	LOC
GJB6	FGFR3	LOC
KCNJ10	FGFR3	LOC
PHKA1	FGFR3	LOC
PPARA	FGFR3	LOC
SDC2	FGFR3	LOC
SPP1	FLNB	LOC
SPP1	FLNC	LOC
SYNJ2	FLNC	LOC
GSN	FNBP1	LOC
LAMP2	FNBP1	LOC
MYO9B	FNBP1	LOC
RNF130	FNBP1	LOC
SLC4A2	FNBP1	LOC
SYNJ2	FNBP1	LOC
LZTS2	FOLH1	LOC
RNF130	FOLH1	LOC
SYNJ2	FOLH1	LOC
GIT1	FOXO4	GOC
GPS2	FOXO4	GOC
TNS1	FURIN	GOC
XPO1	FURIN	GOC
GSN	GAB1	LOC
GSN	GJB1	LOC
PHKA1	GJB6	LOC
RYR3	GJB6	LOC
SDC4	GJB6	LOC
PHKA1	GLI3	LOC
SLC9A3R1	GLI3	LOC
PHKA1	GPR143	LOC
GSPT1	GPS2	GOC
HIST2H3A	GPS2	GOC
HMGN2	GPS2	GOC
KCNJ10	GPS2	GOC
MLH1	GPS2	GOC
MYOT	GPS2	GOC
NUP155	GPS2	GOC
RND2	GPS2	GOC
STK16	GPS2	GOC
TIAL1	GPS2	GOC
YY1	GPS2	GOC
ITGA2	GSN	LOC
LDB3	GSN	LOC
LRP2	GSN	LOC
MAG	GSN	LOC
MARCKSL1	GSN	LOC
MYLK	GSN	LOC
MYO1D	GSN	LOC
NCAM1	GSN	LOC
NDRG1	GSN	LOC
PLD1	GSN	LOC
PPP1R14A	GSN	LOC
PSEN1	GSN	LOC
SEMA4D	GSN	LOC
SOX10	GSN	LOC
SPP1	GSN	LOC
ILF3	GSPT1	GOC
MED6	GSPT1	GOC
PFKP	GSPT1	GOC
PICK1	GSPT1	GOC
STK36	GSPT1	GOC
RND2	GTF3C5	GOC
PLXNB1	H2AFZ	LOC
HMGN1	HDAC5	GOC
HMGN2	HDAC5	GOC
IRAK1	HDAC5	GOC
PFKP	HDAC5	GOC
PTMS	HDAC5	GOC
HNRNPAB	HESX1	GOC
NID2	HFE	GOC
JAM3	HIP1	LOC
TNFSF13	HIST3H2BB	LOC
LRDD	HMGN1	GOC
HNRNPAB	HMGN2	GOC
INPPL1	HMGN2	GOC
KTN1	HMGN2	GOC
LRDD	HMGN2	GOC
PFKP	HMGN2	GOC
SDCCAG3	HMGN2	GOC
TRIP10	HMGN2	GOC
TUBB2A	HMOX2	LOC
KEAP1	HNRNPAB	GOC
PFKP	HNRNPAB	GOC
ZFP91	HNRNPAB	GOC
KCNJ10	HSD17B6	LOC
PHKA1	HSD17B6	LOC
TNS3	HSD17B6	LOC
ILF3	HSP90B1	GOC
WDR62	HSP90B1	GOC
PLOD3	HSPA1A	GOC
PLOD3	HSPA1B	GOC
JAM3	HSPA2	LOC
LDB3	HSPA2	LOC
S100B	HSPA2	LOC
TIMP2	HSPA2	LOC
PLOD3	HSPA4L	GOC
PTN	HTRA1	LOC
PTN	IGFBP2	GOC
PHKA1	IL17RD	LOC
SDC2	IL17RD	LOC
MAN2A2	ILF3	GOC
MED6	ILF3	GOC
PMF1	ILF3	GOC
PFKP	INPPL1	GOC
MYLK	IQGAP1	LOC
UACA	IQGAP1	LOC
XPO1	IRAK1	GOC
SPP1	JAM3	LOC
NME2	KCNJ10	LOC
PFKP	KCNJ10	GOC
RND2	KCNJ10	GOC
S100A1	KCNJ10	LOC
SLC27A1	KCNJ10	LOC
STK16	KCNJ10	GOC
STK16	KEAP1	GOC
PHKA1	KIF1B	LOC
PTMS	KTN1	GOC
MYOT	LAMA4	GOC
PTN	LAMA4	GOC
LDB3	LAMP2	LOC
MAG	LAMP2	LOC
POLR2F	LAMP2	GOC
RND2	LAMP2	GOC
MAN2A2	LDB3	LOC
RHOG	LDB3	LOC
RNF130	LDB3	LOC
SLC4A2	LDB3	LOC
SNX1	LDB3	LOC
SYNJ2	LDB3	LOC
WIPF1	LDB3	LOC
MT2A	LGALS3	LOC
YY1	LRDD	GOC
S100B	LZTS2	LOC
TIMP2	MAG	LOC
RND2	MAN2A2	GOC
STK16	MAN2A2	GOC
SNX1	MARCKSL1	LOC
SAPS1	MBD3	GOC
NUP155	MED6	GOC
NME2	MITF	LOC
S100B	MITF	LOC
ZFYVE16	MITF	LOC
PLTP	MT1E	LOC
PRKCA	MT1E	LOC
TNFSF13	MT1E	LOC
TP53BP2	MT1E	LOC
TNFSF13	MT2A	LOC
TLN1	MYLK	LOC
PICK1	MYOT	GOC
PTN	MYOT	GOC
RND2	MYOT	GOC
SOX9	NCAN	LOC
RND2	NFASC	GOC
SHANK1	NFASC	GOC
PFKP	NFKBIA	GOC
TNS1	NFKBIA	GOC
PTN	NID2	GOC
RHOJ	NOTCH2	LOC
PFKP	NUP155	GOC
SDCCAG3	NUP155	GOC
STK16	NUP155	GOC
STK36	NUP155	GOC
TIMP2	PCSK6	LOC
SDCCAG3	PFKP	GOC
STK16	PFKP	GOC
TIAL1	PFKP	GOC
TNS1	PFKP	GOC
TRIP10	PFKP	GOC
SNX1	PHB	GOC
PIK3C2A	PHKA1	LOC
RYR3	PHKA1	LOC
SOX9	PHKA1	LOC
TP53BP2	PHKA1	LOC
PPM1B	PICK1	GOC
UHRF1	PICK1	GOC
SNX3	PLOD3	GOC
SYNJ2	PLOD3	LOC
S100B	PLXNB1	LOC
RBP1	POLR2F	GOC
RYR3	PPARA	LOC
SDC4	PPARA	LOC
SPP1	PPP1R14A	LOC
TIMP2	PRKCQ	LOC
SOX9	PYGM	LOC
RYR3	RHOJ	LOC
RNF41	RING1	GOC
RNF41	RND2	GOC
STK16	RND2	GOC
S100B	RNF130	LOC
ZFYVE16	RNF130	LOC
TNS1	S100B	GOC
YY1	SDCCAG3	GOC
SNX1	SEMA4D	LOC
UACA	SLC4A2	LOC
TRPV6	SNX1	LOC
TIMP2	SOX10	LOC
TRIP10	STK16	GOC
TRPV6	SYNJ2	LOC
TIMP2	TF	LOC
UIMC1	TNS1	GOC
