# Supplementary material for: Common dysregulation network in the human prefrontal cortex underlies two neurodegenerative diseases
Source: Mol Syst Biol. 2014 Jul 30;10(7):743. doi: 10.15252/msb.20145304 (PMC4299500; doi:10.15252/msb.20145304)
Supplement: Supplementary file 7 — Supplementary Dataset D4 [file msb0010-0743-sd7.txt]

test_id	gene_id	locus	sample_1	sample_2	status	value_1	value_2	log2(fold_change)	test_stat	p_value	q_value
NM_001025259	Mbp	chr18:82475122-82585637	q1	q2	OK	194.943	638.82	1.71236	-9.044	0	0
NM_001033378	A430078G23Rik	chr8:3353414-3390299	q1	q2	OK	10.837	1.30119	-3.05806	16.6933	0	0
NM_001033394	Tmem88b	chr4:155781590-155785874	q1	q2	OK	2.5088	7.77054	1.63102	-11.4141	0	0
NM_001033481	Myrf	chr19:10208270-10240748	q1	q2	OK	3.11258	7.01961	1.17328	-9.80774	0	0
NM_001039365	Mobp	chr9:120149741-120176091	q1	q2	OK	5.91554	28.9217	2.28957	-8.82393	0	0
NM_001146318	Cnp	chr11:100574938-100581739	q1	q2	OK	28.863	97.8793	1.76178	-13.2783	0	0
NM_001199967	Gm11127	chr17:36042960-36058645	q1	q2	OK	26.8133	1.81644	-3.88376	17.8041	0	0
NM_008614	Mobp	chr9:120149741-120176091	q1	q2	OK	11.6348	55.7835	2.26139	-19.3448	0	0
NM_008770	Cldn11	chr3:31149919-31164326	q1	q2	OK	27.9986	90.593	1.69404	-17.0159	0	0
NM_010338	Gpr37	chr6:25668522-25689980	q1	q2	OK	3.78339	8.19756	1.11552	-8.31512	0	0
NM_010758	Mag	chr7:30899182-30914832	q1	q2	OK	18.715	74.1241	1.98575	-19.6926	0	0
NM_010762	Mal	chr2:127633225-127656695	q1	q2	OK	11.8997	51.7807	2.12149	-20.4229	0	0
NM_010814	Mog	chr17:37010739-37023398	q1	q2	OK	8.69626	36.3672	2.06417	-17.0823	0	0
NM_011123	Plp1	chrX:136822835-136837742	q1	q2	OK	133.431	520.736	1.96446	-16.0312	0	0
NM_011667	Uba1y	chrY:818712-844224	q1	q2	OK	1.37457	0.136926	-3.32751	9.5211	0	0
NM_011674	Ugt8a	chr3:125865342-125938550	q1	q2	OK	9.50467	33.7124	1.82657	-17.782	0	0
NM_016968	Olig1	chr16:91269768-91271939	q1	q2	OK	20.0543	46.7542	1.22119	-12.0996	0	0
NM_026385	Pllp	chr8:94674894-94696242	q1	q2	OK	10.8032	21.3943	0.985771	-8.33355	0	0
NM_027533	Tspan2	chr3:102720230-102772310	q1	q2	OK	10.6455	36.1178	1.76247	-16.5885	0	0
NM_029972	Ermn	chr2:58045114-58052752	q1	q2	OK	1.25058	6.24718	2.32061	-13.4865	0	0
NM_133977	Trf	chr9:103208875-103230286	q1	q2	OK	13.1706	26.7173	1.02046	-9.53584	0	0
NM_146120	Gsn	chr2:35256358-35307902	q1	q2	OK	6.80081	28.6824	2.07639	-12.9004	0	0
NM_153520	Opalin	chr19:41063419-41077113	q1	q2	OK	1.46243	8.52345	2.54307	-9.31015	0	0
NM_172524	Nipal4	chr11:46148154-46166359	q1	q2	OK	0.476507	2.08125	2.12688	-8.49499	0	0
NM_172845	Adamts4	chr1:171250421-171259922	q1	q2	OK	2.53274	8.55455	1.75599	-12.6731	0	0
NM_175136	Rnf122	chr8:31111845-31131473	q1	q2	OK	1.69112	4.56128	1.43146	-8.67516	0	0
NM_175452	Gjc2	chr11:59175563-59183213	q1	q2	OK	1.38663	5.50739	1.98979	-9.12563	0	0
NM_178086	Fa2h	chr8:111345137-111393821	q1	q2	OK	3.87153	12.7428	1.71871	-12.4321	0	0
NM_181073	Plekhh1	chr12:79029162-79089670	q1	q2	OK	0.710318	2.68493	1.91835	-9.85499	0	0
NR_001463	Xist	chrX:103431516-103484957	q1	q2	OK	1.74557	16.0807	3.20356	-16.8579	0	0
NR_033506	Gm3893	chr4:41889794-42462993	q1	q2	OK	5.09821	1.73603	-1.5542	9.10379	0	0
NR_033535	Gm10845	chr14:79860520-79869176	q1	q2	OK	18.731	6.93757	-1.43292	12.5004	0	0
NR_040297	Gm19757	chr6:105481265-105492668	q1	q2	OK	12.7865	1.6937	-2.91637	17.1616	0	0
NR_040518	Gm4262	chr16:11008897-11015184	q1	q2	OK	3.54307	0.476637	-2.89404	9.8574	0	0
NM_172989	Lpar1	chr4:58435251-58553491	q1	q2	OK	1.39743	5.16236	1.88526	-8.26198	2.22E-16	1.21E-13
NM_001122765	Sirt2	chr7:28766751-28788665	q1	q2	OK	58.2757	107.664	0.885575	-8.1357	4.44E-16	2.36E-13
NM_029815	Bcas1	chr2:170346990-170427845	q1	q2	OK	18.8849	32.5921	0.787289	-7.91929	2.44E-15	1.26E-12
NM_053190	S1pr5	chr9:21242916-21248443	q1	q2	OK	0.781597	2.86671	1.8749	-7.8781	3.33E-15	1.68E-12
NM_029770	Unc5b	chr10:60762594-60831581	q1	q2	OK	1.63173	3.50975	1.10497	-7.68964	1.47E-14	7.19E-12
NM_018744	Sema6a	chr18:47245253-47368868	q1	q2	OK	6.12662	10.319	0.75214	-7.38218	1.56E-13	7.45E-11
NM_001201391	Hbb-bs	chr7:103826522-103827928	q1	q2	OK	41.2954	75.6187	0.872763	-7.3401	2.13E-13	9.50E-11
NM_009127	Scd1	chr19:44394449-44407709	q1	q2	OK	14.46	23.6631	0.710569	-7.34291	2.09E-13	9.50E-11
NM_009780	C4b	chr17:34728380-34743897	q1	q2	OK	3.3851	1.53933	-1.1369	7.34471	2.06E-13	9.50E-11
NM_029001	Elovl7	chr13:108214403-108287107	q1	q2	OK	1.89327	3.85127	1.02445	-7.23846	4.54E-13	1.97E-10
NM_011437	Sox10	chr15:79154912-79164490	q1	q2	OK	7.89104	14.1914	0.846725	-7.23062	4.81E-13	2.05E-10
NM_023061	Mcam	chr9:44134657-44142726	q1	q2	OK	3.86757	7.729	0.998855	-7.16543	7.75E-13	3.23E-10
NM_019821	Gltp	chr5:114669499-114690935	q1	q2	OK	13.8885	24.4009	0.813041	-6.9187	4.56E-12	1.86E-09
NM_172383	Tmem125	chr4:118540940-118543726	q1	q2	OK	1.06728	3.39856	1.67099	-6.90778	4.92E-12	1.96E-09
NM_197996	Tspan15	chr10:62185395-62231218	q1	q2	OK	2.00431	4.26188	1.08839	-6.83523	8.19E-12	3.20E-09
NM_023113	Aspa	chr11:73304987-73324637	q1	q2	OK	0.951159	3.33349	1.80927	-6.76314	1.35E-11	5.17E-09
NM_013803	Casr	chr16:36493695-36562134	q1	q2	OK	0.274527	0.993692	1.85585	-6.75833	1.40E-11	5.24E-09
NM_001024141	Nxf3	chrX:136072098-136085255	q1	q2	OK	1.03797	0.0371998	-4.80233	6.67856	2.41E-11	8.88E-09
NM_013912	Apln	chrX:48025145-48034852	q1	q2	OK	3.53735	6.73418	0.928831	-6.62226	3.54E-11	1.28E-08
NM_080450	Gjc3	chr5:137953808-137962959	q1	q2	OK	5.94388	10.191	0.777823	-6.59208	4.34E-11	1.54E-08
NM_019587	Plxnb3	chrX:73757102-73772510	q1	q2	OK	2.37857	4.2197	0.827049	-6.37081	1.88E-10	6.55E-08
NM_009194	Slc12a2	chr18:57878677-57946821	q1	q2	OK	8.06933	12.4642	0.627271	-6.32285	2.57E-10	8.78E-08
NM_019422	Elovl1	chr4:118428092-118437343	q1	q2	OK	3.31629	7.45321	1.16829	-6.31597	2.68E-10	9.02E-08
NM_011582	Thbs4	chr13:92751585-92794818	q1	q2	OK	3.45035	1.53926	-1.1645	6.29425	3.09E-10	1.02E-07
NM_011150	Lgals3bp	chr11:118392751-118401931	q1	q2	OK	7.24418	3.59757	-1.0098	6.24073	4.36E-10	1.41E-07
NM_153537	Phldb1	chr9:44686307-44735198	q1	q2	OK	8.39278	12.9809	0.62917	-6.22606	4.78E-10	1.53E-07
NM_172546	Cnksr3	chr10:7119061-7212237	q1	q2	OK	2.4601	4.75101	0.949516	-6.21202	5.23E-10	1.64E-07
NM_133362	Erdr1	chrY:90785441-90816465	q1	q2	OK	35.616	19.3055	-0.883512	6.2051	5.47E-10	1.69E-07
NM_153804	Plekhg3	chr12:76533559-76579039	q1	q2	OK	0.888342	1.98115	1.15715	-6.15249	7.63E-10	2.32E-07
NM_145978	Pdlim2	chr14:70164217-70177672	q1	q2	OK	1.3722	4.96114	1.85418	-6.1197	9.38E-10	2.80E-07
NM_001195025	Nuak2	chr1:132316124-132333488	q1	q2	OK	0.330475	0	-1.79769e+308	-1.79769e+308	1.10E-09	3.25E-07
NM_001025613	Otud7b	chr3:96080595-96161129	q1	q2	OK	0.270644	1.48348	2.45452	-6.08106	1.19E-09	3.46E-07
NM_020044	Lat2	chr5:134600264-134615023	q1	q2	OK	0.705285	0	-1.79769e+308	-1.79769e+308	1.32E-09	3.72E-07
NM_178774	Prr18	chr17:8340405-8344113	q1	q2	OK	1.49834	3.69818	1.30345	-6.06674	1.31E-09	3.72E-07
NM_010220	Fkbp5	chr17:28399094-28486112	q1	q2	OK	13.6579	8.56514	-0.67319	6.03958	1.55E-09	4.29E-07
NM_010769	Matn1	chr4:130944384-130955476	q1	q2	OK	1.0996	0.180617	-2.60597	5.99065	2.09E-09	5.72E-07
NM_020261	Psg23	chr7:18606342-18616501	q1	q2	OK	0.998133	0.162651	-2.61746	5.98722	2.13E-09	5.76E-07
NM_001025381	Gpr17	chr18:31931506-31958619	q1	q2	OK	24.9064	37.3781	0.585678	-5.98211	2.20E-09	5.86E-07
NR_003518	Pisd-ps3	chrUn_JH584304:52673-59689	q1	q2	OK	89.7725	59.3507	-0.59701	5.94693	2.73E-09	7.17E-07
NM_025863	Trim59	chr3:69035293-69044742	q1	q2	OK	1.41669	3.13273	1.1449	-5.91079	3.40E-09	8.81E-07
NM_027920	8-Mar	chr6:116338122-116409540	q1	q2	OK	10.0966	15.2939	0.599088	-5.90374	3.55E-09	9.07E-07
NM_016693	Map3k6	chr4:133240817-133252928	q1	q2	OK	1.15663	0.410109	-1.49585	5.89731	3.69E-09	9.31E-07
NM_010153	Erbb3	chr10:128569367-128589501	q1	q2	OK	0.911249	2.06474	1.18005	-5.89204	3.81E-09	9.48E-07
NM_009923	Cnp	chr11:100574938-100581739	q1	q2	OK	29.7316	58.0868	0.966211	-5.76038	8.39E-09	2.06E-06
NM_001039484	Kcnj10	chr1:172341209-172374085	q1	q2	OK	17.6791	25.8325	0.547147	-5.74422	9.23E-09	2.24E-06
NM_029789	Cers2	chr3:95315251-95357202	q1	q2	OK	12.5449	22.5393	0.845338	-5.73855	9.55E-09	2.29E-06
NM_011129	4-Sep	chr11:87581130-87590539	q1	q2	OK	20.9151	32.0417	0.615407	-5.69606	1.23E-08	2.90E-06
NM_001127725	Sec14l5	chr16:5147108-5183934	q1	q2	OK	0.272175	1.07226	1.97805	-5.68121	1.34E-08	3.12E-06
NM_145360	Idi1	chr13:8885605-8892396	q1	q2	OK	15.3967	23.0226	0.580426	-5.66985	1.43E-08	3.30E-06
NM_001177628	Slc45a3	chr1:131962914-131982972	q1	q2	OK	0.241412	0.866237	1.84326	-5.65873	1.52E-08	3.48E-06
NM_023774	4930550L24Rik	chrX:58911460-58920304	q1	q2	OK	0.544778	0	-1.79769e+308	-1.79769e+308	1.56E-08	3.52E-06
NM_016779	Dmp1	chr5:104202616-104214102	q1	q2	OK	1.51225	0.521333	-1.53642	5.6189	1.92E-08	4.28E-06
NM_001033759	Tmem2	chr19:21778341-21858327	q1	q2	OK	2.32876	4.06213	0.802679	-5.60977	2.03E-08	4.46E-06
NM_020010	Cyp51	chr5:4080673-4104697	q1	q2	OK	12.7895	18.7807	0.554293	-5.6021	2.12E-08	4.61E-06
NM_133167	Parvb	chr15:84232042-84315609	q1	q2	OK	7.25744	11.2109	0.627371	-5.58258	2.37E-08	5.10E-06
NM_001102615	Kif19a	chr11:114765388-114790575	q1	q2	OK	1.25274	2.62108	1.06507	-5.5551	2.77E-08	5.90E-06
NM_001162950	Hif3a	chr7:17030992-17062427	q1	q2	OK	1.96518	0.994205	-0.983046	5.49728	3.86E-08	8.11E-06
NM_025626	Fam107b	chr2:3713457-3782134	q1	q2	OK	3.34227	5.7908	0.792933	-5.47574	4.36E-08	9.07E-06
NM_008859	Prkcq	chr2:11172381-11301226	q1	q2	OK	2.44815	4.43543	0.85738	-5.47105	4.47E-08	9.11E-06
NM_023142	Arpc1b	chr5:145114255-145128186	q1	q2	OK	10.0038	16.4696	0.719257	-5.47105	4.47E-08	9.11E-06
NM_001122739	Inppl1	chr7:101818312-101838226	q1	q2	OK	3.76905	6.28913	0.73866	-5.40582	6.45E-08	1.30E-05
NM_177261	Kndc1	chr7:139894695-139941540	q1	q2	OK	9.14147	13.1264	0.521972	-5.38392	7.29E-08	1.45E-05
NM_011854	Oasl2	chr5:114896933-114912245	q1	q2	OK	1.25562	0.447073	-1.48982	5.37121	7.82E-08	1.53E-05
NM_177304	Enpp6	chr8:46986924-47094895	q1	q2	OK	3.35365	5.77999	0.785337	-5.37284	7.75E-08	1.53E-05
NM_008218	Hba-a1	chr11:32296488-32297310	q1	q2	OK	3.87003	12.6949	1.71383	-5.29102	1.22E-07	2.35E-05
NM_008218	Hba-a1	chr11:32296488-32297310	q1	q2	OK	3.87003	12.6949	1.71383	-5.29102	1.22E-07	2.35E-05
NM_001025255	Mbp	chr18:82475122-82585637	q1	q2	OK	63.6479	206.652	1.69902	-5.27869	1.30E-07	2.49E-05
NM_173767	Insc	chr7:114745765-114850380	q1	q2	OK	0.289914	1.0151	1.80792	-5.23782	1.62E-07	3.08E-05
NM_001025256	Mbp	chr18:82475122-82585637	q1	q2	OK	36.055	147.913	2.03648	-5.15692	2.51E-07	4.71E-05
NM_001198831	Ddr1	chr17:35681566-35704139	q1	q2	OK	4.6788	8.72874	0.899635	-5.14118	2.73E-07	5.07E-05
NM_009647	Ak4	chr4:101419288-101467771	q1	q2	OK	2.13484	4.4072	1.04574	-5.13251	2.86E-07	5.26E-05
NM_008812	Padi2	chr4:140906359-140957902	q1	q2	OK	2.2347	3.73439	0.740793	-5.1197	3.06E-07	5.58E-05
NM_001167923	Col6a5	chr9:105856069-105960643	q1	q2	OK	0.412663	0.155594	-1.40718	5.10017	3.39E-07	6.13E-05
NM_001271579	Phc1	chr6:122317730-122340227	q1	q2	OK	2.54639	5.47487	1.10437	-5.09522	3.48E-07	6.23E-05
NM_178061	Mob3b	chr4:34949073-35157484	q1	q2	OK	0.733746	1.43379	0.966477	-5.07587	3.86E-07	6.84E-05
NM_053110	Gpnmb	chr6:49036517-49058182	q1	q2	OK	0.91119	0.334674	-1.445	5.05983	4.20E-07	7.37E-05
NM_177461	Micall1	chr15:79108982-79141251	q1	q2	OK	6.35707	9.1271	0.521793	-5.05684	4.26E-07	7.42E-05
NM_013660	Sema4d	chr13:51701247-51793644	q1	q2	OK	11.8055	16.712	0.501432	-5.01263	5.37E-07	9.26E-05
NM_145942	Hmgcs1	chr13:119690461-119708077	q1	q2	OK	92.946	131.588	0.501566	-4.99921	5.76E-07	9.84E-05
NM_176999	Atp10b	chr11:43149876-43262286	q1	q2	OK	0.332197	0.744676	1.16458	-4.9515	7.36E-07	0.000124769
NM_008343	Igfbp3	chr11:7206090-7213923	q1	q2	OK	12.4474	8.12862	-0.614759	4.9243	8.47E-07	0.000142179
NM_175291	Dock10	chr1:80501072-80758553	q1	q2	OK	3.43528	5.06412	0.559881	-4.9063	9.28E-07	0.000154507
NM_001033205	Zfp575	chr7:24583837-24608926	q1	q2	OK	4.30951	2.26256	-0.929566	4.85981	1.17E-06	0.000190632
NM_008869	Pla2g4a	chr1:149829621-149961284	q1	q2	OK	0.695705	1.61288	1.21309	-4.86164	1.16E-06	0.000190632
NM_145541	Rap1a	chr3:105728281-105801336	q1	q2	OK	22.6354	32.9036	0.539666	-4.86142	1.17E-06	0.000190632
NM_011727	Xlr3c	chrX:73254539-73265390	q1	q2	OK	0.36573	0	-1.79769e+308	-1.79769e+308	1.28E-06	0.000206519
NM_026240	Gramd3	chr18:56432131-56503792	q1	q2	OK	5.24468	8.2559	0.654572	-4.8302	1.36E-06	0.000217607
NM_026763	Col6a4	chr9:105990317-106096691	q1	q2	OK	0.495478	0.19813	-1.32237	4.81763	1.45E-06	0.000229852
NM_133891	Slc44a1	chr4:53440412-53622478	q1	q2	OK	13.695	19.3713	0.500272	-4.81569	1.47E-06	0.000230196
NM_001177942	Eda	chrX:99975605-100400760	q1	q2	OK	0	0.523706	1.79769e+308	1.79769e+308	1.50E-06	0.000233956
NM_019790	Tmeff2	chr1:50927522-51187270	q1	q2	OK	15.7325	21.9653	0.481479	-4.80791	1.53E-06	0.000235015
NM_020259	Hhip	chr8:79965850-80058008	q1	q2	OK	0.785672	1.35417	0.785409	-4.8067	1.53E-06	0.000235015
NM_173772	Neu4	chr1:94020492-94028330	q1	q2	OK	2.29419	3.72639	0.699792	-4.78897	1.68E-06	0.000254715
NM_017400	Sh3gl3	chr7:82260128-82307417	q1	q2	OK	15.6659	23.3383	0.57507	-4.77488	1.80E-06	0.000271073
NM_008124	Gjb1	chrX:101377336-101385624	q1	q2	OK	0.788122	2.10442	1.41693	-4.76374	1.90E-06	0.000284241
NM_172751	Arhgef10	chr8:14911716-15001085	q1	q2	OK	3.16678	4.96655	0.649225	-4.75673	1.97E-06	0.000292007
NM_008609	Mmp15	chr8:95352336-95374293	q1	q2	OK	3.68035	5.62839	0.612881	-4.73499	2.19E-06	0.000322624
NM_130450	Elovl6	chr3:129532385-129638493	q1	q2	OK	9.82924	13.563	0.464524	-4.71676	2.40E-06	0.000350208
NM_021356	Gab1	chr8:80764433-80880479	q1	q2	OK	3.37497	5.11879	0.600927	-4.70475	2.54E-06	0.000368656
NM_001163301	Pex2	chr3:5560187-5576248	q1	q2	OK	0	1.56655	1.79769e+308	1.79769e+308	2.82E-06	0.000406038
NM_001048229	Dbndd2	chr2:164486139-164493323	q1	q2	OK	6.57531	11.5536	0.813216	-4.67301	2.97E-06	0.00042408
NM_009801	Car2	chr3:14886425-14900770	q1	q2	OK	25.8589	36.033	0.478655	-4.65907	3.18E-06	0.000450465
NM_001163433	Samd4	chr14:46882964-47105817	q1	q2	OK	0.401788	0	-1.79769e+308	-1.79769e+308	3.29E-06	0.00046383
NM_175093	Trib3	chr2:152337424-152344060	q1	q2	OK	0.597331	0.0870715	-2.77826	4.59897	4.25E-06	0.000593346
NM_019500	Cldn14	chr16:93919030-94008837	q1	q2	OK	0.227045	1.09261	2.26673	-4.57907	4.67E-06	0.00064794
NM_181404	Kank1	chr19:25237201-25434496	q1	q2	OK	4.69592	6.75194	0.523893	-4.57353	4.80E-06	0.000660551
NM_025436	Sc4mol	chr8:64718144-64733578	q1	q2	OK	26.0206	36.0002	0.468349	-4.57135	4.85E-06	0.00066268
NM_011784	Aplnr	chr2:85136359-85139923	q1	q2	OK	0.855033	1.70775	0.998049	-4.56771	4.93E-06	0.000669521
NM_031260	Mov10l1	chr15:88982993-89055152	q1	q2	OK	0.372538	0.0107274	-5.11801	4.53139	5.86E-06	0.000790042
NM_177390	Myo1d	chr11:80482126-80780025	q1	q2	OK	0.791506	1.45486	0.878206	-4.50015	6.79E-06	0.000909115
NM_001252659	Ldlr	chr9:21723575-21749918	q1	q2	OK	0.210781	1.25598	2.57499	-4.49855	6.84E-06	0.000909629
NM_010277	Gfap	chr11:102887335-102897200	q1	q2	OK	61.687	45.7159	-0.432272	4.47275	7.72E-06	0.00101955
NM_144794	Tmem63a	chr1:180942517-180975104	q1	q2	OK	1.60918	2.84195	0.820556	-4.46331	8.07E-06	0.00105827
NM_175181	Prr5l	chr2:101714284-101838980	q1	q2	OK	0.287423	0.990901	1.78556	-4.4429	8.88E-06	0.00115595
NM_053272	Dhcr24	chr4:106561037-106589113	q1	q2	OK	24.9456	33.408	0.421408	-4.43007	9.42E-06	0.00121861
NM_022724	Suv39h2	chr2:3424130-3474986	q1	q2	OK	1.61453	0.358336	-2.17172	4.42858	9.49E-06	0.00121877
NM_016967	Olig2	chr16:91225549-91228677	q1	q2	OK	7.02106	10.3861	0.564895	-4.41202	1.02E-05	0.00130711
NM_001013256	Ctc1	chr11:69015910-69036473	q1	q2	OK	2.20129	0.511766	-2.10479	4.3969	1.10E-05	0.00139225
NM_172465	Zdhhc9	chrX:48171970-48208702	q1	q2	OK	14.6345	20.0318	0.452917	-4.39193	1.12E-05	0.00141506
NM_001083587	Tns3	chr11:8431651-8664535	q1	q2	OK	8.77645	11.797	0.426707	-4.38028	1.19E-05	0.00148313
NM_010740	Cd93	chr2:148436650-148443535	q1	q2	OK	2.05377	3.09195	0.590241	-4.37599	1.21E-05	0.00150276
NM_001081436	Ino80d	chr1:63047800-63114267	q1	q2	OK	0.936039	0.300432	-1.63953	4.35604	1.32E-05	0.00163579
NM_001109993	Tmem141	chr2:25620065-25622005	q1	q2	OK	5.49646	10.5542	0.941244	-4.34227	1.41E-05	0.00173062
NM_027468	Cpm	chr10:117629499-117687352	q1	q2	OK	0.688103	1.2768	0.891838	-4.30517	1.67E-05	0.00203474
NM_001001892	H2-K1	chr17:33996011-34000333	q1	q2	OK	7.92864	4.83821	-0.712599	4.29505	1.75E-05	0.00211256
NM_015817	Ppap2c	chr10:79526428-79533787	q1	q2	OK	0.61226	1.56094	1.3502	-4.29404	1.75E-05	0.00211256
NM_130458	Sp7	chr15:102357176-102366271	q1	q2	OK	0.156066	0.591022	1.92105	-4.29095	1.78E-05	0.00212884
NM_011400	Slc2a1	chr4:119108744-119137329	q1	q2	OK	38.3835	28.7966	-0.414587	4.28545	1.82E-05	0.00216859
NM_001252642	Hrh1	chr6:114397935-114483296	q1	q2	OK	0.702161	1.89868	1.43512	-4.27918	1.88E-05	0.00220327
NM_027219	Cdc42ep1	chr15:78842646-78855529	q1	q2	OK	1.92629	3.37888	0.810719	-4.28007	1.87E-05	0.00220327
NM_013885	Clic4	chr4:135213969-135272760	q1	q2	OK	11.5198	15.5792	0.435505	-4.27435	1.92E-05	0.00221084
NM_015783	Isg15	chr4:156199423-156200818	q1	q2	OK	3.0757	1.07256	-1.51986	4.27549	1.91E-05	0.00221084
NM_139310	Otoa	chr7:121083437-121163089	q1	q2	OK	0.303864	0.0598453	-2.34412	4.27591	1.90E-05	0.00221084
NM_182995	Ccp110	chr7:118712610-118737018	q1	q2	OK	7.59752	10.3806	0.450295	-4.27236	1.93E-05	0.00221727
NM_001166497	3110052M02Rik	chr17:21650610-21664966	q1	q2	OK	3.07978	1.92127	-0.680768	4.25519	2.09E-05	0.00238028
NM_016919	Col5a3	chr9:20770049-20815034	q1	q2	OK	0.811435	0.405623	-1.00034	4.24326	2.20E-05	0.00249563
NM_145554	Ldlrap1	chr4:134745411-134768004	q1	q2	OK	0.751302	1.57476	1.06767	-4.24191	2.22E-05	0.00249585
NM_008487	Arhgef2	chr3:88616206-88648052	q1	q2	OK	8.23968	14.0278	0.767632	-4.23995	2.24E-05	0.0025031
NM_001080928	Rbpj	chr5:53555778-53657445	q1	q2	OK	0	0.655546	1.79769e+308	1.79769e+308	2.40E-05	0.00267005
NM_001190491	Dmpk	chr7:19083848-19093820	q1	q2	OK	0	0.836951	1.79769e+308	1.79769e+308	2.55E-05	0.00282011
NM_001113532	Wtap	chr17:12966798-12992539	q1	q2	OK	0.21355	1.32872	2.63739	-4.20602	2.60E-05	0.00285967
NR_045176	2810468N07Rik	chr17:25570810-25575043	q1	q2	OK	8.95376	13.6443	0.607728	-4.20118	2.66E-05	0.00290488
NR_015580	Sox2ot	chr3:34560380-34677993	q1	q2	OK	3.87326	6.48095	0.742656	-4.19969	2.67E-05	0.00290743
NM_170689	Ank3	chr10:69533707-70027436	q1	q2	OK	1.06635	3.34304	1.64848	-4.19234	2.76E-05	0.00298626
NM_023631	Aox4	chr1:58210396-58268596	q1	q2	OK	1.25381	0.660396	-0.924914	4.18187	2.89E-05	0.00310974
NR_015539	9630013A20Rik	chr14:84443562-84537060	q1	q2	OK	3.59033	8.54954	1.25173	-4.162	3.15E-05	0.00337121
NM_001177557	Gng12	chr6:66896396-67021361	q1	q2	OK	6.69256	11.7744	0.815018	-4.16093	3.17E-05	0.00337122
NM_029797	Mnd1	chr3:84087933-84155786	q1	q2	OK	1.89212	0.548309	-1.78694	4.14811	3.35E-05	0.00354579
NM_011607	Tnc	chr4:63959784-64047015	q1	q2	OK	1.29657	2.00887	0.631682	-4.14664	3.37E-05	0.00354909
NM_134469	Fdps	chr3:89093587-89101967	q1	q2	OK	29.1255	39.9979	0.457645	-4.13629	3.53E-05	0.00369258
NM_011447	Sox8	chr17:25565892-25570686	q1	q2	OK	10.8793	14.8717	0.450981	-4.12564	3.70E-05	0.00380534
NM_013634	Med1	chr11:98152154-98193293	q1	q2	OK	1.3476	0.159117	-3.08223	4.12633	3.69E-05	0.00380534
NM_172783	Phka2	chrX:160502165-160598878	q1	q2	OK	3.25331	1.60694	-1.0176	4.12584	3.69E-05	0.00380534
NM_009412	Tpd52	chr3:8929435-9004515	q1	q2	OK	6.84027	11.9038	0.799301	-4.11765	3.83E-05	0.00391858
NM_172520	Arhgef19	chr4:141242883-141257562	q1	q2	OK	1.31058	2.2837	0.801168	-4.11642	3.85E-05	0.00391858
NM_026169	Frmd8	chr19:5850973-5875208	q1	q2	OK	3.82404	5.71623	0.579967	-4.1029	4.08E-05	0.00413291
NM_133942	Plekha1	chr7:130865909-130913302	q1	q2	OK	21.6433	28.4977	0.396922	-4.09892	4.15E-05	0.00418251
NM_172479	Slc38a5	chrX:8271391-8280176	q1	q2	OK	1.06281	2.20262	1.05135	-4.08517	4.40E-05	0.00441476
NM_001012477	Cxcl12	chr6:117168534-117181368	q1	q2	OK	6.8486	9.6061	0.488142	-4.08357	4.43E-05	0.00442215
NM_145509	5430435G22Rik	chr1:131688694-131713464	q1	q2	OK	0.586063	1.28788	1.13587	-4.08111	4.48E-05	0.00444603
NM_001271359	Arrb2	chr11:70432579-70440828	q1	q2	OK	1.40125	0	-1.79769e+308	-1.79769e+308	4.52E-05	0.00445708
NM_001004180	Fam222a	chr5:114568250-114613218	q1	q2	OK	1.77765	3.04782	0.777806	-4.06861	4.73E-05	0.00464342
NM_010821	Mpeg1	chr19:12460778-12465285	q1	q2	OK	4.00139	2.65732	-0.59053	4.06053	4.90E-05	0.0047825
NR_003513	Neat1	chr19:5842301-5845478	q1	q2	OK	8.66361	6.09494	-0.507356	4.03511	5.46E-05	0.00530402
NM_019987	Ick	chr9:78109191-78172109	q1	q2	OK	3.69829	5.30463	0.520393	-4.02003	5.82E-05	0.00562655
NM_007925	Eln	chr5:134702595-134747254	q1	q2	OK	11.1433	14.8783	0.417031	-4.01523	5.94E-05	0.00571357
NM_001077405	Nrp2	chr1:62703316-62818692	q1	q2	OK	0.115633	0.953984	3.04441	-4.0078	6.13E-05	0.00581918
NM_001110149	Mgat1	chr11:49244190-49263024	q1	q2	OK	0.911756	0	-1.79769e+308	-1.79769e+308	6.20E-05	0.00581918
NM_001252403	Gria1	chr11:57011617-57330244	q1	q2	OK	8.92187	1.91002	-2.22376	4.00916	6.09E-05	0.00581918
NM_007876	Dpep1	chr8:123186234-123201813	q1	q2	OK	0.545175	0.015549	-5.13183	4.00504	6.20E-05	0.00581918
NM_019923	Itpr2	chr6:146108298-146502223	q1	q2	OK	2.31525	3.24485	0.48698	-4.00584	6.18E-05	0.00581918
NM_001165998	Spopl	chr2:23510053-23572104	q1	q2	OK	0	0.745314	1.79769e+308	1.79769e+308	6.27E-05	0.0058402
NM_026790	Ifi27	chr12:103434188-103440245	q1	q2	OK	9.97215	5.65036	-0.819562	4.00188	6.28E-05	0.0058402
NM_008220	Hbb-bt	chr7:103812523-103813923	q1	q2	OK	6.70411	12.2401	0.868494	-3.99208	6.55E-05	0.00605761
NM_001109757	Atp7a	chrX:106027275-106128160	q1	q2	OK	0.505093	1.08894	1.1083	-3.98705	6.69E-05	0.00615768
NM_008331	Ifit1	chr19:34640888-34650009	q1	q2	OK	0.748746	0.286627	-1.3853	3.98007	6.89E-05	0.00631091
NM_001159683	Zfp217	chr2:170108642-170142675	q1	q2	OK	0.179029	0.665379	1.89398	-3.96439	7.36E-05	0.00670832
NM_030166	Galnt15	chr14:32029102-32058326	q1	q2	OK	0.955684	0.391406	-1.28787	3.94594	7.95E-05	0.00721214
NM_016803	Chst3	chr10:60181527-60219260	q1	q2	OK	0.697469	1.1908	0.771728	-3.92497	8.67E-05	0.00783315
NM_175283	Srd5a1	chr13:69573448-69611463	q1	q2	OK	4.21317	6.25866	0.570947	-3.92238	8.77E-05	0.00788064
NM_023277	Jam3	chr9:27097383-27155421	q1	q2	OK	8.02717	11.4955	0.518101	-3.91663	8.98E-05	0.00803338
NM_001113574	Brd3	chr2:27445580-27475673	q1	q2	OK	1.99803	0.546805	-1.86948	3.90179	9.55E-05	0.00850259
NM_028135	Tmem163	chr1:127490341-127678021	q1	q2	OK	8.36799	11.6279	0.474634	-3.8953	9.81E-05	0.00869287
NM_015744	Enpp2	chr15:54838897-54920146	q1	q2	OK	62.7523	81.5185	0.377458	-3.87021	0.00010874	0.00959365
NM_010380	H2-D1	chr17:35263093-35267497	q1	q2	OK	13.5912	9.39534	-0.532654	3.86852	0.000109498	0.00961622
NM_029537	Tmem98	chr11:80810414-80822033	q1	q2	OK	2.226	4.07653	0.87289	-3.86637	0.000110468	0.00965715
NM_028748	Paqr5	chr9:61953737-62026790	q1	q2	OK	0.89912	0.425829	-1.07824	3.85697	0.0001148	0.00999025
NM_001013817	Sp140	chr1:85576898-85645036	q1	q2	OK	1.27403	2.34889	0.88258	-3.84496	0.000120574	0.0103981
NM_021716	Fign	chr2:63971507-64098038	q1	q2	OK	0.235114	0.504014	1.1001	-3.84516	0.000120473	0.0103981
NM_194268	Onecut2	chr18:64340363-64398488	q1	q2	OK	0.252416	0.443506	0.813151	-3.84317	0.000121455	0.0104271
NM_178606	Reep3	chr10:67009188-67096988	q1	q2	OK	6.96064	9.21936	0.405448	-3.83233	0.000126933	0.0108488
NM_026772	Cdc42ep2	chr19:5917555-5924816	q1	q2	OK	3.93602	6.39306	0.699768	-3.82991	0.000128191	0.0109076
NM_027869	Pnpt1	chr11:29130750-29161828	q1	q2	OK	9.7214	6.94225	-0.485761	3.81488	0.00013625	0.011542
NM_001145999	Zfp710	chr7:80024813-80092751	q1	q2	OK	1.75139	3.02185	0.786926	-3.78658	0.000152734	0.0128506
NM_010497	Idh1	chr1:65158615-65186479	q1	q2	OK	15.0956	20.3291	0.429419	-3.78608	0.000153039	0.0128506
NM_001009935	Txnip	chr3:96555767-96566801	q1	q2	OK	8.78302	5.56488	-0.658367	3.78482	0.00015382	0.0128597
NM_001081170	Pacs2	chr12:113014507-113074401	q1	q2	OK	17.0268	21.8596	0.360466	-3.78355	0.000154606	0.0128693
NM_133739	Tmem123	chr9:7764076-7794332	q1	q2	OK	4.05505	5.91365	0.544329	-3.77877	0.000157607	0.0130623
NM_001113550	4833420G17Rik	chr13:119462758-119486117	q1	q2	OK	8.35857	5.4911	-0.606161	3.7764	0.000159113	0.0131303
NM_010700	Ldlr	chr9:21723575-21749918	q1	q2	OK	2.33697	3.59235	0.620285	-3.77398	0.000160661	0.0132011
NR_033736	E330020D12Rik	chr1:153404185-153414233	q1	q2	OK	1.00993	0.473979	-1.09136	3.75259	0.000175018	0.0143193
NR_028300	5330426P16Rik	chr16:50726750-50732773	q1	q2	OK	1.19808	2.29789	0.939591	-3.74884	0.000177656	0.0144733
NM_133670	Sult1a1	chr7:126672869-126676357	q1	q2	OK	7.2984	4.5524	-0.680953	3.74167	0.000182805	0.0148297
NM_001164663	9830001H06Rik	chr2:157010441-157079265	q1	q2	OK	6.04532	7.74848	0.358096	-3.73786	0.000185591	0.0149922
NM_001033851	Cpne8	chr15:90487480-90679388	q1	q2	OK	25.474	14.6277	-0.800326	3.73359	0.000188767	0.0151847
NR_045576	Plk4	chr3:40799950-40816883	q1	q2	OK	0.315632	0	-1.79769e+308	-1.79769e+308	0.000195944	0.015696
NM_009063	Rgs5	chr1:169655500-169693526	q1	q2	OK	24.3221	31.8115	0.38728	-3.71571	0.000202638	0.0161646
NM_178705	Luzp2	chr7:54835244-55268888	q1	q2	OK	20.8255	26.5715	0.351531	-3.70729	0.000209485	0.0166415
NM_001145925	Msantd3	chr4:48539945-48561920	q1	q2	OK	0.340042	3.19264	3.23096	-3.70341	0.000212719	0.0168285
NM_009594	Abl1	chr2:31688555-31804227	q1	q2	OK	1.69387	3.15153	0.895729	-3.69234	0.0002222	0.0175063
NM_178890	Abtb2	chr2:103566309-103718423	q1	q2	OK	2.59154	3.73154	0.52596	-3.69039	0.000223911	0.0175687
NM_001110009	Apoc1	chr7:19689480-19692658	q1	q2	OK	3.89058	1.08588	-1.84112	3.68928	0.000224888	0.0175734
NM_139306	Acer2	chr4:86874413-86920881	q1	q2	OK	1.48551	0.863258	-0.783097	3.6879	0.000226113	0.0175973
NM_008364	Il1rap	chr16:26581704-26725147	q1	q2	OK	2.44186	3.85517	0.658813	-3.67371	0.000239056	0.0185293
NM_001195499	Dclk2	chr3:86786149-86920884	q1	q2	OK	0	0.902754	1.79769e+308	1.79769e+308	0.000241597	0.0186507
NM_001005868	Erbb2ip	chr13:103818785-103920514	q1	q2	OK	4.00077	5.77446	0.52941	-3.66869	0.000243794	0.0187447
NM_008548	Man1a	chr10:53906032-54075796	q1	q2	OK	6.44603	8.65283	0.424761	-3.66067	0.000251559	0.0192644
NM_011419	Kdm5d	chrY:897787-943811	q1	q2	OK	3.9964	2.78446	-0.521304	3.65823	0.000253965	0.0193711
NM_001164361	Plekha8	chr6:54595110-54645822	q1	q2	OK	0.731966	1.419	0.955022	-3.65427	0.000257914	0.0195943
NM_178683	Depdc1b	chr13:108316336-108389557	q1	q2	OK	0.0930517	0.361611	1.95833	-3.64303	0.000269446	0.0203895
NM_175286	Tprn	chr2:25262597-25269886	q1	q2	OK	2.55499	3.90614	0.612428	-3.63346	0.000279645	0.021078
NM_001025310	St6galnac6	chr2:32599708-32620804	q1	q2	OK	8.65933	3.38245	-1.35619	3.62815	0.00028546	0.0214319
NM_001033253	Plekhg1	chr10:3740376-3967302	q1	q2	OK	1.49455	2.38455	0.674004	-3.61796	0.000296936	0.0220343
NM_001163675	Abcc4	chr14:118482691-118706219	q1	q2	OK	0.854157	0.21941	-1.96087	3.61819	0.000296675	0.0220343
NM_009252	Serpina3n	chr12:104406707-104414329	q1	q2	OK	5.86858	3.87642	-0.598286	3.61997	0.000294638	0.0220343
NM_026066	Cmtm5	chr14:54936469-54939277	q1	q2	OK	13.4282	19.5809	0.544185	-3.61025	0.000305904	0.0226121
NM_008353	Il12rb1	chr8:70808448-70821423	q1	q2	OK	0.144746	0.418986	1.53338	-3.60026	0.000317894	0.0233183
NM_021281	Ctss	chr3:95526785-95556403	q1	q2	OK	23.0974	16.7478	-0.463763	3.60113	0.000316831	0.0233183
NM_007529	Bcan	chr3:87987530-88000356	q1	q2	OK	46.3179	59.6322	0.36452	-3.59792	0.000320771	0.0234396
NM_001048177	Jak2	chr19:29251827-29313080	q1	q2	OK	0.346222	0	-1.79769e+308	-1.79769e+308	0.00032406	0.0235898
NM_009708	Rnd2	chr11:101468337-101471306	q1	q2	OK	64.2494	84.065	0.387822	-3.58792	0.000333327	0.0241725
NM_001178049	Mitf	chr6:97807057-98021358	q1	q2	OK	0.247782	0	-1.79769e+308	-1.79769e+308	0.000340542	0.0246026
NM_198599	Map6d1	chr16:20233308-20241358	q1	q2	OK	12.9904	16.8142	0.372234	-3.57586	0.000349076	0.0250789
NR_028280	Prr18	chr17:8340405-8344113	q1	q2	OK	0.445675	1.36772	1.61771	-3.57535	0.000349755	0.0250789
NM_001177691	Gal3st1	chr11:3983635-3999328	q1	q2	OK	1.33148	3.45497	1.37565	-3.57134	0.000355158	0.0253713
NM_001177464	Zfp516	chr18:82910878-83005314	q1	q2	OK	0.979332	1.65126	0.753697	-3.56641	0.000361901	0.0257568
NM_019394	Mia	chr7:27179740-27181149	q1	q2	OK	4.87608	2.13164	-1.19376	3.56517	0.000363622	0.0257835
NM_019566	Rhog	chr7:102239122-102250118	q1	q2	OK	6.3633	9.58956	0.59169	-3.54646	0.000390443	0.0275832
NM_008516	Lrrn1	chr6:107529725-107570228	q1	q2	OK	13.4188	17.2075	0.358783	-3.54331	0.000395145	0.0278127
NM_001042660	Smad7	chr18:75367364-75395934	q1	q2	OK	3.38472	4.69252	0.471327	-3.54215	0.000396873	0.027832
NM_008173	Nr3c1	chr18:39410544-39487245	q1	q2	OK	12.9495	16.3762	0.338704	-3.53551	0.000406991	0.0284374
NM_001253809	Racgap1	chr15:99620495-99651656	q1	q2	OK	0	0.526384	1.79769e+308	1.79769e+308	0.000414764	0.0288751
NM_009555	Zfp40	chr17:23173868-23193228	q1	q2	OK	4.42059	6.01791	0.445022	-3.51887	0.000433385	0.0300621
NM_010066	Dnmt1	chr9:20907205-20959888	q1	q2	OK	4.04811	5.96911	0.560268	-3.51565	0.000438675	0.0303192
NM_001131054	Pttg1	chr11:43420247-43426248	q1	q2	OK	12.0536	7.22244	-0.738908	3.51291	0.000443236	0.0305243
NM_001005419	Ado	chr10:67544510-67548955	q1	q2	OK	7.93959	10.3135	0.377398	-3.50286	0.000460297	0.0315856
NM_001177944	Eda	chrX:99975605-100400760	q1	q2	OK	0.236622	0	-1.79769e+308	-1.79769e+308	0.000468747	0.0320506
NM_021312	Wdr12	chr1:60076867-60151034	q1	q2	OK	2.8399	4.8511	0.77247	-3.47552	0.00050986	0.0347376
NM_009128	Scd2	chr19:44293675-44306862	q1	q2	OK	151.788	202.717	0.417411	-3.4723	0.000516012	0.0350321
NM_026731	Ppp1r14a	chr7:29289319-29293390	q1	q2	OK	1.88392	4.37633	1.21599	-3.46897	0.000522453	0.035291
NR_027857	Nkx6-2	chr7:139389108-139582797	q1	q2	OK	1.15108	2.73978	1.25107	-3.46843	0.000523512	0.035291
NM_198937	Hn1l	chr17:24942469-24960623	q1	q2	OK	1.47687	2.43378	0.720651	-3.46589	0.000528472	0.0355003
NM_001164275	Prrg1	chrX:78449612-78583896	q1	q2	OK	0.312825	0.906011	1.53417	-3.45479	0.000550723	0.0368657
NM_177270	Cdkl2	chr5:92006073-92043042	q1	q2	OK	0.105186	1.79031	4.08919	-3.45125	0.000557997	0.0372225
NM_177608	Secisbp2l	chr2:125736985-125782870	q1	q2	OK	23.9005	29.9855	0.327222	-3.44811	0.000564521	0.037527
NM_001005341	Ypel2	chr11:86936424-86993762	q1	q2	OK	11.0752	14.061	0.344374	-3.44533	0.000570366	0.0377843
NM_011597	Tjp2	chr19:24094501-24225026	q1	q2	OK	0.751383	1.7023	1.17986	-3.44173	0.000578014	0.0381589
NM_001039364	Mobp	chr9:120149741-120176091	q1	q2	OK	0.790525	2.94264	1.89623	-3.43873	0.000584453	0.0384514
NM_008696	Map4k4	chr1:39900912-40026310	q1	q2	OK	3.85608	8.2965	1.10537	-3.43752	0.000587072	0.0384914
NM_010433	Hipk2	chr6:38697839-38876190	q1	q2	OK	3.63185	5.39415	0.570689	-3.43291	0.000597151	0.0390186
NM_027280	Nkd1	chr8:88521343-88594887	q1	q2	OK	2.64111	3.72586	0.496432	-3.41816	0.000630463	0.0410552
NM_023386	Rtp4	chr16:23609918-23614222	q1	q2	OK	1.39108	0.646608	-1.10524	3.41439	0.000639238	0.0414855
NM_198095	Bst2	chr8:71534261-71537437	q1	q2	OK	4.22559	2.12226	-0.993551	3.40502	0.00066159	0.042791
NM_001145897	Gse1	chr8:120488865-120589075	q1	q2	OK	3.25249	1.88081	-0.790191	3.4009	0.000671647	0.0432388
NM_175433	Zfp710	chr7:80024813-80092751	q1	q2	OK	1.83898	0.837446	-1.13484	3.39942	0.000675289	0.0432388
NM_183336	Igsf1	chrX:49782536-49797745	q1	q2	OK	0.818284	1.89834	1.21406	-3.40033	0.000673053	0.0432388
NM_011808	Ets1	chr9:32696041-32757820	q1	q2	OK	3.03011	4.13765	0.449441	-3.39214	0.000693502	0.044257
NM_001252638	Rhobtb1	chr10:69208551-69291784	q1	q2	OK	0	0.29733	1.79769e+308	1.79769e+308	0.000697222	0.0443465
NM_001184709	Tfdp2	chr9:96196274-96323646	q1	q2	OK	0.499138	1.13953	1.19093	-3.38789	0.000704332	0.0443567
NM_001267717	Nrep	chr18:33437018-33464029	q1	q2	OK	1.48047	0	-1.79769e+308	-1.79769e+308	0.000702064	0.0443567
NM_173447	Ephb1	chr9:101922127-102354693	q1	q2	OK	7.89709	10.1554	0.36285	-3.38963	0.000699881	0.0443567
NM_029897	C2cd5	chr6:143010919-143100107	q1	q2	OK	0.384255	0	-1.79769e+308	-1.79769e+308	0.000709554	0.044539
NM_134148	Carns1	chr19:4164323-4175479	q1	q2	OK	0.935728	1.52802	0.707505	-3.38115	0.000721826	0.0451613
NM_007987	Fas	chr19:34290658-34327770	q1	q2	OK	0.925206	0.36339	-1.34826	3.37241	0.000745141	0.0464681
NM_023543	Chn2	chr6:54039931-54430221	q1	q2	OK	2.14969	4.36299	1.02119	-3.36956	0.000752871	0.0467978
NM_001170985	Kirrel	chr3:87078591-87174747	q1	q2	OK	0.652603	1.09621	0.748247	-3.36268	0.000771886	0.0478245
NM_001198833	Ddr1	chr17:35681566-35704139	q1	q2	OK	2.21607	4.09224	0.884888	-3.35738	0.000786862	0.0485951
NM_001159516	Qk	chr17:10206470-10319361	q1	q2	OK	18.1327	26.2277	0.532496	-3.34753	0.000815351	0.0501926
NR_015458	1700047M11Rik	chr1:182300833-182303289	q1	q2	OK	1.43418	3.16675	1.14278	-3.34192	0.000832024	0.0510548
NR_033402	Tyms	chr5:30058199-30073625	q1	q2	OK	0.291462	0	-1.79769e+308	-1.79769e+308	0.00083912	0.0513257
NM_001177705	Homez	chr14:54852736-54864158	q1	q2	OK	0.483281	1.06784	1.14377	-3.33331	0.000858179	0.0521606
NR_027344	Trub2	chr2:29776110-29787671	q1	q2	OK	6.25456	3.80251	-0.717956	3.3333	0.000858219	0.0521606
NM_025821	Carhsp1	chr16:8658586-8672153	q1	q2	OK	7.58782	10.0502	0.405461	-3.33101	0.000865326	0.0524261
NM_001160229	Zfp275	chrX:73342619-73359080	q1	q2	OK	1.32317	2.22186	0.747769	-3.32701	0.000877844	0.0530168
NM_001012518	Ehmt1	chr2:24790772-24919590	q1	q2	OK	2.5864	1.35595	-0.931644	3.32541	0.000882882	0.053079
NM_001098425	Sp3	chr2:72936431-72989249	q1	q2	OK	2.69416	4.5681	0.761757	-3.32486	0.00088462	0.053079
NM_001271595	Eps8	chr6:137477244-137649285	q1	q2	OK	0.301174	0	-1.79769e+308	-1.79769e+308	0.000887192	0.053079
NM_027959	Pdia6	chr12:17266594-17324730	q1	q2	OK	28.2093	35.5156	0.332279	-3.31259	0.000924348	0.0551297
NM_001077595	Shroom3	chr5:92683434-92965759	q1	q2	OK	0.4209	0.0810978	-2.37574	3.30748	0.00094139	0.0559718
NM_010865	Myoc	chr1:162639149-162658219	q1	q2	OK	5.38734	7.57077	0.490867	-3.30502	0.00094971	0.0562917
NR_027640	Ralgps2	chr1:156804165-156939626	q1	q2	OK	1.83815	0.866661	-1.08472	3.29905	0.000970137	0.0573249
NM_026599	Cgnl1	chr9:71626508-71771602	q1	q2	OK	2.03842	2.78381	0.449612	-3.29461	0.000985575	0.058058
NM_001199061	Wdr12	chr1:60076867-60151034	q1	q2	OK	1.80307	0.264278	-2.77033	3.28983	0.00100247	0.0586996
NM_194060	Foxo6	chr4:120267077-120287261	q1	q2	OK	8.66039	6.34698	-0.448362	3.2898	0.0010026	0.0586996
NM_001024846	Zfp62	chr11:49203499-49218816	q1	q2	OK	1.42888	2.70758	0.922113	-3.2842	0.00102271	0.0596862
NM_025846	Rras2	chr7:114046781-114117781	q1	q2	OK	9.964	13.1067	0.395508	-3.28338	0.00102569	0.0596862
NM_009834	Ccrn4l	chr3:51224446-51251654	q1	q2	OK	17.83	14.0468	-0.34406	3.27821	0.00104469	0.0603933
NM_016673	Cntfr	chr4:41657497-41697091	q1	q2	OK	0.15289	2.70307	4.14403	-3.2775	0.0010473	0.0603933
NM_173051	Serpinb1c	chr13:32881396-32898140	q1	q2	OK	0.432379	0.0219438	-4.30041	3.27876	0.00104266	0.0603933
NM_027756	Mfap3l	chr8:60632859-60676731	q1	q2	OK	6.32078	8.11533	0.360546	-3.27351	0.00106222	0.0610699
NM_001077596	Shroom3	chr5:92683434-92965759	q1	q2	OK	0.0693886	0.373435	2.42809	-3.26767	0.00108438	0.0621572
NM_010919	Nkx2-2	chr2:147177545-147331681	q1	q2	OK	1.35822	2.38025	0.809398	-3.26493	0.0010949	0.0623865
NM_030241	Setd8	chr5:124439929-124462307	q1	q2	OK	8.55447	11.1995	0.388683	-3.26497	0.00109476	0.0623865
NM_001080929	Cdr2l	chr11:115381915-115396132	q1	q2	OK	3.4997	4.80237	0.456514	-3.263	0.00110239	0.0626269
NM_198863	Slitrk2	chrX:66649317-66661402	q1	q2	OK	1.24619	2.00508	0.686141	-3.2545	0.00113593	0.0643415
NM_009270	Sqle	chr15:59315091-59331193	q1	q2	OK	23.7441	29.6292	0.319453	-3.2536	0.00113954	0.0643552
NM_009106	Rtkn	chr6:83135807-83152579	q1	q2	OK	1.1415	2.65872	1.2198	-3.25202	0.00114589	0.064524
NM_001038594	Glrx2	chr1:143739348-143749678	q1	q2	OK	1.9451	0.53892	-1.8517	3.24315	0.00118218	0.0660967
NM_001177629	Grb10	chr11:11930498-12037420	q1	q2	OK	1.77216	3.14053	0.825496	-3.24266	0.00118418	0.0660967
NM_008256	Hmgcs2	chr3:98280430-98310738	q1	q2	OK	4.59787	3.28016	-0.487201	3.24361	0.00118024	0.0660967
NM_001168471	Dynll2	chr11:87979524-87998298	q1	q2	OK	43.9406	67.7883	0.625481	-3.23596	0.00121233	0.067471
NM_026481	Tppp3	chr8:105467491-105471422	q1	q2	OK	13.2417	18.2529	0.463037	-3.22347	0.00126647	0.0702798
NM_023844	Jam2	chr16:84774122-84826375	q1	q2	OK	6.73243	8.60003	0.353214	-3.21671	0.0012967	0.0717493
NM_001111279	Wdfy1	chr1:79702261-79761769	q1	q2	OK	8.76037	11.1008	0.341602	-3.20949	0.00132973	0.0724017
NM_001130175	Tnnt2	chr1:135836333-135852268	q1	q2	OK	0.608296	0	-1.79769e+308	-1.79769e+308	0.0013463	0.0724017
NM_001166398	Armcx2	chrX:134804141-134809221	q1	q2	OK	9.73187	13.4453	0.466312	-3.20658	0.00134324	0.0724017
NM_001252209	Kcnj16	chr11:110968032-111027967	q1	q2	OK	3.17661	4.38938	0.466528	-3.20769	0.00133806	0.0724017
NM_001252561	Mllt10	chr2:18055236-18392830	q1	q2	OK	0.142636	0.88522	2.6337	-3.20885	0.00133267	0.0724017
NM_001253709	Mbnl1	chr3:60472829-60629748	q1	q2	OK	0.36905	0	-1.79769e+308	-1.79769e+308	0.00134141	0.0724017
NM_001253834	Atp2c1	chr9:105411361-105521257	q1	q2	OK	0.108782	2.17232	4.31973	-3.21139	0.00132097	0.0724017
NM_009726	Atp7a	chrX:106027275-106128160	q1	q2	OK	1.132	0.623256	-0.860976	3.21075	0.00132391	0.0724017
NM_011908	Ubl3	chr5:148504630-148552788	q1	q2	OK	36.6097	45.2438	0.305496	-3.21197	0.00131829	0.0724017
NM_182994	Arl5a	chr2:52397950-52424874	q1	q2	OK	16.9601	20.9783	0.306755	-3.21202	0.00131805	0.0724017
NM_011549	Tfeb	chr17:47737036-47792416	q1	q2	OK	0	0.543051	1.79769e+308	1.79769e+308	0.00135374	0.0725977
NM_001164498	Papd5	chr8:88199212-88259722	q1	q2	OK	5.29301	7.13536	0.430898	-3.19942	0.00137702	0.0736399
NM_001114609	Ino80d	chr1:63047800-63114267	q1	q2	OK	2.44328	3.19205	0.385667	-3.19832	0.0013823	0.0737165
NM_016917	Slc40a1	chr1:45908069-45925594	q1	q2	OK	3.55489	4.88533	0.458651	-3.1958	0.00139445	0.0741577
NM_145581	Siglec5	chr7:43351340-43359470	q1	q2	OK	0.437042	0.164738	-1.4076	3.19344	0.00140586	0.0745575
NM_001039530	Parp14	chr16:35832877-35871382	q1	q2	OK	0.578885	0.340436	-0.765896	3.19111	0.00141726	0.074574
NM_001159538	Fgd2	chr17:29360913-29379535	q1	q2	OK	0	0.432079	1.79769e+308	1.79769e+308	0.00141786	0.074574
NM_025545	Aptx	chr4:40682077-40703187	q1	q2	OK	0.573716	1.22216	1.09102	-3.19189	0.00141346	0.074574
NM_009777	C1qb	chr4:136880144-136886177	q1	q2	OK	29.1232	22.1503	-0.394845	3.18614	0.00144186	0.0756283
NM_009070	Rnps1	chr17:24414674-24425897	q1	q2	OK	27.7527	36.3726	0.390225	-3.18473	0.0014489	0.0757899
NM_001083334	Bin1	chr18:32359056-32435740	q1	q2	OK	9.59211	16.4386	0.777171	-3.18063	0.00146955	0.0766609
NM_001126487	Mroh7	chr4:106680416-106727930	q1	q2	OK	1.09988	0.658606	-0.739863	3.17507	0.00149799	0.0772525
NM_001177556	Gng12	chr6:66896396-67021361	q1	q2	OK	2.21027	0.429095	-2.36486	3.17654	0.00149042	0.0772525
NM_001199271	Slc19a1	chr10:77032738-77050432	q1	q2	OK	2.55642	0.969849	-1.39829	3.1746	0.00150042	0.0772525
NM_007757	Cpox	chr16:58670207-58680389	q1	q2	OK	9.85797	12.5867	0.352532	-3.17725	0.00148678	0.0772525
NM_018862	Agpat1	chr17:34605860-34615971	q1	q2	OK	6.51558	11.3348	0.798798	-3.17448	0.00150107	0.0772525
NM_001159383	Gjc1	chr11:102799477-102819686	q1	q2	OK	1.04947	2.33438	1.15338	-3.17235	0.00151212	0.0776129
NM_001080118	Med1	chr11:98152154-98193293	q1	q2	OK	3.16851	4.384	0.468443	-3.16982	0.00152533	0.0777196
NM_001142923	Tcf7l2	chr19:55741809-55933655	q1	q2	OK	0.185316	0.725932	1.96985	-3.16962	0.00152638	0.0777196
NM_009700	Aqp4	chr18:15389393-15403684	q1	q2	OK	18.9111	23.3055	0.301434	-3.17006	0.00152409	0.0777196
NM_001033167	Slc22a23	chr13:34179157-34345182	q1	q2	OK	13.1391	16.2133	0.303306	-3.16456	0.0015532	0.078693
NM_172589	Lhfpl2	chr13:94057795-94195409	q1	q2	OK	4.22136	5.56972	0.399895	-3.16446	0.00155372	0.078693
NM_009662	Alox5	chr6:116410070-116461178	q1	q2	OK	0.295447	0.619795	1.06889	-3.15847	0.00158598	0.0801153
NM_134095	Desi1	chr15:81992522-82016140	q1	q2	OK	26.1318	32.2741	0.30457	-3.15388	0.00161116	0.081173
NM_013690	Tek	chr4:94739299-94874939	q1	q2	OK	2.35187	3.24391	0.463928	-3.15215	0.00162075	0.0812283
NM_138953	Ell2	chr13:75707483-75772358	q1	q2	OK	6.27418	8.14445	0.37639	-3.15255	0.00161853	0.0812283
NM_133871	Ifi44	chr3:151730922-151749959	q1	q2	OK	0.313539	0.108891	-1.52577	3.15003	0.00163256	0.0816067
NM_009773	Bub1b	chr2:118598210-118641592	q1	q2	OK	0.944015	0.533549	-0.82319	3.14912	0.00163761	0.0816461
NM_010415	Hbegf	chr18:36504926-36515805	q1	q2	OK	3.46988	4.95126	0.512912	-3.14627	0.00165369	0.0822337
NM_001170561	Sbf1	chr15:89288235-89315311	q1	q2	OK	4.15174	6.61876	0.672845	-3.14463	0.00166294	0.0823553
NM_001199304	Atxn1	chr13:45549755-45964991	q1	q2	OK	0.311572	0.931605	1.58015	-3.14432	0.00166474	0.0823553
NM_001276444	Gpr155	chr2:73341505-73386480	q1	q2	OK	0.290988	0	-1.79769e+308	-1.79769e+308	0.00169067	0.0834225
NM_007591	Calr	chr8:84842087-84846931	q1	q2	OK	129.678	159.98	0.302958	-3.13868	0.00169709	0.0835239
NM_144807	Chpt1	chr10:88459586-88503970	q1	q2	OK	5.84904	7.90419	0.434417	-3.1368	0.00170801	0.0838458
NM_010501	Ifit3	chr19:34583528-34588982	q1	q2	OK	1.53905	0.839831	-0.873873	3.1324	0.00173382	0.0844631
NM_026670	Zmym1	chr4:127047093-127061132	q1	q2	OK	3.51498	4.75052	0.434568	-3.13242	0.00173371	0.0844631
NM_181815	Cep128	chr12:90998491-91384409	q1	q2	OK	1.6481	1.09319	-0.592264	3.13384	0.00172536	0.0844631
NM_001164401	Ptpro	chr6:137252298-137464633	q1	q2	OK	0.788116	1.60465	1.02578	-3.12563	0.00177425	0.0857484
NM_020581	Angptl4	chr17:33774899-33781575	q1	q2	OK	2.37951	1.41824	-0.74656	3.12596	0.00177226	0.0857484
NR_003544	Nnt	chr13:119334316-119409138	q1	q2	OK	3.85695	5.21045	0.433948	-3.12519	0.00177691	0.0857484
NM_011504	Stxbp3a	chr3:108793179-108840502	q1	q2	OK	3.7984	5.34446	0.492654	-3.12499	0.00177812	0.0857485
NM_001123370	9030025P20Rik	chr17:14964188-15022449	q1	q2	OK	2.07476	1.20338	-0.785856	3.12096	0.00180262	0.0867112
NM_013731	Sgk2	chr2:162987480-163014127	q1	q2	OK	0.233226	0.52975	1.18358	-3.11579	0.00183451	0.0880243
NM_011909	Usp18	chr6:121245905-121270917	q1	q2	OK	0.777524	0.326926	-1.24992	3.1148	0.00184069	0.0881
NM_001199685	Taok3	chr5:117120128-117275098	q1	q2	OK	5.31793	3.44147	-0.62784	3.11117	0.00186346	0.0889674
NM_183306	Taok3	chr5:117120128-117275098	q1	q2	OK	0.68338	1.68402	1.30115	-3.09687	0.00195573	0.0931404
NR_045436	2700054A10Rik	chr17:13487020-13554094	q1	q2	OK	0.207809	0.63857	1.61959	-3.08718	0.00202063	0.0959926
NM_172781	Klhl4	chrX:114474519-114560698	q1	q2	OK	2.75399	3.85531	0.485324	-3.08136	0.00206058	0.0976482
NM_001012305	Slc39a12	chr2:14388397-14494977	q1	q2	OK	12.8853	16.2622	0.335787	-3.07551	0.00210142	0.0993376
