# Supplementary material for: Common dysregulation network in the human prefrontal cortex underlies two neurodegenerative diseases
Source: Mol Syst Biol. 2014 Jul 30;10(7):743. doi: 10.15252/msb.20145304 (PMC4299500; doi:10.15252/msb.20145304)
Supplement: Supplementary file 8 — Supplementary Dataset D5 [file msb0010-0743-sd8.txt]

test_id	gene_id	locus	sample_1	sample_2	status	value_1	value_2	log2(fold_change)	test_stat	p_value	q_value
NM_013697	Ttr	chr18:20665249-20674326	q1	q2	OK	234.091	74.1262	-1.65902	12.3696	0	0
NM_001039244	Gm7120	chr13:119487256-119610459	q1	q2	OK	3.42924	11.0168	1.68375	-7.69778	1.38E-14	1.31E-10
NM_010797	Mid1	chrX:169685246-169990797	q1	q2	OK	12.4149	6.10823	-1.02325	7.46998	8.02E-14	5.07E-10
NM_001160251	Zfp281	chr1:136624900-136630391	q1	q2	OK	3.45862	0.586803	-2.55925	6.70254	2.05E-11	9.72E-08
NM_001271753	Dnmt3a	chr12:3806979-3914443	q1	q2	OK	7.85335	15.0178	0.935293	-6.07184	1.26E-09	4.80E-06
NM_194060	Foxo6	chr4:120267077-120287261	q1	q2	OK	10.0555	5.77804	-0.799335	5.70346	1.17E-08	3.71E-05
NM_172421	Asxl2	chr12:3426856-3506849	q1	q2	OK	0.58803	0	-1.79769e+308	-1.79769e+308	2.49E-07	0.00067543
NM_001136484	Gcnt1	chr19:17326140-17372844	q1	q2	OK	0	0.325095	1.79769e+308	1.79769e+308	5.29E-07	0.0011893
NM_139306	Acer2	chr4:86874413-86920881	q1	q2	OK	1.72523	0.802721	-1.10382	5.00315	5.64E-07	0.0011893
NM_153089	Ppp1r16b	chr2:158666732-158766334	q1	q2	OK	7.35286	3.75513	-0.969443	4.88035	1.06E-06	0.00200969
NM_175677	Trim12c	chr7:104338753-104353358	q1	q2	OK	0	0.445791	1.79769e+308	1.79769e+308	1.78E-06	0.00307563
NM_001166067	Slc4a5	chr6:83237374-83304945	q1	q2	OK	0.453477	0.128396	-1.82043	4.74593	2.08E-06	0.00328233
NM_001010826	Kctd14	chr7:97451333-97459557	q1	q2	OK	0	0.415232	1.79769e+308	1.79769e+308	3.87E-06	0.00533595
NM_053110	Gpnmb	chr6:49036517-49058182	q1	q2	OK	1.017	0.408876	-1.31459	4.61472	3.94E-06	0.00533595
NM_008630	Mt2	chr8:94172617-94173567	q1	q2	OK	134.642	95.6297	-0.493597	4.48723	7.22E-06	0.00774636
NM_011103	Prkcd	chr14:30595353-30626208	q1	q2	OK	6.20519	3.78989	-0.711321	4.47784	7.54E-06	0.00774636
NM_016968	Olig1	chr16:91269768-91271939	q1	q2	OK	34.0759	46.8272	0.458596	-4.48928	7.15E-06	0.00774636
NM_026450	Zfp169	chr13:48487659-48513436	q1	q2	OK	2.00407	3.77291	0.912743	-4.47183	7.76E-06	0.00774636
NM_177845	Pla2g4e	chr2:120166411-120245335	q1	q2	OK	4.79891	3.05142	-0.653229	4.47234	7.74E-06	0.00774636
NM_177643	Zfp281	chr1:136624900-136630391	q1	q2	OK	5.19876	7.98259	0.618691	-4.39688	1.10E-05	0.00992436
NM_133362	Erdr1	chrY:90785441-90816465	q1	q2	OK	28.2906	42.7816	0.596668	-4.39828	1.09E-05	0.00992437
NM_007472	Aqp1	chr6:55336298-55348555	q1	q2	OK	1.27577	0.508574	-1.32684	4.35948	1.30E-05	0.0110077
NM_015744	Enpp2	chr15:54838897-54920146	q1	q2	OK	101.797	72.1243	-0.497135	4.35403	1.34E-05	0.0110077
NR_002445	BC002163	chr4:123712709-123718186	q1	q2	OK	46.5537	28.8308	-0.691287	4.34511	1.39E-05	0.0110077
NR_002445	BC002163	chr4:123712709-123718186	q1	q2	OK	46.5537	28.8308	-0.691287	4.34511	1.39E-05	0.0110077
NM_010220	Fkbp5	chr17:28399094-28486112	q1	q2	OK	11.8492	8.36129	-0.502989	4.24792	2.16E-05	0.0163788
NM_172469	Clic6	chr16:92498146-92541241	q1	q2	OK	1.7547	0.901935	-0.960131	4.17553	2.97E-05	0.0217001
NM_001177666	Gm7120	chr13:119487256-119610459	q1	q2	OK	3.61709	9.75848	1.43183	-4.0557	5.00E-05	0.0327101
NM_007976	F5	chr1:164115263-164220274	q1	q2	OK	0.463867	0.201716	-1.20138	4.06227	4.86E-05	0.0327101
NM_019564	Htra1	chr7:130936202-130985658	q1	q2	OK	56.6651	42.6451	-0.410081	4.06245	4.86E-05	0.0327101
NM_001110150	Mgat1	chr11:49244190-49263024	q1	q2	OK	2.77401	0.657709	-2.07645	3.98924	6.63E-05	0.041932
NM_020279	Ccl28	chr13:119623818-119654358	q1	q2	OK	0.327738	0.794383	1.27729	-3.95693	7.59E-05	0.0464769
NM_013890	Fbxw2	chr2:34804363-34826235	q1	q2	OK	1.31585	0	-1.79769e+308	-1.79769e+308	8.00E-05	0.0474581
NM_027347	Med23	chr10:24869985-24913529	q1	q2	OK	0.536483	1.74376	1.7006	-3.90808	9.30E-05	0.0535022
NM_001126487	Mroh7	chr4:106680416-106727930	q1	q2	OK	1.04452	0.523284	-0.997171	3.89562	9.79E-05	0.0546724
NM_001123386	Cdyl	chr13:35659861-35874064	q1	q2	OK	2.27651	1.16249	-0.969602	3.84905	0.000118575	0.0625087
NM_001129999	Cep250	chr2:155956557-155998900	q1	q2	OK	0	0.282929	1.79769e+308	1.79769e+308	0.000118066	0.0625087
NM_170730	Ank3	chr10:69533707-70027436	q1	q2	OK	1.70417	0	-1.79769e+308	-1.79769e+308	0.000153899	0.0789377
NM_008525	Alad	chr4:62509169-62520063	q1	q2	OK	10.887	7.07677	-0.62145	3.74077	0.000183456	0.0828959
NM_013602	Mt1	chr8:94179088-94180327	q1	q2	OK	267.796	205.611	-0.38122	3.75838	0.00017102	0.0828959
NM_013823	Kl	chr5:150952606-150993817	q1	q2	OK	1.52692	0.889291	-0.779896	3.75098	0.000176148	0.0828959
NM_177386	Sfmbt2	chr2:10370450-10595253	q1	q2	OK	0.412919	0.871895	1.0783	-3.74469	0.000180618	0.0828959
NM_177642	Igfn1	chr1:135953577-136006342	q1	q2	OK	1.18076	0.736766	-0.680441	3.7607	0.000169438	0.0828959
NM_172519	Dis3l	chr9:64306755-64341257	q1	q2	OK	2.55887	1.07114	-1.25636	3.71634	0.00020213	0.0892097
NM_008362	Il1r1	chr1:40225079-40316177	q1	q2	OK	1.01655	0.385933	-1.39726	3.69409	0.000220678	0.0951822
