# Supplementary material for: Common dysregulation network in the human prefrontal cortex underlies two neurodegenerative diseases
Source: Mol Syst Biol. 2014 Jul 30;10(7):743. doi: 10.15252/msb.20145304 (PMC4299500; doi:10.15252/msb.20145304)
Supplement: Supplementary file 9 — Supplementary Dataset D6 [file msb0010-0743-sd9.txt]

Reporter.ID	Transcript.ID	Gene.Symbol	Alternate.Symbols
10479896	Pro25G		Pro25G
10000551223	Pro25G_onG3PDH570_20bp		Pro25G_onG3PDH570_20bp
10000551224	Pro25G_onG3PDH570_10Ts		Pro25G_onG3PDH570_10Ts
10005619458	Pro25G		Pro25G
10005619496	Pro25G		Pro25G
10005619497	Pro25G		Pro25G
10005619498	Pro25G		Pro25G
10005619499	Pro25G		Pro25G
10005619500	Pro25G		Pro25G
10005619501	Pro25G		Pro25G
10005619502	Pro25G		Pro25G
10005619503	Pro25G		Pro25G
10005619504	Pro25G		Pro25G
10005619505	Pro25G		Pro25G
10005619506	Pro25G		Pro25G
10005619507	Pro25G		Pro25G
10005619508	Pro25G		Pro25G
10005619509	Pro25G		Pro25G
10005619510	Pro25G		Pro25G
10005619511	Pro25G		Pro25G
10005619512	Pro25G		Pro25G
10005619513	Pro25G		Pro25G
10005619514	Pro25G		Pro25G
10005619515	Pro25G		Pro25G
10005619516	Pro25G		Pro25G
10005619517	Pro25G		Pro25G
10005619518	Pro25G		Pro25G
10005619519	Pro25G		Pro25G
10005619520	Pro25G		Pro25G
10005619521	Pro25G		Pro25G
10005619522	Pro25G		Pro25G
10005619523	Pro25G		Pro25G
10005619524	Pro25G		Pro25G
10005619525	Pro25G		Pro25G
10005619526	Pro25G		Pro25G
10005619527	Pro25G		Pro25G
10005619528	Pro25G		Pro25G
10005619529	Pro25G		Pro25G
10005619530	Pro25G		Pro25G
10005619531	Pro25G		Pro25G
10012665141	zero_barcode		zero_barcode
10019035742	one_barcode		one_barcode
10019037097	r60_n9		r60_n9
10019037202	r60_n11		r60_n11
10019037308	r60_a97		r60_a97
10019037414	r60_a22		r60_a22
10019037518	r60_a20		r60_a20
10019037624	r60_a135		r60_a135
10019037731	r60_a107		r60_a107
10019037838	r60_a104		r60_a104
10019037945	r60_3		r60_3
10019038049	r60_1		r60_1
10019475365	RSE_00000118999		RSE_00000118999
10019481149	RSE_00000890695		AGRN,FLJ45064
10019495284	RSE_00000753518		HMGB2,HMG2
10019687586	RSE_00000636266		LOC285706
10019713746	RSE_00000772559	DNAH12	DNAH12,DHC3,HL19,DLP12,HL-19,hdhc3,DNAHC3,DNAHC12
10019799479	RSE_00000739013		DUX4
10019809115	RSE_00000478328		RSE_00000478328
10019874890	RSE_00000708514	DDX60L	FLJ31033,DKFZp781D1175
10019903058	RSE_00000667528		RSE_00000667528
10019909307	RSE_00000869470	OR2T6	OR2T6,OR2T9,OR2T6P,OST703
10019911222	RSE_00000513855		dJ207J11.1,dJ207J11.2,dJ207J11.3,dJ207J11.4
10019924807	RSE_00000623559	EBF1	EBF,COE1,EBF1,OLF1,O/E-1
10019927856	RSE_00000613195	ACTBL2	DKFZp686D0972
10019932383	RSE_00000871014		LOC441884
10019948931	RSE_00000203592	ATP8B4	ATP8B4,ATPIM
10019975533	RSE_00000714284	PLCD1	Hs.103665,PLCD1
10019977224	RSE_00000729974		PNPT1,OLD35,PNPASE,old-35,DKFZp762K1914
10019977227	RSE_00000862609	NOTCH2NL	NOTCH2NL,N2N
10019987588	RSE_00000016658		RSE_00000016658
10020008603	RSE_00000563927		RSE_00000563927
10020014121	RSE_00000015430		RSE_00000015430
10020044367	RSE_00000338892		LOC441621
10020044569	RSE_00000733189		THRAP2,MED13L,FLJ21627,KIAA1025,TRAP240L,PROSIT240,DKFZp781D0112
10020049808	RSE_00000133951	SPIRE1	SPIRE1,Spir-1
10020060841	RSE_00000658006		RSE_00000658006
10020067638	RSE_00000370363	DDX6	RSE_00000370363
10020082717	RSE_00000321465		SLC25A13,CTLN2,CITRIN,ARALAR2
10020084138	RSE_00000582173		KRAS1P,Kirsten rat sarcoma-1 viral (v-Ki-ras1) oncogene homolog, processed
10020109481	RSE_00000154975		RSE_00000154975
10020124385	RSE_00000769028	HSP90AA5P	HSP90Ae
10020134015	RSE_00000028420		RSE_00000028420
10020140475	RSE_00000807432		RSE_00000807432
10020162607	RSE_00000832450	SEMA4C	SEMA4C,SEMAI,Semaf,Semacl1,FLJ20369,KIAA1739,M-SEMA-F,M-Sema F,MGC126382,MGC126383
10020166212	RSE_00000368207		MAML2,MAM2,MAM3,MAM-3,KIAA1819,DKFZp686N0150
10020192767	RSE_00000601195	SLC22A23	LOC285773
10020216227	RSE_00000551358		RSE_00000551358
10020228202	RSE_00000602448		RSE_00000602448
10020228490	RSE_00000073302		RSE_00000073302
10020230502	RSE_00000650156		RSE_00000650156
10020234675	RSE_00000840432		RSE_00000840432
10020272110	RSE_00000246951		RSE_00000246951
10023804644	Contig48774_RC	POU2F2	LOC284336
10023804647	NM_002821	PTK7	PTK7,CCK4
10023804649	NM_005052	RAC3	RAC3
10023804650	NM_013302	EEF2K	EEF2K,eEF-2K,HSU93850,MGC45041
10023804651	NM_001958	EEF1A2	EEF1A2,HS1,STN,EF1A,EEF1AL,EF-1-alpha-2
10023804653	NM_005309	GPT	GPT,AAT1,ALT1,GPT1
10023804655	NM_019848	SLC10A3	SLC10A3,P3,DXS253E
10023804656	NM_001513	GSTZ1	GSTZ1,MAI,MAAI,GSTZ1-1,MGC2029
10023804657	AL110240	DPCD	RP11-529I10.4,DKFZP566F084
10023804663	Contig31647_RC		PUM2,PUMH2,PUML2,KIAA0235
10023804666	NM_002105	H2AFX	H2AFX,H2AX,H2A.X,H2A/X
10023804668	Contig32834_RC
10023804671	NM_006707	BTNL3	BTNL3,BTNLR
10023804672	Contig51176_RC	NKAPL	C6orf194,MGC126730,MGC126734,bA424I5.1
10023804676	AF055029		LOC151162
10023804678	NM_000661	RPL9	RPL9,FLJ27456,MGC15545,NPC-A-16,DKFZp313J1510
10023804679	NM_003491	NAA10	ARD1A,TE2,ARD1,DXS707,MGC71248
10023804682	Contig34754_RC		MGC33887,FLJ39610
10023804685	AL157504	IKZF2
10023804689	Contig14115_RC		C1orf95,RP11-9C4.1,DKFZp761P211
10023804690	Contig24308_RC		LOC441776
10023804691	NM_005160	ADRBK2	ADRBK2,GRK3,BARK2
10023804695	NM_000067	CA2	CA2,CA II,CA-II
10023804696	NM_005514	HLA-B	HLA-B,B*15,B*35,Cw*01,Cw*03,Cw*08,HLA B,B*1801,B*4601,HLA C*
10023804698	Contig31335_RC
10023804700	Contig47519_RC		MGC72080
10023804701	NM_014373	GPR160	GPR160,GPCR1,GPCR150
10023804704	NM_015845	MBD1	MBD1,RFT,PCM1,CXXC3
10023804710	NM_016310	POLR3K	POLR3K,C11,RPC10,RPC11,hRPC11,C11-RNP3
10023804713	NM_014926	SLITRK3	SLITRK3,KIAA0848
10023804717	NM_016617	UFM1	UFM1,BM-002,C13orf20,bA131P10.1
10023804720	NM_006704	SUGT1	SUGT1,SGT1
10023804723	AL137347	NEURL1B	DKFZP761M1511
10023804727	Contig16654_RC	TRAF3IP3	TRAF3IP3,T3JAM,FLJ44151,MGC117354,DJ434O14.3
10023804730	Contig53177_RC
10023804732	Contig42884_RC	EHD3	EHD3,PAST3
10023804733	Contig42603_RC	KCNK9	KCNK9,KT3.2,TASK3,TASK-3
10023804736	Contig30593_RC
10023804737	NM_001046	SLC12A2	SLC12A2,BSC,BSC2,NKCC1
10023804739	NM_016650	MS4A4A	MS4A4A,MS4A4,MS4A7,4SPAN1,CD20L1,CD20-L1,HDCME31P,MGC22311
10023804740	NM_004046	ATP5A1	ATP5A1,OMR,ORM,ATPM,ATP5A,hATP1,ATP5AL2
10023804742	NM_014781	RB1CC1	RB1CC1,CC1,FIP200,DRAGOU14
10023804746	NM_005070	SLC4A3	SLC4A3,AE3,SLC2C
10023804750	Contig1998_RC		ZKSCAN1,KOX18,ZNF36,PHZ-37,ZNF139,9130423L19Rik
10023804752	Contig31127_RC		SNX27,MY014,KIAA0488,MGC20471,MGC126871,MGC126873
10023804755	Contig61254_RC	PGAM5	MGC5352,BXLBv68
10023804762	Contig4382_RC	MAP1B	MAP1B,MAP5,FUTSCH,DKFZp686F1345
10023804764	NM_001562	IL18	IL18,IGIF,IL-18,IL-1g,IL1F4,MGC12320
10023804767	Contig21627_RC	MCTS1
10023804768	NM_013336	SEC61A1	SEC61A1,SEC61,HSEC61,SEC61A
10023804772	Contig54232_RC	CLPX	CLPX
10023804773	Contig34844_RC		ARID1B,6A3-5,DAN15,p250R,BAF250b,ELD/OSA1,KIAA1235,RP11-419L10.1
10023804778	Contig33989_RC		FOXP1,QRF1,12CC4,hFKH1B,HSPC215,FLJ23741,MGC12942,MGC88572,MGC99551
10023804779	NM_002766	PRPSAP1	PRPSAP1,PAP39
10023804780	NM_002664	PLEK	PLEK,P47
10023804781	NM_005013	NUCB2	NUCB2,NEFA
10023804783	NM_004988	MAGEA1	MAGEA1,MAGE1,MGC9326
10023804784	NM_001333	CTSL2	CTSL2,CTSU,CTSV,CATL2,MGC125957
10023804785	NM_000050	ASS1	ASS,ASS1,CTLN1
10023804787	NM_004756	NUMBL	NUMBL,NBL,CAG3A,CTG3a,NUMBR,NUMB-R,TNRC23
10023804789	Contig25327_RC	USP9X
10023804792	NM_014364	GAPDHS	GAPDHS,GAPD2,GAPDS,GAPDH-2
10023804793	Contig51140_RC	ANKRD52	FLJ34236
10023804794	Contig48722_RC		LOC149832
10023804796	AB037820	MARCH4	MARCH4,RNF174,MARCH-IV,MGC104908
10023804798	NM_003532	HIST1H3E	HIST1H3E,H3.1,H3/d,H3FD
10023804799	NM_014677	RIMS2	RIMS2,OBOE,RIM2,RAB3IP3,KIAA0751,DKFZp781A0653
10023804800	NM_004382	CRHR1	CRHR1,CRF1,CRHR,CRF-R,CRFR1,CRHR1f
10023804801	NM_005729	PPIF	PPIF,CYP3,Cyp-D,FLJ90798,MGC117207
10023804804	Contig14036_RC
10023804805	Contig45062_RC
10023804807	NM_021020	LZTS1	LZTS1,F37,FEZ1
10023804814	Contig8581_RC		PABPC1,PAB1,PABP,PABP1,PABPC2,PABPL1
10023804816	NM_004102	FABP3	FABP3,MDGI,FABP11,H-FABP,O-FABP
10023804821	Contig56513_RC	FIBIN	LOC387758,MGC24932
10023804824	NM_001055	SULT1A1	SULT1A1,PST,STP,STP1,P-PST,ST1A3,TSPST1,MGC5163,HAST1/HAST2
10023804827	Contig43534	ANKRD10	ANKRD10,FLJ20093,DKFZp686B07190
10023804828	NM_003600	AURKA	STK6,AIK,ARK1,AURA,BTAK,STK15,MGC34538
10023804829	NM_004208	AIFM1	PDCD8,AIF,MGC111425
10023804833	NM_014935	PLEKHA6	PLEKHA6,PEPP3,KIAA0969
10023804836	Contig31086_RC	SSBP2	SSBP2,HSPC116
10023804837	NM_014325	CORO1C	CORO1C,HCRNN4,coronin-3
10023804838	NM_013974	DDAH2	DDAH2,G6a,DDAH,NG30,DDAHII
10023804839	NM_004119	FLT3	FLT3,FLK2,STK1,CD135
10023804841	Contig28045_RC
10023804843	NM_006255	PRKCH	PRKCH,PKCL,PKC-L,PRKCL,MGC5363,MGC26269,nPKC-eta
10023804845	Contig36233_RC	CTXN3	LOC613212,KABE
10023804846	Contig28285_RC
10023804849	AL049951	FUBP1	FUBP1,FBP,FUBP
10023804852	Contig53066_RC	ARL5A	ARL5A,ARL5,ARFLP5
10023804861	Contig41404		ICA1,ICA69,ICAp69
10023804862	D86980	TTC9	TTC9,TTC9A,KIAA0227
10023804866	Contig51058_RC		C13orf10,RBM26,SE70-2,PRO1777,FLJ20957,RP11-255E21.1
10023804867	Contig31101_RC	XPO1	XPO1,CRM1,DKFZp686B1823
10023804868	Contig33077		LOC389833,FLJ35473
10023804873	Contig56093_RC
10023804874	NM_006721	ADK	ADK,AK
10023804877	Contig26578_RC	CHRM2	CHRM2,HM2,FLJ43243,MGC120006,MGC120007
10023804880	Contig29175_RC
10023804883	Contig51037_RC	CXCL17	UNQ473,VCC1
10023804886	NM_004010	DMD	DMD,BMD,DXS142,DXS164,DXS206,DXS230,DXS239,DXS268,DXS269,DXS270,DXS272,dystrophin
10023804894	Contig40651_RC		FLJ22662
10023804899	NM_006063	KBTBD10	KBTBD10,SARCOSIN
10023804902	AF200348	PXDN	PXDN,PXN,MG50,PRG2,D2S448,D2S448E,KIAA0230
10023804905	NM_004939	DDX1	DDX1,DBP-RB
10023804906	AB037761	KLHDC5	KLHDC5,KIAA1340
10023804907	D38437	PMS2L3	PMS2L11,PMS5,PMSR6
10023804908	Contig44331_RC	PFN4	PFN4
10023804909	NM_019849	SLC7A10	SLC7A10,asc-1,HASC-1,FLJ20839
10023804910	Contig6270_RC		SMARCA2,hBRM,Sth1p,BAF190,SNF2L2,SNF2LA,hSNF2a,FLJ36757,MGC74511
10023804915	Contig45465_RC	C3orf54	LOC389119,MGC20416
10023804922	NM_001082	CYP4F2	CYP4F2,CPF2
10023804925	AB011118	ZFC3H1	PSRC2,KIAA0546,MGC23401,MGC90200,DKFZp686A0722
10023804927	NM_006790	MYOT	MYOT,TTID
10023804928	NM_016816	OAS1	OAS1,OIAS,IFI-4,OIASI
10023804936	Contig40964_RC		SPTY2D1,FLJ39441,DKFZp686F1942
10023804938	NM_002314	LIMK1	LIMK1,LIMK
10023804942	D79998	KCTD2	KCTD2,KIAA0176
10023804946	NM_000210	ITGA6	ITGA6,CD49f
10023804949	Contig14710_RC
10023804951	X81005	HCG4P6	HCG4P6,HCGIV-6,HCGIV.5,HCGIV-06,bCX67J3.3,bPG309N1.1,bQB90C11.3,HCGIV-6 pseudogene
10023804954	NM_001085	SERPINA3	SERPINA3,ACT,AACT,MGC88254
10023804955	AB002377	ANKRD28	ANKRD28,KIAA0379
10023804956	Contig20623_RC	FREM3	FREM3
10023804957	NM_004175	SNRPD3	SNRPD3,SMD3
10023804961	Contig13480_RC		HIF1A,MOP1,PASD8,HIF-1alpha,HIF1-ALPHA
10023804962	NM_015963	THAP4	THAP4,CGI-36
10023804963	Contig33613_RC
10023804966	NM_014905	GLS	GLS,GLS1,KIAA0838,DKFZp686O15119
10023804970	Contig35186_RC	SNRPE	SNRPE,SME
10023804971	NM_004644	AP3B2	AP3B2,NAPTB,DKFZp686D17136
10023804973	NM_002850	PTPRS	PTPRS,PTPSIGMA
10023804979	NM_006086	TUBB3	TUBB3,MC1R,TUBB4,beta-4
10023804980	NM_015376	RASGRP3	RASGRP3,GRP3,KIAA0846
10023804983	Contig54056_RC	ITGA9	ITGA9,RLC,ITGA4L,ALPHA-RLC
10023804986	NM_003715	USO1	VDP,TAP,P115
10023804990	AB037861	INTS1	INT1,KIAA1440,DKFZp586J0619
10023804996	NM_003234	TFRC	TFRC,TFR,CD71,TFR1,TRFR
10023804998	NM_004710	SYNGR2	SYNGR2,MGC102914
10023805000	NM_014475	DHDH	DHDH,HUM2DD
10023805001	NM_018659	CYTL1	CYTL1,C17
10023805010	NM_020990	CKMT1B	CKMT1B,CKMT,CKMT1,UMTCK
10023805011	Contig54898_RC	SERF2	SERF2,FAM2C,4F5REL,H4F5rel,FLJ20431,HsT17089,MGC48826
10023805013	NM_005655	KLF10	KLF10,EGRA,TIEG,TIEG1
10023805019	Contig33936_RC	C4orf22	MGC35043
10023805021	NM_001267	CHAD	CHAD,SLRR4A
10023805025	NM_005574	LMO2	LMO2,TTG2,RBTN2,RHOM2,RBTNL1
10023805033	Contig52095_RC	ARHGAP23	ARHGAP23,KIAA1501
10023805034	Contig35241_RC		LOC388140
10023805035	NM_014297	ETHE1	ETHE1,HSCO,YF13H12
10023805038	NM_007281	SCRG1	SCRG1,SCRG-1,MGC26468
10023805039	NM_002522	NPTX1	NPTX1,NP1,MGC105123,DKFZp686J2446
10023805047	Contig50883_RC		LOC283454
10023805048	NM_017429	BCMO1	BCMO1,BCO,BCDO,BCMO,BCDO1,FLJ10730
10023805049	NM_000023	SGCA	SGCA,A2,ADL,DAG2,DMDA2,50-DAG,LGMD2D,SCARMD1,adhalin
10023805052	NM_002555	SLC22A18	SLC22A18,HET,ITM,BWR1A,IMPT1,TSSC5,ORCTL2,BWSCR1A,SLC22A1L,p45-BWR1A,DKFZp667A184
10023805056	Contig47301_RC	TMEM56	TMEM56,FLJ31842,MGC102912
10023805059	NM_002351	SH2D1A	SH2D1A,LYP,SAP,XLP,DSHP,EBVS,IMD5,XLPD,MTCP1
10023805065	Contig30894_RC	KDM4C	JMJD2C,GASC1,KIAA0780,bA146B14.1
10023805066	NM_014898	ZFP30	KIAA0961,ZFP30
10023805067	NM_004643	PABPN1	PABPN1,OPMD,PAB2,PABP2
10023805068	Contig31993_RC	NAV1	NAV1,POMFIL3,FLJ12560,FLJ14203,KIAA1151,MGC14961,steerin-1
10023805070	NM_019086	VSIG10	FLJ20674
10023805072	NM_000830	GRIK1	GRIK1,EAA3,EEA3,GLR5,GLUR5
10023805073	NM_005550	KIFC3	KIFC3,DKFZp686D23201
10023805078	NM_001232	CASQ2	CASQ2,PDIB2
10023805080	Contig24600_RC		TAX1BP1,T6BP,TXBP151
10023805082	Contig56848_RC	C5orf43	LOC441075
10023805086	Contig51353_RC		LOC388526
10023805088	NM_003330	TXNRD1	TXNRD1,TR,TR1,TXNR,TRXR1,GRIM-12,MGC9145
10023805091	NM_006792	MORF4	MORF4,CSR,SEN,CSRB,SEN1
10023805101	NM_016476	ANAPC11	ANAPC11,APC11,Apc11p,MGC882,HSPC214
10023805106	NM_006302	MOGS	GCS1
10023805107	NM_012266	DNAJB5	DNAJB5,Hsc40,KIAA1045
10023805108	Contig12539_RC		TEX27,ZFAND3,FLJ13222
10023805113	NM_004447	EPS8	EPS8
10023805115	Contig12768_RC		COL4A3BP,CERT,GPBP,CERTL,STARD11
10023805116	NM_015697	COQ2	COQ2,CL640,FLJ26072
10023805118	NM_018018	SLC38A4	SLC38A4,ATA3,NAT3,PAAT,FLJ10191,MGC126876
10023805124	NM_000663	ABAT	ABAT,GABAT,NPD009,GABA-AT
10023805128	AK000144		TLE1,ESG,ESG1,GRG1
10023805130	NM_004696	SLC16A4	SLC16A4,MCT4
10023805131	NM_001742	CALCR	CALCR,CRT,CTR,CTR1
10023805132	NM_020361	CPA6	CPA6,CPAH
10023805133	Contig52830_RC	FAM59B	FAM59B,FLJ00375,KIAA2038
10023805134	NM_005769	CHST4	CHST4,LSST
10023805135	NM_001737	C9	C9
10023805143	NM_000493	COL10A1	COL10A1
10023805145	NM_012118	CCRN4L	CCRN4L,NOC,CCR4L,MGC78549,MGC4120817
10023805149	Contig47779_RC		LOC441301
10023805152	AB014555	HIP1R	HIP1R,HIP3,HIP12,KIAA0655,MGC47513
10023805154	U10991	C11orf41	C11orf41,G2
10023805155	NM_005890	GAS7	GAS7,MGC1348,KIAA0394
10023805157	NM_006383	CIB2	CIB2,KIP2
10023805159	NM_005461	MAFB	MAFB,KRML,MGC43127
10023805160	Contig46677_RC
10023805163	NM_003620	PPM1D	PPM1D,WIP1,PP2C-DELTA
10023805164	NM_000237	LPL	LPL,LIPD
10023805169	Contig22022_RC		RAP1B,K-REV,RAL1B,DKFZP586H0723
10023805177	Contig31905_RC		LOC285835
10023805180	NM_001747	CAPG	CAPG,MCP,AFCP
10023805182	NM_000703	ATP1A3	ATP1A3,RDP,DYT12,MGC13276
10023805187	AL117477	PHF19	PHF19,PCL3,MGC23929,MGC131698
10023805189	NM_017625	ITLN1	ITLN1,LFR,HL-1,ITLN,hIntL,FLJ20022
10023805191	NM_018653	GPRC5C	GPRC5C,RAIG3,RAIG-3
10023805195	NM_006534	NCOA3	NCOA3,ACTR,AIB1,RAC3,SRC3,pCIP,CTG26,CAGH16,TNRC14,TNRC16,TRAM-1
10023805198	NM_015878	AZIN1	AZIN1,OAZI,OAZIN,ODC1L,MGC691,MGC3832
10023805201	NM_002911	UPF1	RENT1,UPF1,HUPF1,NORF1,pNORF1,KIAA0221
10023805202	Contig53766_RC	RPRD2	KIAA0460,HSPC099,FLJ32145
10023805207	AJ251708		HSA251708
10023805208	Contig23853_RC		ASXL1,KIAA0978,MGC71111,MGC117280
10023805210	Contig47810_RC	IMMP2L	IMMP2L,IMP2
10023805211	NM_001230	CASP10	CASP10,MCH4,ALPS2,FLICE2
10023805215	AL109781	SV2B
10023805216	NM_003087	SNCG	SNCG,SR,BCSG1
10023805222	NM_001683	ATP2B2	ATP2B2,PMCA2
10023805225	NM_004323	BAG1	BAG1
10023805226	Contig19530_RC	P4HA1	P4HA1,P4HA,4-PH alpha-1
10023805227	NM_015675	GADD45B	GADD45B,MYD118,GADD45BETA,DKFZP566B133
10023805228	NM_007124	UTRN	UTRN,DRP,DMDL,DRP1,FLJ23678
10023805231	NM_006451	PAIP1	PAIP1,MGC12360
10023805232	NM_004121	GGT5	GGTLA1,GGT5,GGT-REL,DKFZP566O011
10023805237	NM_014232	VAMP2	VAMP2,SYB2,VAMP-2
10023805238	NM_020245	TULP4	TULP4,TUSP,KIAA1397,RP3-442A17.1
10023805241	AL080215	TFPI	TFPI,EPI,LACI
10023805243	NM_019012	PLEKHA5	PLEKHA5,PEPP2,FLJ10667,KIAA1686
10023805245	Contig49700_RC	TMEM194B	LOC401026
10023805246	Contig25700_RC	C20orf107	C20orf107,dJ1153D9.4
10023805248	NM_000060	BTD	BTD
10023805249	Contig33121_RC	EPN3	EPN3,FLJ20778,MGC129899
10023805250	Contig53661_RC	LRCH1	LRCH1,CHDC1,KIAA1016
10023805252	Contig57421_RC	ATXN7	ATXN7,SCA7,OPCA3,ADCAII
10023805255	Contig42740_RC	CCDC40	FLJ20753
10023805258	AF126749	ATXN8OS	KLHL1AS,SCA8,spinocerebellar ataxia 8
10023805259	NM_001982	ERBB3	ERBB3,HER3,ErbB-3,c-erbB3,erbB3-S,MDA-BF-1,MGC88033,c-erbB-3,p180-ErbB3,p45-sErbB3,p85-sErbB3
10023805261	AL137713	DGCR14	DGCR14,ES2,DGSI,DGS-I,Ese2el
10023805265	NM_017665	ZCCHC10	ZCCHC10,FLJ20094
10023805275	Contig9904_RC	ODF2L	ODF2L,KIAA1229,MGC111060,dJ977L11.1,RP5-977L11.1
10023805276	Contig28220_RC
10023805282	Contig39408_RC		RORA,ROR1,ROR2,ROR3,RZRA,NR1F1,MGC119326,MGC119329
10023805284	Contig51486_RC	KITLG	KITLG,SF,MGF,SCF,KL-1,Kitl,DKFZp686F2250
10023805286	AL079294
10023805290	Contig32973_RC		ARIH1,ARI,HARI,HHARI,UBCH7BP
10023805291	AL080082
10023805293	NM_013233	STK39	STK39,DCHT,SPAK
10023805296	NM_017734	PALMD	PALMD,PALML,C1orf11,FLJ20271
10023805297	NM_012084	GLUD2	GLUD2,GLUDP1
10023805298	Contig31200_RC	MPPED1	MPPED1,239AB,FAM1A,C22orf1,MGC88045
10023805299	Contig1063_RC		TRIM33,PTC7,RFG7,TF1G,TIF1G,TIFGAMMA,TIF1GAMMA
10023805301	Contig39553_RC
10023805302	NM_019073	SPATA6	SPATA6,SRF1,SRF-1,FLJ10007
10023805303	NM_018571	STRADB	ALS2CR2,PAPK,ILPIP,ILPIPA,CALS-21,PRO1038,MGC102916
10023805310	NM_006355	TRIM38	TRIM38,RNF15,RORET,MGC8946
10023805314	Contig38630_RC		LOC221710
10023805317	NM_005956	MTHFD1	MTHFD1,MTHFC,MTHFD
10023805320	NM_015999	ADIPOR1	ADIPOR1,PAQR1,ACDCR1,CGI-45
10023805323	NM_003476	CSRP3	CSRP3,CLP,MLP,CRP3,LMO4,CMD1M,MGC14488,MGC61993
10023805324	Contig26081_RC		VEZATIN,DKFZp761C241
10023805326	NM_014625	NPHS2	NPHS2,PDCN,SRN1
10023805327	Contig31928_RC		MORF4L2,MRGX,MORFL2,KIAA0026
10023805330	Contig44659_RC	RSBN1L	RSBN1L,FLJ42526,FLJ45813,MGC71764
10023805332	Contig16366_RC		LOC388019
10023805333	Contig3259_RC	CALD1	CALD1,CDM,H-CAD,L-CAD,NAG22,MGC21352
10023805338	NM_002347	LY6H	LY6H,NMLY6
10023805339	NM_000500	CYP21A2	CYP21A2,CAH1,CPS1,CA21H,CYP21,CYP21B,P450c21B
10023805341	NM_000429	MAT1A	MAT1A,MAT,SAMS,MATA1,SAMS1
10023805343	NM_018336		TAF6L,PAF65A,MGC4288,FLJ11136
10023805344	Contig33702_RC	HOOK3	HOOK3,HK3
10023805345	NM_001855	COL15A1	COL15A1
10023805349	Contig40916_RC
10023805351	Contig21869_RC	C9orf4	C9orf4,CG6,CG-6
10023805352	AB002361	NACAD	KIAA0363
10023805359	Contig36502_RC		MGC12982
10023805361	NM_004380	CREBBP	CREBBP,CBP,RTS,RSTS
10023805362	Contig49139_RC	CNBP	ZNF9,DM2,CNBP,CNBP1,PROMM,RNF163
10023805365	Contig3359_RC	SH3PXD2A	SH3MD1,FISH
10023805366	Contig40234_RC
10023805367	Contig35457_RC		SERPINE2,GDN,PI7,PN1,PNI
10023805368	NM_006945	SPRR2D	SPRR2D
10023805371	NM_016594	FKBP11	FKBP11,FKBP19,MGC54182
10023805374	Contig23421_RC		LOC441351
10023805377	Contig42141_RC		PCBD2,DCOH2,DCOHM
10023805379	NM_000160	GCGR	GCGR,GGR
10023805384	Contig35700_RC	TWISTNB	TWISTNB
10023805386	NM_005849	IGSF6	IGSF6,DORA
10023805387	NM_005556	KRT7	KRT7,K7,CK7,SCL,K2C7,MGC3625,MGC129731
10023805388	NM_000530	MPZ	MPZ,P0,CHM,DSS,MPP,CMT1,CMT1B,CMT2I,CMT2J,CMT4E,CMTDI3,HMSNIB
10023805390	NM_006598	SLC12A7	SLC12A7,KCC4,DKFZP434F076
10023805391	NM_002487	NDN	NDN,HsT16328
10023805398	NM_002159	HTN1	HTN1,HIS1
10023805399	Contig924_RC	KIF1B	KIF1B,KLP,CMT2,CMT2A,CMT2A1,HMSNII,KIAA0591,KIAA1448
10023805401	Contig52629_RC	FAM65C	LOC200230,FLJ00360
10023805402	NM_002162	ICAM3	ICAM3,CD50,CDW50,ICAM-R
10023805405	NM_004586	RPS6KA3	RPS6KA3,RSK,HU-3,RSK2,MRX19,ISPK-1,p90-RSK3,pp90RSK2,MAPKAPK1B,S6K-alpha3
10023805408	Contig1351_RC	ZNF12	ZNF12,KOX3,GIOT-3,ZNF325
10023805409	NM_000909	NPY1R	NPY1R,NPYR
10023805410	AB023173	ATP11B	ATP11B,ATPIF,ATPIR,KIAA0956,MGC46576,DKFZP434J238,DKFZP434N1615
10023805413	NM_001404	EEF1G	EEF1G,EF1G
10023805417	Contig35424_RC	TMED10	TMED10,TMP21,P24(DELTA)
10023805418	NM_018071		FLJ10357,SOLO
10023805419	Contig41035	GOLIM4	GOLPH4,P138,GIMPC,GPP130
10023805420	NM_012168	FBXO2	FBXO2,FBG1,FBX2,Fbs1,NFB42
10023805421	NM_002568	PABPC1	PABPC1,PAB1,PABP,PABP1,PABPC2,PABPL1
10023805422	NM_004953	EIF4G1	EIF4G1,p220,EIF4F,EIF4G,DKFZp686A1451
10023805427	NM_005980	S100P	S100P,MIG9
10023805428	D87450	WAPAL	KIAA0261,FOE,WAPL
10023805430	NM_000877	IL1R1	IL1R1,P80,IL1R,IL1RA,CD121A,D2S1473,IL-1R-alpha
10023805431	Contig40516_RC		RBBP7,RbAp46
10023805433	Contig30955_RC
10023805434	NM_001186	BACH1	BACH1
10023805436	Contig37501_RC	RIMS2	RIMS2,OBOE,RIM2,RAB3IP3,KIAA0751,DKFZp781A0653
10023805438	Contig56257_RC	HIF1AN	HIF1AN,FIH1,FLJ20615,FLJ22027,DKFZp762F1811
10023805440	NM_016211	SEC31A	SEC31L1,ABP125,ABP130,SEC31A,HSPC275,HSPC334,KIAA0905,MGC90305,DKFZp686N07171
10023805441	NM_005566	LDHA	LDHA,LDH1,PIG19
10023805450	Contig15635_RC
10023805456	Contig33967_RC
10023805457	Contig43182_RC	SFTA3	LOC253970
10023805459	NM_005511	MLANA	MLANA,MART1,MART-1
10023805460	NM_001343	DAB2	DAB2,DOC2,DOC-2
10023805462	Contig26641		DNM3,Dyna III,KIAA0820,MGC70433
10023805463	NM_004782	SNAP29	SNAP29,CEDNIK,SNAP-29,FLJ21051
10023805466	NM_000420	KEL	KEL
10023805468	NM_000386	BLMH	BLMH,BH,BMH
10023805474	NM_002229	JUNB	JUNB
10023805476	U52827
10023805477	NM_001753	CAV1	CAV1,CAV,VIP21,MSTP085
10023805478	NM_000927	ABCB1	ABCB1,CLCS,MDR1,P-gp,PGY1,ABC20,CD243,GP170
10023805480	Contig20156_RC		GMDS,GMD
10023805481	AF054995	NFASC	NFASC,NF,NRCAML,FLJ46866,KIAA0756,DKFZp686P2250
10023805486	NM_014757	MAML1	MAML1,Mam1,Mam-1,KIAA0200
10023805488	NM_014439	IL1F7	IL1F7,FIL1,FIL1Z,IL1H4,IL-1F7,IL-1H4,IL1RP1,IL-1RP1,FIL1(ZETA)
10023805504	Contig53080_RC		FLJ44635
10023805509	NM_006513	SARS	SARS,SERS,SERRS,FLJ36399
10023805511	NM_014221	MTCP1	MTCP1,C6.1B
10023805513	NM_018529	SEC63	SEC63,ERdj2,SEC63L,PRO2507
10023805516	NM_020298	ABCC9	ABCC9,SUR2,ABC37,FLJ36852
10023805519	Contig48473_RC	C11orf93	LOC120376
10023805525	NM_001101	ACTB	ACTB
10023805526	NM_014859		KIAA0672
10023805529	NM_005090	JMJD7-PLA2G4B	PLA2G4B,HsT16992,cPLA2-beta
10023805535	NM_020217	SPTBN1	RPL23AP13,DKFZp547I014
10023805537	NM_006727	CDH10	CDH10
10023805538	NM_004615	TSPAN7	TSPAN7,A15,MXS1,CD231,CCG-B7,TM4SF2,TALLA-1,TM4SF2b,DXS1692E
10023805539	NM_001003	RPLP1	RPLP1,P1,RPP1,FLJ27448
10023805541	Contig26963_RC	PCP4L1
10023805546	NM_006461	SPAG5	SPAG5,MAP126,DEEPEST,hMAP126
10023805548	NM_006352	ZNF238	ZNF238,RP58,TAZ-1,ZBTB18,C2H2-171
10023805550	Contig51158_RC	AP4E1	AP4E1,DKFZp686L12167
10023805552	Contig10441_RC		KIAA1715,Ul,LNP,ulnaless
10023805554	NM_018585	ABAT	ABAT,GABAT,NPD009,GABA-AT
10023805555	Contig28780_RC		GLS,GLS1,KIAA0838,DKFZp686O15119
10023805556	NM_006885	ZFHX3	ATBF1,ATBT,ZFHX3
10023805558	Contig26421_RC	PTPLB	PTPLB
10023805559	NM_018099	FAR2	MLSTD1,FAR2,FLJ10462
10023805561	NM_014461	CNTN6	CNTN6,NB3
10023805565	NM_005124	NUP153	NUP153,N153,HNUP153
10023805567	Contig21988_RC	C2CD3	DKFZP586P0123
10023805569	Contig41041_RC		LOC150166
10023805570	Contig55070_RC	C2orf49	MGC5509,FLJ45759
10023805578	Contig46816_RC	GFRA3	GFRA3
10023805579	NM_016357	LIMA1	EPLIN,SREBP3,MGC131726
10023805580	Contig29995_RC		ATG7,GSA7,APG7L
10023805581	Contig56541_RC	DOLPP1	DOLPP1,LSFR2
10023805582	Contig22809_RC		GLRA3
10023805593	Contig1021_RC	IPO8	IPO8,RANBP8
10023805595	AI280509_RC		MYBL1,AMYB,A-MYB,MGC120059,MGC120061
10023805600	NM_001265	CDX2	CDX2,CDX3,CDX-3
10023805609	Contig23408_RC		MIRN101-1,hsa-miR-101,hsa-mir-101-1
10023805611	NM_005807	PRG4	PRG4,MSF,SZP,CACP,HAPO,JCAP,bG174L6.2
10023805612	NM_004085	TIMM8A	TIMM8A,DDP,MTS,DDP1,DFN1,MGC12262
10023805619	NM_001765	CD1C	CD1C,CD1,a1 domain
10023805626	NM_005572	LMNA	LMNA,FPL,LFP,EMD2,FPLD,HGPS,LDP1,LMN1,LMNC,PRO1,CMD1A,CMT2B1,LGMD1B
10023805627	NM_006801	KDELR1	KDELR1,ERD2,HDEL,PM23,ERD2.1
10023805628	Contig31461_RC		TTC21B,FLJ11457,Nbla10696
10023805629	Contig15381_RC		SPECC1,NSP,FLJ36955,HCMOGT-1
10023805630	NM_001235	SERPINH1	SERPINH1,CBP1,CBP2,gp46,AsTP3,HSP47,PIG14,RA-A47,SERPINH2
10023805631	Contig22427_RC	INO80C	C18orf37,FLJ38183
10023805641	NM_004367	CCR6	CCR6,BN-1,CKR6,DCR2,CKRL3,DRY-6,GPR29,CKR-L3,CMKBR6,GPRCY4,STRL22,GPR-CY4
10023805642	NM_018555	ZNF331	ZNF331,RITA,ZNF361,ZNF463,DKFZp686L0787
10023805643	NM_002084	GPX3	GPX3
10023805645	NM_005737	ARL4C	ARL4C,LAK,ARL7
10023805648	NM_005148	UNC119	UNC119,HRG4
10023805651	AL049277
10023805653	NM_000710	BDKRB1	BDKRB1,B1R,BKR1,B1BKR,BKB1R,BRADYB1
10023805656	NM_004338	C18orf1	C18orf1
10023805660	AB033091	SLC39A10	SLC39A10,LZT-Hs2,MGC126565,DKFZp781L10106
10023805661	NM_002335	LRP5	LRP5,HBM,LR3,OPS,LRP7,OPPG,BMND1,VBCH2
10023805662	NM_001312	CRIP2	CRIP2,CRIP,CRP2,ESP1
10023805665	NM_006145	DNAJB1	DNAJB1,HSPF1,Hsp40
10023805666	NM_013229	APAF1	APAF1,CED4
10023805668	Contig37913_RC	C12orf56	LOC115749
10023805670	NM_000076	CDKN1C	CDKN1C,BWS,WBS,p57,BWCR,KIP2
10023805671	Contig23571_RC		LOC127406
10023805672	Contig14890_RC
10023805673	Contig16596_RC	TMEM38B	TMEM38B,C9orf87,FLJ10493,D4Ertd89e,bA219P18.1,RP11-219P18.1
10023805674	NM_004554	NFATC4	NFATC4,NFAT3,NF-ATc4
10023805676	Contig56469_RC	FXR1	FXR1
10023805678	Contig50731_RC	SERP2	C13orf21,MGC35505,bA269C23.1,RP11-269C23.1
10023805680	NM_016185	HN1	HN1,ARM2,HN1A
10023805686	NM_002770	PRSS2	PRSS2,TRY2,TRY8,TRYP2,MGC111183,MGC120174
10023805687	AB002376	ERC2	CAST1,CAST,ERC2,KIAA0378
10023805688	NM_005771	DHRS9	DHRS9,RDHL,RETSDR8,3alpha-HSD
10023805692	NM_014048	MKL2	MKL2,MRTF-B,NPD001,FLJ31823,DKFZp686J1745
10023805699	Contig14092_RC		ARID1B,6A3-5,DAN15,p250R,BAF250b,ELD/OSA1,KIAA1235,RP11-419L10.1
10023805702	Contig16261_RC
10023805703	NM_003303	TRO	TRO,MAGED3,MAGE-d3,KIAA1114
10023805704	Contig32321_RC		FLJ10157
10023805705	NM_002309	LIF	LIF,CDF,HILDA,D-FACTOR
10023805708	Contig26144_RC
10023805712	NM_005185	CALML3	CALML3,CLP
10023805713	NM_001438	ESRRG	ESRRG,ERR3,NR3B3,DKFZp781L1617
10023805718	Contig50666_RC		LOC283378
10023805722	NM_017824	MARCH5	MARCH5,RNF153,MARCH-V,FLJ20445
10023805725	NM_006161	NEUROG1	NEUROG1,AKA,ngn1,Math4C,NEUROD3
10023805729	NM_013371	IL19	IL19,MDA1,NG.1,ZMDA1,IL-10C
10023805730	NM_003877	SOCS2	SOCS2,CIS2,SSI2,Cish2,SSI-2,SOCS-2,STATI2
10023805732	Contig39268_RC
10023805733	NM_004489	GPS2	GPS2,AMF-1,MGC104294,MGC119287,MGC119288,MGC119289
10023805737	NM_002393	MDM4	MDM4,MDMX,MRP1,DKFZp781B1423
10023805739	NM_020375	C12orf5	C12orf5
10023805740	Contig16422_RC
10023805741	Contig32345_RC
10023805743	Contig48769_RC	COL6A6	LOC131873
10023805744	NM_013353	TMOD4	TMOD4,Sk-Tmod,DKFZp779I0852
10023805746	NM_005730	CTDSP2	CTDSP2,OS4,PSR2,SCP2
10023805753	AB007864	ATG2A	KIAA0404,MGC117153
10023805755	NM_004420	DUSP8	DUSP8,HB5,HVH8,HVH-5
10023805756	NM_016369	CLDN18	CLDN18
10023805761	Contig28383_RC
10023805762	Contig54300_RC	ZNF507	ZNF507
10023805764	NM_014464	TINAG	TINAG,TIN1,TIN2,TIN-AG
10023805769	NM_015385	SORBS1	SORBS1,CAP,FLAF2,R85FL,SH3D5,SORB1,SH3P12,FLJ12406,KIAA1296,DKFZp451C066,DKFZp586P1422
10023805771	AF142421	QKI	QKI,QK,Hqk,QK3
10023805772	Contig35416_RC	TSPAN11	LOC390299
10023805774	NM_014479	ADAMDEC1	ADAMDEC1,M12.219
10023805775	Contig36728_RC		RAB12,FLJ45927,MGC104724
10023805777	NM_006377	UNC13B	UNC13B,UNC13,MUNC13,Unc13h2,hmunc13
10023805778	NM_017684	VPS13C	VPS13C
10023805783	NM_017858	TIPIN	FLJ20516
10023805784	NM_005135	SLC12A6	SLC12A6,KCC3,ACCPN,KCC3A,KCC3B,DKFZP434D2135
10023805786	NM_018398	CACNA2D3	CACNA2D3,HSA272268
10023805787	Contig36722_RC		EGFR,ERBB,mENA,ERBB1
10023805789	NM_003379	EZR	VIL2,CVL,CVIL,MGC1584,DKFZp762H157
10023805791	Contig21852_RC	ZC3H6	ZC3H6,ZC3HDC6,FLJ16526,FLJ41410,FLJ45877,KIAA2035
10023805792	NM_003077	SMARCD2	SMARCD2,Rsc6p,BAF60B,CRACD2,PRO2451
10023805794	Contig42518_RC	NRXN1	NRXN1,Hs.22998,KIAA0578
10023805795	Contig8570_RC
10023805797	AB033024	ZNF490	ZNF490,KIAA1198
10023805801	NM_017835	C21orf59	C21orf59,C21orf48,FLJ20467,FLJ37137,FLJ40247
10023805802	NM_001695	ATP6V1C1	ATP6V1C1,VATC,Vma5,ATP6C,ATP6D,FLJ20057
10023805805	NM_002438	MRC1	MRC1,CLEC13D
10023805809	Contig40904_RC	HMBOX1	FLJ21616,PBHNF
10023805811	Contig45535_RC		DKFZp779M0652
10023805820	NM_003770	KRT37	KRTHA7,HA7,hHa7
10023805824	AK000827		MGC2752,MGC111383
10023805826	NM_006312	NCOR2	NCOR2,SMRT,CTG26,SMRTE,TRAC1,TNRC14,TRAC-1,SMRTE-tau
10023805828	Contig53242_RC		FLJ36031
10023805829	NM_002047	GARS	GARS,CMT2D,DSMAV,GlyRS,SMAD1
10023805831	Contig37593_RC	CCDC80	URB,DRO1,SSG1
10023805832	Contig321_RC	KDM1B	AOF1,C6orf193,FLJ33898,FLJ34109,dJ298J15.2,DKFZp686I0412
10023805833	AF035278		SVIL,DKFZp686A17191
10023805836	L35592	TMEM151B	LOC441151
10023805837	NM_001809	CENPA	CENPA
10023805840	NM_002290	LAMA4	LAMA4,LAMA3
10023805841	NM_004589	SCO1	SCO1,SCOD1
10023805846	NM_005446	P2RX6	P2RXL1,P2X6,P2XM,P2RX6,MGC129625
10023805850	Contig36285_RC	ZFHX2	ZFHX2,KIAA1762
10023805851	AB006627	ASTN1	ASTN,ASTN1,KIAA1747
10023805852	NM_002727	SRGN	PRG1,PPG,PRG,MGC9289,FLJ12930,SERGLYCIN
10023805853	NM_002546	TNFRSF11B	TNFRSF11B,OPG,TR1,OCIF,MGC29565
10023805854	NM_003947	KALRN	KALRN,duo,DUET,TRAD,HAPIP,FLJ16443
10023805855	Contig44656_RC		LOC284072
10023805857	AI400862_RC		AMPH,AMPH1
10023805858	Contig14421_RC
10023805859	NM_006756	TCEA1	TCEA1,SII,TCEA,TF2S,GTF2S,TFIIS
10023805865	AB037722	HECW2	HECW2,NEDL2,DKFZp686M17164
10023805868	NM_012307	EPB41L3	EPB41L3,4.1B,DAL1,DAL-1,KIAA0987
10023805873	Contig11604_RC
10023805881	NM_017899	TESC	TSC,FLJ20607
10023805882	Contig2584_RC	RPP14	RPP14,P14
10023805883	Contig28996_RC	NHLRC1	NHLRC1,EPM2A,EPM2B,MGC119262,MGC119264,MGC119265,bA204B7.2
10023805885	Contig24986		LOC201895
10023805888	Contig37660_RC	ADAM6	ADAM6,tMDCIV,C14orf96,chromosome 14 open reading frame 96,a disintegrin and metalloproteinase domain 6,metalloprotease-like, disintegrin-like protein pseudogene
10023805890	NM_000100	CSTB	CSTB,PME,CST6,EPM1,STFB,cystatin B
10023805891	NM_005132	REC8	REC8L1,REC8,Rec8p
10023805894	AI347216_RC	PHLDB2	PLCXD2,FLJ31579
10023805895	Contig24026_RC		PELI2
10023805901	Contig13551_RC		AP1S2,DC22,SIGMA1B,MGC:1902
10023805903	AL050204	EXPH5
10023805904	Contig5489_RC		PGR,PR,NR3C3
10023805910	Contig40845_RC	MRPS30	MRPS30,PAP,PDCD9,MRP-S30,DKFZp566B2024
10023805913	Contig41804_RC		ADAMTS15,MGC126403
10023805915	Contig39269		NT5C2,GMP,NT5B,PNT5,cN-II
10023805921	Contig32494_RC
10023805923	NM_005499	UBA2	UBA2,SAE2,HRIHFB2115
10023805926	NM_004679	VCY	VCY,BPY1,VCY1,VCY1A,MGC119817
10023805927	Contig43777_RC	XKRX	XKRX,XKR2,XRG2,XPLAC
10023805928	AK001134	PCDH17	LOC144997
10023805932	Contig12432_RC	PCSK1	PCSK1,PC1,PC3,NEC1,SPC3
10023805933	NM_020236	MRPL1	MRPL1,L1mt,BM022
10023805939	Contig42631_RC	SEC14L4	SEC14L4,TAP3
10023805944	Contig16538_RC		SLC6A16,NTT5
10023805945	NM_012216	MID2	MID2,FXY2,MID1,RNF60,TRIM1
10023805946	Contig50251_RC		CTSC
10023805947	Contig61202_RC
10023805954	NM_007244	PRR4	PRR4,LPRP,PROL4
10023805963	AB007861	TET3	MGC22014,KIAA0401
10023805971	NM_018348	FTSJD1	FLJ11171
10023805976	NM_002375	MAP4	MAP4,MGC8617,DKFZp779A1753
10023805978	Contig659_RC		PPIG,CYP,SRCyp,CARS-Cyp
10023805979	Contig27487_RC
10023805980	Contig42599_RC		PSMA5,PSC5,ZETA,MGC117302,MGC125802,MGC125803,MGC125804
10023805981	NM_006251	PRKAA1	PRKAA1,1,AMPK,alpha,AMPKa1,MGC33776,MGC57364
10023805982	NM_001786	CDK1	CDC2,CDK1,MGC111195,DKFZp686L20222
10023805988	NM_017633	FAM46A	FAM46A,XTP11,C6orf37,FLJ20037,FLJ31495
10023805991	Contig41813_RC
10023805993	NM_000364	TNNT2	TNNT2,CMH2,TnTC,cTnT,CMD1D,MGC3889
10023805995	NM_018361	AGPAT5	AGPAT5,LPAAT-e,1-AGPAT5,LPAAT-epsilon
10023805997	NM_014481	APEX2	APEX2,APE2,XTH2,APEXL2
10023805999	NM_004933	CDH15	CDH15,CDH3,CDHM,MCAD,CDH14
10023806002	NM_017423	GALNT7	GALNT7,GalNAcT7,GALNAC-T7
10023806003	Contig51555_RC	UCA1	UCA1
10023806005	Contig36364_RC	MCTP1	MCTP1,FLJ22344
10023806007	Contig729_RC	RIN2	RIN2,RASSF4
10023806012	NM_016140	TPPP3	CGI-38
10023806013	NM_015380	SAMM50	SAMM50,OMP85,SAM50,TOB55,TRG-3,CGI-51,YNL026W
10023806014	Contig39389_RC	COL4A4
10023806016	NM_001627	ALCAM	ALCAM,MEMD,CD166,MGC71733
10023806017	NM_000291	PGK1	PGK1,PGKA,MIG10,MGC8947,MGC117307
10023806018	NM_005744	ARIH1	ARIH1,ARI,HARI,HHARI,UBCH7BP
10023806023	NM_019027	RBM47	FLJ20273
10023806024	Contig39492_RC	NTN1	LOC400572
10023806026	Contig24081_RC	MFI2	LOC440995
10023806036	NM_004503	HOXC6	HOXC6,CP25,HOX3,HOX3C,HHO.C8
10023806037	Contig18826_RC	ZNF614	ZNF614,FLJ21941,MGC120638
10023806041	Contig25783_RC
10023806042	X57819	IGLC1	IGL@,IGL
10023806043	Contig33579_RC
10023806044	Contig21787_RC		PREX1,KIAA1415
10023806045	NM_016233	PADI3	PADI3,PDI3,MGC126307,MGC126308
10023806047	NM_001022	RPS19	RPS19,DBA
10023806050	NM_015853	UBXN1	LOC51035,2B28
10023806054	Contig41360_RC	C14orf53	MGC88374
10023806057	Contig31391_RC		RRBP1,hES,ES130,ES/130,DKFZp586A1420
10023806058	NM_012068	ATF5	ATF5,ATFX,HMFN0395
10023806061	NM_000954	PTGDS	PTGDS,PDS,PGD2,PGDS,PGDS2
10023806066	Contig27882_RC	CXorf61	LOC203413,RP3-452H17.2
10023806068	NM_014476	PDLIM3	PDLIM3,ALP
10023806070	NM_004984	KIF5A	KIF5A,NKHC,MY050,SPG10,D12S1889
10023806073	NM_005396	PNLIPRP2	PNLIPRP2,PLRP2
10023806074	NM_000393	COL5A2	COL5A2,MGC105115
10023806078	NM_004038	AMY1A	AMY1A,AMY1,AMY1B
10023806082	NM_002827	PTPN1	PTPN1,PTP1B
10023806085	NM_003280	TNNC1	TNNC1,TNC,TNNC
10023806086	NM_014362	HIBCH	HIBCH,HIBYL-COA-H
10023806087	AF090900	LIN7C	LIN7C,VELI3,LIN-7C,MALS-3,LIN-7-C,FLJ11215
10023806089	AF131762	CHST11	CHST11,C4ST,C4ST1,C4ST-1,HSA269537
10023806092	Z48314	MUC5AC	MUC5AC,MUC5
10023806106	NM_000055	BCHE	BCHE,E1,CHE1
10023806108	AK001423	GFRA1	LOC143381
10023806110	AL050385	NEK1	NEK1,KIAA1901,NY-REN-55,DKFZp686D06121
10023806115	NM_001482	GATM	GATM,AGAT
10023806116	AB037830	KIAA1409	KIAA1409,FLJ43337
10023806117	Contig43802_RC	SOS1	SOS1,GF1,HGF,GGF1,GINGF
10023806120	NM_003929	RAB7L1	RAB7L1,RAB7L
10023806127	NM_021190	PTBP2	PTBP2,PTB,MIBP,nPTB,PTBLP,brPTB
10023806131	NM_000426	LAMA2	LAMA2,LAMM
10023806138	Contig61084_RC
10023806141	Contig30702_RC	ZNF275	ZNF275
10023806143	Contig19715_RC
10023806146	NM_000963	PTGS2	PTGS2,COX2,COX-2,PHS-2,PGG/HS,PGHS-2,hCox-2
10023806147	D42055	NEDD4	NEDD4,KIAA0093
10023806149	NM_002259	KLRC1	KLRC1,NKG2,NKG2A,CD159A,MGC13374,MGC59791
10023806150	Contig31830_RC	LIPI	LIPI,LPDL,PRED5
10023806159	Contig3058_RC	EHBP1L1	EHBP1L1,DKFZp762C186
10023806161	Contig38535_RC		C8orf16
10023806164	Contig40889_RC	SHC4	SHC4,RaLP,MGC34023
10023806166	NM_000412	HRG	HRG,HPRG,HRGP,DKFZp779H1622
10023806167	NM_006432	NPC2	NPC2,HE1,NP-C2,MGC1333
10023806169	NM_020362	C1orf128	C1orf128,HT014,TXNL1CL,RP5-886K2.4
10023806173	NM_000423	KRT2	KRT2A,KRTE,KRT2E,MGC116967,MGC116968
10023806174	Contig36963_RC	CTDSPL2	CTDSPL2,HSPC058,HSPC129,FLJ10523
10023806176	NM_000044	AR	AR,KD,AIS,TFM,DHTR,SBMA,NR3C4,SMAX1,HUMARA
10023806178	AK001627	CPSF2	CPSF2,CPSF100,KIAA1367
10023806179	Contig53401_RC	GLI3	LOC401328
10023806181	AF038535	SYT7	SYT7,IPCA-7,PCANAP7,SYT-VII
10023806183	Contig16150_RC
10023806188	Contig36300_RC		LOC339240
10023806193	Contig43974_RC	FOXD3	LOC388638
10023806197	Contig26096_RC	ARHGAP5	ARHGAP5,p190-B,RhoGAP5
10023806199	NM_016623	FAM49B	FAM49B,L1,BM-009,DKFZp686B04128
10023806200	Contig41078_RC	PAPD5	PAPD5,TRF4-2
10023806202	NM_000399	EGR2	EGR2,CMT1D,CMT4E,KROX20,FLJ14547,DKFZp686J1957
10023806203	NM_002730	PRKACA	PRKACA,PKACA,MGC48865,MGC102831
10023806207	NM_004430	EGR3	EGR3,PILOT
10023806210	NM_005766	FARP1	FARP1,CDEP,PLEKHC2,MGC87400
10023806213	NM_016470	C20orf111	C20orf111,HSPC207,dJ1183I21.1
10023806215	NM_015544	TMEM98	DKFZP564K1964
10023806216	NM_006846	SPINK5	SPINK5,LEKTI,LETKI,VAKTI
10023806217	NM_001774	CD37	CD37,GP52-40,TSPAN26,MGC120234
10023806220	NM_000443	ABCB4	ABCB4,MDR3,PGY3,ABC21,MDR2/3,PFIC-3
10023806221	NM_004360	CDH1	CDH1,UVO,CDHE,ECAD,LCAM,Arc-1
10023806226	Contig52993_RC	MAP3K3	MAP3K3,MEKK3,MAPKKK3
10023806227	AB033065	KIAA1239	KIAA1239
10023806230	NM_016524	SYT17	SYT17
10023806231	NM_021127	PMAIP1	PMAIP1,APR,NOXA
10023806235	AF052117	CLCN4	CLCN4,CLC4,ClC-4,ClC-4A
10023806236	NM_002731	PRKACB	PRKACB,PKACB,MGC9320,MGC41879,DKFZp781I2452
10023806239	Contig3546	MDM4
10023806242	NM_015982	YBX2	YBX2,MSY2,CSDA3,MGC45104
10023806243	Contig50905_RC	GUCY1A3
10023806245	Contig52402_RC	SPRYD4	LOC283377
10023806246	Contig38682_RC		TRPM1,MLSN1,LTRPC1
10023806247	NM_014805	EPM2AIP1	EPM2AIP1,FLJ11207,KIAA0766
10023806251	L27560	IGFBP5	IGFBP5,IBP5
10023806252	NM_004662	DNAH9	DNAH9,DYH9,HL20,DNEL1,HL-20,Dnahc9,DNAH17L,KIAA0357
10023806253	Contig30016_RC
10023806254	NM_014051	TMEM14A	TMEM14A,PTD011,C6orf73
10023806255	NM_002606	PDE9A	PDE9A,HSPDE9A2
10023806256	Contig44040_RC	IRX3	IRX3,IRX-1
10023806257	NM_001233	CAV2	CAV2,CAV,MGC12294
10023806260	NM_003057	SLC22A1	SLC22A1,OCT1,HOCT1,oct1_cds
10023806261	NM_005071	SLC1A6	SLC1A6,EAAT4,MGC33092,MGC43671
10023806263	NM_001262	CDKN2C	CDKN2C,p18,INK4C,p18-INK4C
10023806264	NM_004900	APOBEC3B	APOBEC3B,ARP4,ARCD3,PHRBNL,APOBEC1L,FLJ21201,DJ742C19.2
10023806265	NM_014861	ATP2C2	KIAA0703,SPCA2,ATP2C2,DKFZp686H22230
10023806267	X56210	CFHR1	CFHL1P,HFL2,H36-2,H factor (complement)-like 2
10023806270	NM_014446	ITGB1BP3	ITGB1BP3,MIBP,NRK2,MGC126624
10023806272	Contig35768_RC	C5orf28	FLJ21657,MGC90226
10023806276	NM_006804	STARD3	STARD3,CAB1,es64,MLN64
10023806278	NM_000743	CHRNA3	CHRNA3,MGC104879
10023806286	Contig51888_RC	PANX1	PANX1,MRS1,UNQ2529,MGC21309
10023806288	Contig52358_RC
10023806289	NM_006579	EBP	EBP,CPX,CHO2,CPXD,CDPX2
10023806292	NM_001206	KLF9	KLF9,BTEB,BTEB1
10023806293	Contig39343_RC	SGCD	SGCD,SGD,DAGD,35DAG,CMD1L,MGC22567,SG-delta
10023806295	Contig32099_RC		OBSCN,UNC89,FLJ14124,KIAA1556,MGC120409,MGC120410,MGC120411,MGC120412,DKFZp666E245
10023806299	NM_006142	SFN	SFN
10023806305	NM_015373	CBY1	PGEA1,CBY,arb1,C22orf2,PIGEA14,PIGEA-14,HS508I15A
10023806306	AL157488		LOC399959,FLJ11490,FLJ34394,FLJ41953,DKFZp686J24156
10023806307	NM_005968	HNRNPM	HNRPM,HTGR1,NAGR1,HNRNPM,HNRPM4,HNRNPM4,DKFZp547H118
10023806311	Contig34497_RC	USP32	USP32,USP10,NY-REN-60
10023806313	Contig23809_RC
10023806314	NM_001710	CFB	BF,GBG,CFAB,PBF2
10023806315	Contig40858_RC		PLXNA2,OCT,PLXN2,FLJ11751,FLJ30634,KIAA0463
10023806317	NM_003579	RAD54L	RAD54L,HR54,hHR54,RAD54A,hRAD54
10023806318	NM_004860	FXR2	FXR2,FMR1L2
10023806319	Contig51006_RC	TMEM185B	FAM11B,FLJ20979,ee3_2
10023806321	Contig16873_RC
10023806322	NM_005462	MAGEC1	MAGEC1,CT7,MAGE-C1,MGC39366
10023806323	Contig34112_RC
10023806327	Contig30029_RC	C22orf43	LOC51233,MGC33025,MGC75009
10023806328	NM_001315	MAPK14	MAPK14,RK,p38,EXIP,Mxi2,CSBP1,CSBP2,CSPB1,PRKM14,PRKM15,SAPK2A,p38ALPHA
10023806330	Contig12937_RC
10023806334	Contig46376_RC	ZBTB10	ZBTB10,RINZF,FLJ12752
10023806337	Contig18780_RC		VAPB,ALS8,VAP-B,VAP-C,VAMP-B,VAMP-C
10023806339	NM_006925	SFRS5	SFRS5,HRS,SRP40
10023806345	NM_002901	RCN1	RCN1,RCN,RCAL,PIG20
10023806351	NM_013279	C11orf9	C11orf9,KIAA0954,MGC10781,BC269730_4
10023806352	Contig36577_RC	CD58	CD58,LFA3,LFA-3
10023806353	NM_016306	DNAJB11	DNAJB11,EDJ,ERj3,HEDJ,hDj9,ABBP2,ERdj3,ABBP-2,UNQ537,PRO1080
10023806356	Contig45505_RC	TRNP1	LOC388610
10023806357	NM_002753	MAPK10	MAPK10,JNK3,JNK3A,PRKM10,p493F12,FLJ12099,MGC50974,p54bSAPK
10023806361	NM_020987	ANK3	ANK3,ANKYRIN-G
10023806364	Contig46468		SPRYD1,RP11-127F21
10023806369	NM_002233	KCNA4	KCNA4,HK1,HBK4,PCN2,HPCN2,HUKII,KCNA8,KV1.4,KCNA4L
10023806370	NM_005307	GRK4	GRK4,IT11,GPRK4,GRK4a,GPRK2L
10023806374	Contig57822_RC
10023806375	AJ225092	IGHV4-31	IGHA1,FLJ35065,FLJ35500,FLJ36402,FLJ39698,FLJ40001,FLJ41789,immunoglobulin alpha 1,immunoglobulin heavy contant alpha 1,Constant region of heavy chain of IgA1
10023806378	NM_004434	EML1	EML1,EMAP,ELP79,EMAPL,HuEMAP,FLJ45033
10023806379	NM_016196	RBM19	RBM19,NPO,KIAA0682,DKFZp586F1023
10023806380	NM_003692	TMEFF1	TMEFF1,orf,H7365,C9orf2
10023806386	Contig46578_RC	ZNF207
10023806387	Contig15746_RC
10023806390	Contig25819_RC		LOC199725
10023806391	NM_017912	HERC6	HERC6,FLJ20637
10023806392	NM_014862	ARNT2	ARNT2,KIAA0307
10023806393	Contig26573_RC		LOC401621
10023806394	Contig39058_RC		TSPAN5,NET-4,TM4SF9,TSPAN-5
10023806398	Contig29955_RC	ABCB11	ABCB11,BSEP,PGY4,SPGP,ABC16,PFIC2,PFIC-2
10023806400	Contig40191_RC
10023806406	NM_001007	RPS4X	RPS4X,CCG2,SCAR,SCR10,DXS306,FLJ40595
10023806409	NM_000599	IGFBP5	IGFBP5,IBP5
10023806414	NM_005909	MAP1B	MAP1B,MAP5,FUTSCH,DKFZp686F1345
10023806417	NM_014576	A1CF	ACF,ASP,ACF64,ACF65,RP11-564C4.2
10023806422	NM_000406	GNRHR	GNRHR,GRHR,LRHR,LHRHR,GNRHR1
10023806426	NM_000118	ENG	ENG,END,ORW,HHT1,ORW1,CD105
10023806429	Contig39301_RC	TTLL11	TTLL11,C9orf20,bA244O19.1
10023806430	NM_001151	SLC25A4	SLC25A4,T1,ANT,ANT1,PEO2,PEO3
10023806438	Contig43791_RC	TGFB2	TGFB2,MGC116892,TGF-beta2
10023806439	NM_004636	SEMA3B	SEMA3B,SemA,SEMA5,SEMAA,semaV,LUCA-1,FLJ34863
10023806440	Contig1970_RC		PRM1,P1
10023806443	NM_000915	OXT	OXT,OT,OT-NPI,MGC126890,MGC126892
10023806444	NM_005014	OMD	OMD,OSAD,SLRR2C
10023806448	NM_006944	SPP2	SPP2,SPP24
10023806449	NM_003167	SULT2A1	SULT2A1,HST,ST2,STD,hSTa,ST2A3,DHEA-ST
10023806450	AK001020
10023806451	NM_000394	CRYAA	CRYAA,CRYA1,HSPB4
10023806453	Contig35052_RC		ITGB2,LAD,CD18,MF17,MFI7,LCAMB,LFA-1
10023806455	AB040944	ZSWIM5	ZSWIM5,KIAA1511
10023806459	NM_014938	MLXIP	MLXIP,MIR,MONDOA,KIAA0867
10023806465	Contig43419_RC		HERC6,FLJ20637
10023806467	NM_000384	APOB	APOB,FLDB
10023806468	Contig25503_RC		BCAR3,NSP2,SH2D3B,KIAA0554
10023806470	NM_017681	NUP62CL	FLJ20130,RP13-383K5.2
10023806471	Contig46324_RC	TULP3	TULP3,TUBL3,MGC45295
10023806472	NM_007105	SLC22A18AS	SLC22A18AS,BWR1B,BWSCR1B,ORCTL2S,SLC22A1LS,p27-BWR1B
10023806474	Contig25031_RC
10023806475	Contig23975_RC	FSD1L	FSD1L,MGC45564
10023806478	Contig30493_RC		DLG1,hdlg,DLGH1,SAP97,DKFZp761P0818
10023806479	NM_000582	SPP1	SPP1,OPN,BNSP,BSPI,ETA-1,MGC110940
10023806484	Contig33762_RC		ITPR2,IP3R2
10023806485	Contig40222_RC
10023806486	Contig41769_RC		CCDC23,MGC45441,RP5-994D16.10
10023806487	NM_001539	DNAJA1	DNAJA1,DJ-2,DjA1,HDJ2,HSDJ,HSJ2,HSPF4,hDJ-2
10023806489	NM_002444	MSN	MSN
10023806490	NM_006144	GZMA	GZMA,HFSP,CTLA3
10023806491	AK001012
10023806494	NM_016278	HAO2	HAO2,HAOX2
10023806498	Contig48318_RC
10023806500	X00437	TRBC1	TRBV21-1,LOC647353,MGC117435
10023806501	NM_004120	GBP2	GBP2
10023806502	NM_001801	CDO1	CDO1
10023806503	Contig36809_RC	PTBP2	PTBP2,PTB,MIBP,nPTB,PTBLP,brPTB
10023806504	NM_002903	RCVRN	RCV1
10023806509	Contig6273_RC		LOC389185
10023806510	Contig42694_RC		LOC340544
10023806513	NM_020156	C1GALT1	C1GALT1,C1GALT,T-synthase
10023806515	NM_004891	MRPL33	MRPL33,C2orf1,RPL33L,MGC13694,MGC23922,MGC111093
10023806522	NM_002608	PDGFB	PDGFB,SIS,SSV,PDGF2,c-sis
10023806523	Contig55766_RC	LNP1	LOC348801
10023806524	NM_005919		MEF2B,RSRFR2,FLJ32599,FLJ46391
10023806525	Contig10614_RC		FHOD3,FHOS2
10023806528	Contig46047_RC		LOC376510
10023806530	AF144233	ZMYND8	PRKCBP1,RACK7,ZMYND8,PRO2893,MGC31836
10023806533	Contig18326_RC
10023806534	NM_012419	RGS17	RGS17,RGSZ2,RGS-17,hRGS17
10023806537	NM_000698	ALOX5	ALOX5,5-LO,5LPG,LOG5
10023806539	Contig38388_RC
10023806540	NM_002971	SATB1	SATB1
10023806541	Contig19023_RC		RASA3,GAPIII,MGC46517,MGC47588,GAP1IP4BP
10023806542	AF218942	FMN2	FMN2
10023806543	AB002308	SEC16A	KIAA0310,RP11-413M3.10
10023806556	Contig30392_RC		CDS2
10023806559	NM_017709	FAM46C	FAM46C,FLJ20202
10023806560	NM_016577	RAB6B	RAB6B
10023806564	AK001590	C14orf132	C14orf132,DKFZp761F2014
10023806566	NM_000938	POLR2B	POLR2B,RPB2,POL2RB,hsRPB2,hRPB140
10023806568	NM_004832	GSTO1	GSTO1,P28,GSTTLp28,DKFZp686H13163
10023806571	Contig37299_RC		SH3MD1,FISH
10023806579	Contig42047_RC
10023806582	NM_015623	TANC2	TANC2,rols,ROLSA,FLJ10215,FLJ11824,KIAA1148,KIAA1636,DKFZP564D166
10023806584	NM_006389	HYOU1	HYOU1,ORP150,DKFZp686N08236
10023806585	Contig6118_RC		MAP3K1,MEKK,MEKK1,MAPKKK1
10023806593	Contig59090_RC	IL31RA	IL31RA,CRL,GPL,CRL3,GLMR,GLM-R,IL-31RA,PRO21384,MGC125346
10023806597	NM_005558	LAD1	LAD1,LadA,MGC10355
10023806599	NM_005741	ZNF263	ZNF263,FPM315
10023806600	NM_002968	SALL1	SALL1,TBS,HSAL1
10023806602	AK000001	FAM125B	C9orf28,FLJ00001
10023806603	Contig49910_RC	TBC1D1	TBC1D1,TBC,TBC1,KIAA1108
10023806604	Contig28876_RC
10023806605	Contig2313_RC	EBF3	EBF3,COE3,O/E-2
10023806606	NM_016064	MSRB2	MSRB2,CBS1,MSRB,PILB,CBS-1,CGI-131,MGC26104
10023806607	NM_020685	C3orf14	C3orf14,HT021
10023806610	NM_014061	MAGEH1	MAGEH1,APR1,APR-1
10023806619	Contig28483_RC		IMP5,SPPL2c
10023806621	NM_014211	GABRP	GABRP,MGC126386,MGC126387
10023806623	NM_001067	TOP2A	TOP2A,TOP2,TP2A
10023806624	NM_001063	TF	TF,PRO1557,PRO2086
10023806625	NM_005845	ABCC4	ABCC4,MRP4,MOATB,MOAT-B,EST170205
10023806627	Contig51652_RC	SOX6	SOX6,HSSOX6
10023806629	Contig39983_RC		PAX8
10023806630	NM_005629	SLC6A8	SLC6A8,CT1,CRTR,MGC87396
10023806634	Contig25925_RC	UNC13B	UNC13B,UNC13,MUNC13,Unc13h2,hmunc13
10023806636	NM_020415	RETN	RETN,ADSF,RSTN,XCP1,FIZZ3,RETN1,MGC126603,MGC126609
10023806637	AL117645		MED28,EG1,magicin,DKFZP434N185,1500003D12Rik
10023806639	NM_004133	HNF4G	HNF4G,NR2A2
10023806643	Contig45547_RC		SLC16A4,MCT4
10023806649	NM_018271	THNSL2	FLJ10916
10023806650	NM_005042	PRH2	PRH2,Pr,DKFZp686I11251,DKFZp686L16244,DKFZp686M04243,DKFZp686N24248
10023806654	Contig28008_RC	ZNF37B	ZNF37B,KOX21,FLJ23327
10023806655	Contig16453_RC	CAPN13	CAPN13,FLJ23523
10023806663	NM_007159	SLMAP	SLMAP,SLAP,KIAA1601
10023806664	NM_013982	NRG2	NRG2,HRG2,NTAK,Don-1
10023806665	NM_004795	KL	KL
10023806666	Contig57034_RC	AXIN2	AXIN2,AXIL,MGC126582,DKFZp781B0869
10023806668	Contig28210_RC
10023806670	NM_017885	HCFC1R1	HCFC1R1,HPIP,FLJ20568,MGC70711,MGC99622
10023806672	NM_006357	UBE2E3	UBE2E3,UBCH9,UbcM2
10023806673	NM_017833	DNAJC28	C21orf55,C21orf78
10023806674	NM_003681	PDXK	PDXK,PKH,PNK,C21orf97
10023806675	NM_002723	PRB4	PRB4,Po
10023806679	NM_001175	ARHGDIB	ARHGDIB,D4,GDIA2,GDID4,LYGDI,Ly-GDI,RAP1GN1
10023806680	Contig41377_RC
10023806681	Contig27300_RC
10023806682	Contig34725_RC	KCTD4	KCTD4,bA321C24.3
10023806684	AB028986	USP22	USP22,USP3L,KIAA1063
10023806687	NM_019071	ING3	ING3,Eaf4,ING2,p47ING3,FLJ20089
10023806690	Contig29022_RC	SP5	SP5
10023806692	NM_005345	HSPA1A	HSPA1A,HSP72,HSPA1,HSPA1B,HSP70-1
10023806696	NM_001246	ENTPD2	ENTPD2,CD39L1,NTPDase-2
10023806699	Contig43632_RC		ACSS2,ACS,ACSA,ACAS2,AceCS,MYH7B,dJ1161H23.1,DKFZp762G026
10023806701	AB007932	PLXNA2	PLXNA2,OCT,PLXN2,FLJ11751,FLJ30634,KIAA0463
10023806703	Contig54274_RC	ZBTB44	BTBD15,HSPC063,MGC26123,MGC57431,MGC60348,MGC88058
10023806708	Contig36707_RC	KAZALD1	KAZALD1,BONO1,FKSG28,FKSG40,bA108L7.1,IGFBP-rP10,RP11-108L7.10
10023806710	Contig14335_RC		KIAA1944
10023806711	Contig35808_RC		THADA,GITA,FLJ21877,FLJ44016,FLJ44876,KIAA1767
10023806715	AL049378	TNPO1	TNPO1,MIP,TRN,IPO2,MIP1,KPNB2
10023806717	Contig26436_RC	SRD5A2	SRD5A2
10023806721	NM_002541	OGDH	OGDH,E1k,OGDC,AKGDH
10023806724	NM_013259	TAGLN3	TAGLN3,NP22,NP25
10023806726	Contig38472_RC	GREM2	GREM2,PRDC,DAND3,CKTSF1B2
10023806728	AF131827	HMGCLL1	HMGCLL1,bA418P12.1,DKFZP434G1411
10023806730	NM_016091	EIF3L	EIF3S6IP,EIF3S11,HSPC021,HSPC025,MSTP005
10023806731	NM_018290	PGM2	PGM2,MSTP006,FLJ10983
10023806733	NM_000347	SPTB	SPTB,HSpTB1
10023806735	Contig40325_RC	ZNF626	ZNF626,MGC104224
10023806736	Contig17323_RC
10023806739	NM_016169	SUFU	SUFU,SUFUH,SUFUXL,PRO1280
10023806744	NM_004757	AIMP1	SCYE1,p43,EMAP2,EMAP-2,EMAPII,EMAP II,EMAP-II
10023806746	NM_002736	PRKAR2B	PRKAR2B,PRKAR2,RII-BETA
10023806747	Contig52311_RC	CAMK2D	CAMK2D,CAMKD,MGC44911
10023806755	Contig21434_RC		C20orf20,Eaf7,MRGBP,MRG15BP,FLJ10914
10023806756	Contig33537_RC		COMMD10,PTD002,FLJ11285
10023806757	Contig11097_RC		IGFBP5,IBP5
10023806761	NM_005561	LAMP1	LAMP1,LAMPA,CD107a,LGP120
10023806763	NM_002845	PTPRM	PTPRM,RPTPM,RPTPU,PTPRL1,hR-PTPu,R-PTP-MU
10023806764	NM_000602	SERPINE1	SERPINE1,PAI,PAI1,PAI-1,PLANH1
10023806766	NM_002021	FMO1	FMO1
10023806768	NM_007229	PACSIN2	PACSIN2
10023806770	NM_003831	RIOK3	RIOK3,SUDD
10023806771	Contig16262_RC		HOMER2,CPD,ACPD,Vesl-2,HOMER-2
10023806772	NM_006359	SLC9A6	SLC9A6,NHE6,KIAA0267
10023806773	NM_006005	WFS1	WFS1,WFS,WFRS,DFNA6,DFNA14,DFNA38,DIDMOAD,WOLFRAMIN
10023806778	Contig21406_RC		EMCN,EMCN2
10023806783	NM_021220	OVOL2	OVOL2,ZNF339,EUROIMAGE566589
10023806785	Contig36794_RC		GOLGA8A,GM88
10023806792	AK000671	C14orf73	C14orf73
10023806795	Contig6200_RC		ONECUT1,HNF6,HNF-6,HNF6A
10023806796	NM_006325	RAN	RAN,TC4,Gsp1,ARA24
10023806800	Contig27402_RC	DBT
10023806805	NM_003654	CHST1	CHST1,C6ST,KS6ST,KSGal6ST
10023806806	Contig6383_RC		EEF1G,EF1G
10023806807	NM_004281	BAG3	BAG3,BIS,BAG-3,CAIR-1,MGC104307
10023806810	Contig44492_RC		TOX,KIAA0808
10023806811	Contig47882_RC	ARID2	ARID2,BAF200,FLJ30619,KIAA1557,DKFZp686G052,DKFZp779P0222
10023806812	AL137715	DNAJC16	DNAJC16,KIAA0962,RP4-680D5.1,DKFZp686G1298,DKFZp686N0387,DKFZp781I1547
10023806815	NM_006670	TPBG	TPBG,5T4,M6P1,5T4-AG
10023806819	NM_016405	UBE2J1	UBE2J1,Ubc6p,CGI-76,NCUBE1,HSPC153,HSPC205,HSU93243,MGC12555
10023806823	Contig16494_RC
10023806825	NM_017845	COMMD8	COMMD8,FLJ20502
10023806826	NM_020399	GOPC	GOPC,CAL,FIG,PIST,GOPC1
10023806828	NM_013377	PDZRN4	PDZRN4,LNX4,SAMCAP3L
10023806829	AK001903		INHBA,EDF,FRP
10023806831	NM_016518	PIPOX	PIPOX,LPIPOX
10023806834	NM_000416	IFNGR1	IFNGR1,CD119,IFNGR
10023806842	Contig6822_RC
10023806844	AB033059	ADAMTSL3	ADAMTSL3,KIAA1233
10023806845	NM_013243	SCG3	SCG3,SGIII
10023806847	NM_005402	RALA	RALA,RAL,MGC48949
10023806850	Contig49670_RC	FGD6	VEZATIN,DKFZp761C241
10023806855	Contig6568_RC
10023806856	Contig42270_RC	MBLAC2	LOC153364,MGC46734,DKFZp686P15118
10023806857	NM_017898	MOSC2	MOSC2,FLJ20605,RP11-270A6.1
10023806858	NM_014440	IL1F6	IL1F6,FIL1,FIL1E,IL-1F6,MGC129552,MGC129553,IL1(EPSILON),FIL1(EPSILON)
10023806860	NM_000146	FTL	FTL,MGC71996
10023806862	Contig37538_RC	LIMCH1	DKFZP686A01247,MGC72127,DKFZp686B2470,DKFZp781I1455,DKFZp686A01247,DKFZp686G18243
10023806863	NM_001358	DHX15	DHX15,DBP1,HRH2,DDX15,PRP43,PRPF43,PrPp43p
10023806867	NM_001994	F13B	F13B,FXIIIB
10023806870	Contig34291_RC		NR3C1,GR,GCR,GRL,GCCR
10023806872	NM_003122	SPINK1	SPINK1,PCTT,PSTI,TATI,Spink3
10023806876	NM_014754	PTDSS1	PTDSS1,PSSA,KIAA0024
10023806880	NM_017864	INTS8	C8orf52,FLJ20530
10023806884	NM_003213	TEAD4	TEAD4,RTEF1,TEF-3,EFTR-2,RTEF-1,TEFR-1,MGC9014,TCF13L1,hRTEF-1B
10023806886	Contig26595_RC	GART	GART,AIRS,GARS,PAIS,PGFT,PRGS,GARTF,MGC47764
10023806887	Contig40165_RC	C7orf61	LOC402573
10023806889	NM_014434	NDOR1	NDOR1,NR1,bA350O14.9,RP11-350O14.11
10023806890	NM_016629	TNFRSF21	TNFRSF21,DR6,BM-018,MGC31965
10023806891	NM_006940	SOX5	SOX5,L-SOX5,MGC35153
10023806896	NM_014800	ELMO1	ELMO1,CED12,ELMO-1,KIAA0281
10023806899	NM_004724	ZW10	ZW10,HZW10,KNTC1AP
10023806902	NM_000208	INSR	INSR
10023806903	Contig5348_RC		MPP6,VAM1,p55T,PALS2,VAM-1
10023806904	Contig52214_RC	PEAR1	PEAR1,FLJ00193
10023806905	NM_001449	FHL1	FHL1,FHL1B,KYO-T,SLIM1,MGC111107,bA535K18.1
10023806910	AB032990	FAM63B	FAM63B,KIAA1164
10023806911	Contig28953_RC	MARCH11	LOC441061
10023806914	NM_001690	ATP6V1A	ATP6V1A,HO68,VA68,VPP2,Vma1,ATP6A1,ATP6V1A1
10023806916	NM_006823	PKIA	PKIA,PRKACN1
10023806917	AL110152	CD109	CD109,CPAMD7,FLJ38569,RP11-525G3.1,DKFZp762L1111
10023806921	Contig21353_RC	ROBO2	ROBO2,KIAA1568
10023806926	Contig54676_RC	SRGAP2P1	SRGAP2,FNBP2,srGAP3,KIAA0456
10023806929	Contig38542_RC		ZNF198,FIM,MYM,RAMP,SCLL,ZMYM2
10023806934	NM_002365	MAGEB3	MAGEB3
10023806935	NM_016512	SPAG11B	SPAG11,EP2,HE2,EP2C,EP2D,HE2C,MGC61846
10023806938	Contig23338_RC		RHOBTB3,KIAA0878
10023806939	AL157421		KIAA0100,MGC111488,DKFZp686M0843
10023806940	Contig63740_RC	PPP1R1C	PPP1R1C
10023806943	NM_017986	GPR172B	GPR172B,GPCR,PAR2,GPCR42,FLJ10060
10023806944	NM_002133	HMOX1	HMOX1,HO-1,bK286B10
10023806946	Contig53048_RC
10023806947	AL137298	FAM85A	LOC157278
10023806948	NM_015864	FAM65B	C6orf32,PL48,DIFF40,DIFF48,FAM65B,KIAA0386
10023806952	Contig62149_RC	C22orf23	C22orf23,EVG1,FLJ32787,dJ1039K5.6
10023806956	NM_001723	DST	DST,BPA,BP240,BPAG1,MACF2,CATX-15,KIAA0465,KIAA1470
10023806957	Contig34880_RC		FOXO3A,AF6q21,FKHRL1,FKHRL1P2,MGC12739,MGC31925,DKFZp781A0677
10023806962	Contig40221_RC
10023806965	Contig54716_RC	ADNP2	KIAA0863
10023806969	Contig33652_RC		SORBS1,CAP,FLAF2,R85FL,SH3D5,SORB1,SH3P12,FLJ12406,KIAA1296,DKFZp451C066,DKFZp586P1422
10023806972	NM_004448	ERBB2	ERBB2,NEU,NGL,HER2,TKR1,HER-2,c-erb B2,HER-2/neu
10023806973	Contig21905_RC
10023806974	NM_003404	YWHAB	YWHAB,HS1,GW128,KCIP-1
10023806975	NM_014487	ZNF330	ZNF330,NOA36,HSA6591
10023806977	Contig48935_RC	SIX4	SIX4,AREC3,MGC119450,MGC119452,MGC119453
10023806979	NM_015840	ADAR	ADAR,DSH,IFI4,p136,ADAR1,DRADA,DSRAD,K88dsRBP
10023806982	NM_012286	MORF4L2	MORF4L2,MRGX,MORFL2,KIAA0026
10023806983	Contig32027_RC	ZNF788	FLJ46419,FLJ46867
10023806989	NM_015895	GMNN	GMNN,Gem,RP3-369A17.3
10023806993	Contig8463_RC
10023806994	Contig39875	CDNF	ARMETL1
10023806995	NM_006186	NR4A2	NR4A2,NOT,RNR1,HZF-3,NURR1,TINUR
10023806996	Contig45911_RC		MARCH1,RNF171,MARCH-I,FLJ20668,DKFZp564M1682
10023806997	Contig55709_RC	NAA30	C14orf35
10023807000	AF052107	MBOAT2	OACT2,FLJ14415,FLJ90298
10023807002	NM_006228	PNOC	PNOC,PPNOC
10023807004	NM_002592	PCNA	PCNA,MGC8367
10023807006	NM_004812	AKR1B10	AKR1B10,HIS,HSI,ARL1,ARL-1,ALDRLn,AKR1B11,AKR1B12,MGC14103
10023807007	Contig65401_RC	SGMS2	MGC26963
10023807008	NM_001619	ADRBK1	ADRBK1,GRK2,BARK1,BETA-ARK1
10023807009	NM_014315	KLHDC2	KLHDC2,LCP,HCLP-1
10023807020	NM_003875	GMPS	GMPS
10023807022	Contig34496_RC	MTA3	MTA3,KIAA1266
10023807024	AF038190		DKFZP761N09121
10023807026	NM_021235	EPS15L1	EPS15L1,EPS15R
10023807027	NM_002072	GNAQ	GNAQ,GAQ,G-ALPHA-q
10023807028	NM_000976	RPL12	RPL12
10023807029	Contig41075_RC	FBXO9
10023807031	NM_000805	GAST	GAST,GAS
10023807033	NM_005197	FOXN3	CHES1,FOXN3,PRO1635,C14orf116
10023807035	NM_006209	ENPP2	ENPP2,ATX,PDNP2,LysoPLD,PD-IALPHA
10023807037	NM_018624	TF	TF,PRO1557,PRO2086
10023807041	NM_002500	NEUROD1	NEUROD1,BETA2,BHF-1,NEUROD
10023807045	Contig12278_RC
10023807046	Contig49875		FREM1,QBRICK,C9orf154,FLJ25461,RP11-439N12.3
10023807051	NM_005234	NR2F6	NR2F6,EAR2,EAR-2,ERBAL2
10023807052	NM_016382	CD244	CD244,2B4,NAIL,Nmrk,NKR2B4,SLAMF4
10023807053	Contig35884_RC	FOXP2
10023807060	Contig55562_RC	ATXN1L	LOC146517
10023807065	Contig40997_RC	C8orf37	C8orf37,FLJ30600
10023807066	NM_006338	LRRN2	LRRN5,GAC1,LRRN2,LRANK1
10023807067	NM_007213	PRAF2	PRAF2,JM4
10023807072	NM_002653	PITX1	PITX1,BFT,POTX,PTX1
10023807073	NM_001071	TYMS	TYMS,TS,TMS,TSase,HsT422,MGC88736
10023807075	AL133089
10023807076	NM_018100	EFHC1	EFHC1,EJM1,FLJ10466,dJ304B14.2
10023807077	U63542		SCC-112,FLJ41012,KIAA0648,DKFZp686B19246
10023807078	NM_015642	ZBTB20	ZBTB20,HOF,DPZF,ODA-8S,ZNF288,DKFZp566F123
10023807082	NM_005087	FXR1	FXR1
10023807084	NM_005742	PDIA6	PDIA6,P5,ERP5,TXNDC7
10023807092	AB002373	RUSC2	RUSC2,KIAA0375
10023807100	Contig41828_RC	CHIC1	CHIC1,BRX
10023807101	NM_016009	SH3GLB1	SH3GLB1,Bif-1,CGI-61,KIAA0491,dJ612B15.2
10023807102	Contig13219_RC	CDH5	CDH5,7B4
10023807107	NM_018638	ETNK1	ETNK1,EKI,EKI1
10023807108	AB023152	MAN2B2	MAN2B2,KIAA0935
10023807117	NM_005822	RCAN2	DSCR1L1,CSP2,RCN2,MCIP2,hRCN2,ZAKI-4
10023807118	NM_001978	EPB49	EPB49,DMT,DEMATIN
10023807121	AL049397	PPPDE1	C1orf121,PNAS-4,CGI-146,FLJ21998
10023807123	NM_000036	AMPD1	AMPD1,MAD,MADA
10023807125	Contig1289_RC	FAM83H	FLJ46072
10023807127	NM_002743	PRKCSH	PRKCSH,PCLD,G19P1,AGE-R2
10023807129	NM_002852	PTX3	PTX3,TSG-14,TNFAIP5
10023807130	NM_002888	RARRES1	RARRES1,TIG1
10023807133	AL049313	CLIC5	CLIC5,CLIC5B,MST130,MSTP130,FLJ90663,dJ447E21.4
10023807136	AF108138	PIF1	C15orf20,PIF1
10023807138	Contig53742_RC	STON2	STN2,STNB
10023807140	NM_014172	PHPT1	PHPT1,PHP14,CGI-202,HSPC141,bA216L13.10,DKFZp564M173,RP11-216L13.10
10023807141	NM_000200	HTN3	HTN3,HIS2,HTN2,HTN5
10023807143	Contig37300_RC	ELFN2	KIAA1904,dJ63G5.3
10023807144	Contig53086_RC	RAB8B	RAB8B
10023807145	NM_000744	CHRNA4	CHRNA4,EBN,BFNC,EBN1,NACRA4
10023807146	NM_018666	SAGE1	SAGE1,SAGE
10023807148	Contig42728_RC	GOLGA7B	CRTAC1,ASPIC1,CEP-68,FLJ10320
10023807150	Contig37046_RC
10023807152	NM_000066	C8B	C8B
10023807158	NM_016249	MAGEC2	MAGEC2,CT10,HCA587,MAGEE1,MGC13377
10023807161	Contig10935_RC	ONECUT2
10023807165	NM_006404	PROCR	PROCR,CCCA,EPCR,CCD41,MGC23024,bA42O4.2
10023807167	AL137551	JAKMIP3	C10orf39,FLJ37857
10023807169	Contig16687_RC		BTBD9,FLJ32945,KIAA1880,MGC120517,MGC120519,MGC120520,dJ322I12.1
10023807172	NM_002674	PMCH	PMCH,MCH
10023807185	Contig48523_RC	EP400	EP400,P400,CAGH32,TNRC12
10023807200	Contig22551_RC		PACS1,FLJ10209,KIAA1175
10023807204	Contig44538_RC	NAAA	ASAHL,NAAA
10023807205	Contig35326_RC		TM2D1,BBP
10023807213	Contig41905_RC		LOC441027
10023807214	NM_006640	SEPT9	SEPT9,MSF,MSF1,SINT1,PNUTL4,AF17q25,KIAA0991
10023807217	Contig36638_RC		HNRPD,P37,AUF1,AUF1A,hnRNPD0
10023807219	Contig57091_RC		FLJ31306
10023807222	Contig25881_RC		PPA2,HSPC124,FLJ20459,MGC49850,SID6-306
10023807224	Contig27456_RC	EXD2	C14orf114,FLJ10738
10023807225	Contig58029_RC	SKAP2	SCAP2,PRAP,RA70,SAPS,SKAP55R,MGC10411,MGC33304,SKAP-HOM
10023807233	NM_004583	RAB5C	RAB5C,RABL,RAB5CL,MGC117217
10023807234	NM_020412	CHMP1B	CHMP1B,C10orf2,CHMP1.5,C18-ORF2
10023807235	NM_006134	TMEM50B	TMEM50B,C21orf4,HCVP7TP3
10023807236	Contig30343_RC		ZNF83,HPF1,FLJ11015,FLJ14876,MGC33853
10023807237	NM_021018	HIST1H3F	HIST1H3F,H3/i,H3FI
10023807241	Contig23703_RC		LOC439999
10023807242	NM_003155	STC1	STC1,STC
10023807243	NM_014751	MTSS1	MTSS1,MIM,MIMA,MIMB,KIAA0429
10023807246	NM_016495	TBC1D7	TBC1D7,FLJ32666,dJ257A7.3,DKFZp686N2317
10023807247	NM_018428	UTP6	C17orf40,HCA66
10023807248	Contig51442_RC	SLC35A3	SLC35A3,DKFZp781P1297
10023807249	NM_000029	AGT	AGT,ANHU,SERPINA8
10023807252	NM_007017	SOX30	SOX30
10023807255	Contig36052_RC
10023807262	NM_006953	UPK3A	UPK3A,UPK3,UPIII
10023807267	NM_002292	LAMB2	LAMB2,LAMS
10023807278	NM_018357	LARP6	LARP6,FLJ11196
10023807282	NM_001308	CPN1	CPN1,CPN,SCPN,FLJ40792
10023807291	AF064843		LOC439987
10023807292	NM_020381	PDSS2	C6orf210,hDLP1,bA59I9.3
10023807295	NM_018844	BCAP29	BCAP29,BAP29
10023807296	AB033103	DENND2A	DENND2A,FAM31D,KIAA1277
10023807298	NM_015393	PARM1	DKFZP564O0823
10023807299	Contig15472_RC		CBX2,M33,CDCA6,MGC10561
10023807306	Contig49341_RC		ZDHHC9,DHHC9,CGI-89,ZNF379
10023807308	Contig40996_RC		LOC440518
10023807312	NM_016172	UBAC1	UBADC1,GBDR1,RP11-432J22.3
10023807315	NM_015516	TSKU	LRRC54,TSK,E2IG4
10023807316	NM_000185	SERPIND1	SERPIND1,HC2,LS2,HCF2,HCII,HLS2,D22S673
10023807320	NM_007065	CDC37	CDC37,P50CDC37
10023807321	NM_001400	S1PR1	EDG1,ECGF1,EDG-1,S1PR1,CHEDG1,D1S3362
10023807322	NM_005928	MFGE8	MFGE8,BA46,EDIL1,OAcGD3S,HsT19888
10023807326	Contig36902_RC	NOVA1	NOVA1,Nova-1
10023807327	NM_012449	STEAP1	STEAP1,STEAP,PRSS24,MGC19484
10023807329	Contig23417_RC	NHLRC3	LOC387921,DKFZp313M1221,DKFZp686E1140
10023807332	Contig54335_RC	COPS2	COPS2,CSN2,SGN2,ALIEN,TRIP15
10023807336	NM_007052	NOX1	NOX1,MOX1,NOH1,NOH-1,GP91-2
10023807337	AL080232		FLJ42393
10023807342	NM_018944	C21orf45	C21orf45,B28,FASP1,C21orf46
10023807345	NM_001445	FABP6	FABP6,ILBP,I-15P,I-BAP,ILBP3,ILLBP,I-BABP,I-BALB
10023807346	AB014574	FKBP15	KIAA0674
10023807347	AL080093	FUT9
10023807348	NM_001054	SULT1A2	SULT1A2,STP2,HAST4,P-PST,ST1A2,TSPST2
10023807351	NM_021012	KCNJ12	KCNJ12,IRK2,hIRK,KCNJN1,Kir2.2,Kir2.2v,kcnj12x,hkir2.2x
10023807352	NM_013349	NENF	NENF,CIR2,SPUF,SCIRP10
10023807354	NM_005586	MDFI	MDFI,I-MF
10023807355	Contig46015_RC	CALCRL	CALCRL,CRLR,CGRPR
10023807357	NM_003115	UAP1	UAP1,AgX,AGX1,SPAG2
10023807361	NM_001739	CA5A	CA5A,CA5,CAV,CAVA
10023807362	Contig36832_RC
10023807365	Contig29807_RC		CABC1,ADCK3
10023807371	NM_014770	AGAP2	CENTG1,PIKE,AGAP2,GGAP2,KIAA0167
10023807372	Contig43449_RC	TMOD2	TMOD2,NTMOD,MGC39481
10023807375	NM_000943	PPIC	PPIC,CYPC,MGC3673
10023807381	AJ002572	BRWD1	BRWD1,N143,WDR9,C21orf107
10023807382	NM_000129	F13A1	F13A1,F13A
10023807386	NM_005512	LRRC32	LRRC32,GARP,D11S833E
10023807387	NM_012160	FBXL4	FBXL4,FBL4,FBL5
10023807388	AL080134	ULK2	ULK2,Unc51.2,KIAA0623
10023807390	Contig42919_RC	FBN1
10023807394	NM_007069	PLA2G16	HRASLS3,HREV107,HREV107-3,MGC118754,H-REV107-1
10023807397	NM_003329	TXN	TXN,TRX,MGC61975
10023807399	NM_016489	NT5C3	NT5C3,PN-I,PSN1,UMPH,UMPH1,P5'N-1,cN-III,MGC27337,MGC87109,MGC87828
10023807401	NM_006890	CEACAM7	CEACAM7,CEA,CGM2
10023807405	NM_018640	LMO3	LMO3,DAT1,RBTN3,RHOM3,RBTNL2,Rhom-3,MGC26081
10023807406	NM_003617	RGS5	RGS5,MST092,MST106,MST129,MSTP032,MSTP092,MSTP106,MSTP129
10023807409	NM_000995	RPL34	RPL34,MGC111005
10023807413	Contig16078_RC		CRELD2,MGC11256,DKFZp667O055
10023807414	Contig20669_RC		CR2,C3DR,CD21
10023807420	NM_006030	CACNA2D2	CACNA2D2,CACNA2D,gene 26,KIAA0558,LUAC11.1
10023807422	AK000802		SH3D19,EVE1,MGC105136,MGC118910
10023807426	Contig55834_RC	PTAR1	PTAR1
10023807428	NM_003900	SQSTM1	SQSTM1,p60,p62,PDB3,ZIP3
10023807435	NM_016027	LACTB2	LACTB2,CGI-83
10023807436	AL050125	XYLT1	LOC283824
10023807439	Contig19982_RC
10023807442	NM_006181	NTN3	NTN2L
10023807443	NM_006107	LUC7L3	CROP,LUC7A,OA48-18
10023807445	NM_002717	PPP2R2A	PPP2R2A,MGC52248
10023807447	Contig5392_RC		TBL1X,EBI,TBL1
10023807448	Contig55228_RC	FAM46C	FAM46C,FLJ20202
10023807449	Contig1040_RC	DPP8	DPP8,MSTP141,FLJ14920,FLJ20283,MGC26191
10023807454	NM_004722	AP4M1	AP4M1,MU-4,MU-ARP2
10023807458	NM_004595	SMS	SMS,SRS,SpS,MRSR,SPMSY
10023807463	NM_014402	UQCRQ	UQCRQ,QP-C
10023807465	Contig25765_RC		FLJ90680
10023807466	Contig35582_RC
10023807468	Contig36739_RC	PABPC4L	LOC132430
10023807479	NM_016022	APH1A	APH1A,APH-1A,CGI-78,6530402N02Rik
10023807481	AL137315	LYSMD3	LYSMD3,FLJ13542,DKFZp686F0735
10023807482	Contig26707_RC		MMP20,MMP-20
10023807483	NM_002386	MC1R	MC1R,MSH-R,MGC14337
10023807485	AI127067_RC		SLC29A2,ENT2,DER12,HNP36
10023807487	Contig22714_RC
10023807488	Contig48177_RC	LIG4	LIG4
10023807489	Contig39506_RC	RAB7L1	RAB7L1,RAB7L
10023807491	NM_001738	CA1	CA1
10023807494	NM_006644	HSPH1	HSPH1,HSP105A,HSP105B,KIAA0201,NY-CO-25
10023807498	AF038193	ARL3	ARL3,ARFL3
10023807499	NM_016647	C8orf55	C8orf55,DSCD75
10023807502	NM_001956	EDN2	EDN2,ET2
10023807504	NM_003088	FSCN1	FSCN1,SNL,p55,fascin
10023807505	Contig42355_RC	SLC25A21	SLC25A21,ODC,ODC1,MGC126570
10023807507	NM_016563	RASL12	RASL12,RIS
10023807508	NM_006452	PAICS	PAICS,AIRC,PAIS,ADE2H1,DKFZp781N1372
10023807510	NM_012219	MRAS	MRAS,M-RAs,RRAS3,R-RAS3
10023807511	NM_002163	IRF8	IRF8,ICSBP,IRF-8,ICSBP1,H-ICSBP
10023807515	NM_002540	ODF2	ODF2,ODF84,ODF2/1,ODF2/2,MGC9034,MGC111096
10023807516	NM_006111	ACAA2	ACAA2,DSAEC
10023807519	NM_005384	NFIL3	NFIL3,E4BP4,IL3BP1,NFIL3A,NF-IL3A
10023807522	Contig49943_RC	CLCN5	LOC158563
10023807526	Contig47512_RC	HIVEP3
10023807530	NM_005134	PPP4R1	PPP4R1,PP4R1
10023807531	NM_006136	CAPZA2	CAPZA2,CAPZ,CAPPA2
10023807533	Contig25978_RC		LOC401317
10023807534	NM_018479	ECHDC1	ECHDC1,dJ351K20.2,DKFZp762M1110
10023807536	NM_005088	SFRS17A	DXYS155E,XE7,721P,XE7Y,MGC39904,MGC125365,MGC125366
10023807538	NM_000163	GHR	GHR,GHBP
10023807540	NM_004267	CHST2	CHST2,C6ST
10023807541	Contig16588_RC	CBLN4	CBLN4,CBLNL1
10023807544	Contig16283_RC		NPR3,NPRC,ANPRC
10023807545	NM_020183	ARNTL2	ARNTL2,CLIF,MOP9,BMAL2,PASD9
10023807549	Contig17248_RC	SHISA2	TMEM46,C13orf13,PRO28631,WGAR9166,bA398O19.2
10023807550	NM_017632	CDKN2AIP	CARF,FLJ20036
10023807552	NM_014421	DKK2	DKK2,DKK-2
10023807554	NM_004524	LLGL2	LLGL2,HGL,LGL2
10023807555	Contig48521_RC	C22orf29	FLJ21125
10023807556	NM_014595	NT5C	NT5C,DNT,cdN,DNT1,P5N2,PN-I,PN-II,UMPH2,dNT-1
10023807557	NM_012481	IKZF3	ZNFN1A3,AIOLOS
10023807558	NM_007374	SIX6	SIX6,Six9,OPTX2
10023807560	NM_017994	C7orf42	FLJ10099
10023807564	NM_001729	BTC	BTC
10023807565	NM_014146	LAT2	LAT2,LAB,NTAL,WSCR5,WBSCR5,HSPC046,WBSCR15
10023807567	Contig45544_RC	PRKRA	PRKRA,RAX,PACT,HSD14
10023807574	NM_000161	GCH1	GCH1,GCH,DYT5,GTPCH1,GTP-CH-1
10023807577	Contig27967_RC
10023807579	NM_003279	TNNC2	TNNC2
10023807580	NM_016429	COPZ2	COPZ2
10023807581	NM_006942	SOX15	SOX15,SOX20,SOX26,SOX27
10023807585	Contig10984_RC
10023807586	NM_018444	PDP1	PPM2C,PDH,PDP,PDP1,MGC119646
10023807590	Contig1111_RC	C6orf225	LOC619208
10023807593	Contig43586_RC	DNAJC21	DNAJA5
10023807595	NM_006206	PDGFRA	PDGFRA,CD140A,PDGFR2,MGC74795
10023807599	NM_000061	BTK	BTK,AT,ATK,BPK,XLA,IMD1,AGMX1,PSCTK1,MGC126261,MGC126262
10023807602	NM_014750	DLGAP5	DLG7,DLG1,HURP,KIAA0008
10023807607	NM_002239	KCNJ3	KCNJ3,GIRK1,KIR3.1
10023807609	AL109716
10023807611	NM_020163	SEMA3G	SEMA3G,sem2,FLJ00014,MGC119473
10023807617	NM_015926	TEX264	TEX264,SIG11,ZSIG11,FLJ13935
10023807620	NM_006364	SEC23A	SEC23A,MGC26267
10023807621	NM_017626	DNAJB12	DNAJB12,DJ10,DKFZp586B2023
10023807622	NM_006759	UGP2	UGP2,UDPG,UGPP2,UDPGP2,pHC379
10023807625	Contig26988_RC
10023807626	NM_001134	AFP	AFP,FETA,HPAFP
10023807628	Contig50189_RC		IRS1,HIRS-1
10023807630	Contig36729_RC	CHCHD1	CHCHD1,C2360,C10orf34,FLJ25854
10023807632	NM_000971	RPL7	RPL7,humL7-1
10023807634	Contig33540_RC	SATB1	SATB1
10023807635	NM_003366	UQCRC2	UQCRC2
10023807640	Contig36062_RC		SSH2,SSH-2,KIAA1725,MGC78588
10023807642	NM_013961	NRG1	NRG1,GGF,HGL,HRG,NDF,ARIA,GGF2,HRG1,HRGA,SMDF
10023807643	Contig453_RC	AHNAK2	C14orf78,AHNAK2,KIAA2019
10023807645	AB029025	LIMCH1	DKFZP686A01247,MGC72127,DKFZp686B2470,DKFZp781I1455,DKFZp686A01247,DKFZp686G18243
10023807647	NM_004703	RABEP1	RABEP1,RAB5EP,RABPT5
10023807654	NM_013998	TAC1	TAC1,NK2,NKNA,TAC2,Hs.2563
10023807661	AB032996	FAM40B	FAM40B
10023807665	Contig30172_RC
10023807667	Contig48834_RC	FAM169A	KIAA0888
10023807671	NM_014459	PCDH17	PCDH17,PCH68,PCDH68
10023807672	NM_017679	BCAS3	BCAS3,MAAB,GAOB1,MGC4973,FLJ20128
10023807678	NM_014720	SLK	SLK,STK2,se20-9,KIAA0204,bA16H23.1
10023807679	NM_003364	UPP1	UPP1,UP,UPP,UPASE,UDRPASE
10023807683	NM_002620	PF4V1	PF4V1,PF4A,CXCL4V1,PF4-ALT,SCYB4V1
10023807684	NM_005619	RTN2	RTN2,NSP2,NSPL1
10023807689	AB020725	SLITRK5	SLITRK5,LRRC11,KIAA0918,bA364G4.2
10023807691	Contig19309_RC		FLNB,AOI,FH1,SCT,TAP,TABP,FLN1L,ABP-278,filamin B,DKFZp686A1668
10023807693	Contig33826_RC		SERBP1,CGI-55,CHD3IP,HABP4L,PAIRBP1,FLJ90489,PAI-RBP1,DKFZp564M2423
10023807694	NM_003479	PTP4A2	PTP4A2,HH13,OV-1,PRL2,HH7-2,PRL-2,PTP4A,HU-PP-1,PTPCAAX2,ptp-IV1a,ptp-IV1b
10023807699	NM_001681	ATP2A2	ATP2A2,DD,DAR,ATP2B,SERCA2,MGC45367
10023807700	NM_000621	HTR2A	HTR2A,HTR2,5-HT2A
10023807701	NM_003128	SPTBN1	SPTBN1,SPTB2
10023807710	X69115	ZNF37A	ZNF37A,KOX21,ZNF37,FLJ3472
10023807717	NM_016930	STX18	STX18
10023807724	NM_017540	GALNT10	GALNT10,FLJ00205,FLJ11715,GalNAcT10,DKFZp586H0623,pp-GalNAc-T10
10023807728	Contig33834_RC		MGC4308
10023807729	NM_004344	CETN2	CETN2,CALT,CEN2
10023807733	NM_002575	SERPINB2	SERPINB2,PAI,PAI2,PAI-2,PLANH2,HsT1201
10023807735	Contig61265_RC		FLJ27354
10023807736	S80864		CYCL
10023807737	NM_003029	SHC1	SHC1,SHC,SHCA,p52SHC,p66SHC,FLJ26504
10023807739	NM_004915	ABCG1	ABCG1,ABC8,WHITE1,MGC34313
10023807745	NM_002475	MYL6B	MLC1SA
10023807747	NM_004660	DDX3Y	DDX3Y,DBY
10023807750	Contig17556_RC	FAM59B	FAM59B,FLJ00375,KIAA2038
10023807752	Contig33276_RC
10023807753	Contig16983_RC
10023807756	Contig41877_RC		AKAP13,BRX,LBC,HA-3,Ht31,c-lbc,AKAP-Lbc,FLJ11952,PROTO-LB,PROTO-LBC
10023807757	Contig2512_RC		MMP24,MMP25,MT-MMP5,MT5-MMP
10023807760	Contig54961_RC	LMTK2	LMTK2,KPI2,LMR2,cprk,KPI-2,KIAA1079
10023807764	Contig48638_RC
10023807765	NM_006229	PNLIPRP1	PNLIPRP1,PLRP1
10023807766	Contig33745	NAP1L4	NAP1L4,NAP2,NAP2L,hNAP2,MGC4565
10023807767	AL049278		WNK1,KDP,PHA2C,PRKWNK1,KIAA0344
10023807768	NM_020169	LXN	LXN,ECI,TCI
10023807769	NM_014139	SCN11A	SCN11A,NAV1.9,SCN12A
10023807771	AB029016	TNRC6B	TNRC6B,KIAA1093
10023807773	Contig58491_RC	TRIP11	TRIP11,CEV14,TRIP230,GMAP-210
10023807776	Contig20048_RC		HGD,AKU,HGO
10023807780	NM_001944	DSG3	DSG3,PVA,CDHF6,DKFZp686P23184
10023807782	Contig22517_RC	C9orf128	C9orf128
10023807783	Contig49000_RC		COX11,COX11P
10023807784	Contig28419_RC
10023807786	Contig6167_RC	EPB42	EPB42,PA,MGC116735,MGC116737
10023807787	NM_021161	KCNK10	KCNK10,TREK2,TREK-2
10023807788	NM_003063	SLN	SLN,MGC12301
10023807789	NM_004925	AQP3	AQP3
10023807794	Contig31833_RC	RABGAP1L	RABGAP1L,HHL,EVI5,TBC1D18,RP1-102G20.1,DKFZp686E1450
10023807796	NM_003717	NPFF	NPFF,FMRFAL
10023807799	NM_002799	PSMB7	PSMB7,Z
10023807801	NM_001212	C1QBP	C1QBP,p32,HABP1,gC1qR,GC1QBP,SF2p32,gC1Q-R
10023807802	NM_018054	ARHGAP17	ARHGAP17,RICH1,WBP15,MST066,MST110,NADRIN,MSTP066,MSTP110,FLJ43368,MGC87805,DKFZp564A1363
10023807804	NM_006205	PDE6H	PDE6H
10023807807	Contig17567_RC	MOBP	MOBP,MGC87379
10023807808	AF080158	IKBKB	IKBKB,IKK2,IKKB,NFKBIKB,IKK-beta
10023807816	Contig11274_RC		LOC401504,FLJ34399
10023807817	NM_000712	BLVRA	BLVRA,BLVR,BVRA
10023807818	NM_021238	FAM60A	FAM60A,L4,TERA,C12orf14
10023807819	Contig17065_RC	FAM24A	FAM24A
10023807825	Contig49255_RC	LRPPRC	LRPPRC,LSFC,GP130,LRP130,CLONE-23970
10023807830	Contig28805_RC
10023807832	AB002339		N4BP3,KIAA0341
10023807834	NM_002271	IPO5	RANBP5,IMB3,IPO5,KPNB3,MGC2068
10023807837	NM_000969	RPL5	RPL5,MSTP030,MGC117339
10023807839	NM_012384	GMEB2	GMEB2,PIF79,P79PIF,KIAA1269
10023807845	Contig34539_RC		LOC339065
10023807846	Contig25670_RC	ZNF597
10023807849	NM_014252	SLC25A15	SLC25A15,HHH,ORNT1,D13S327
10023807850	NM_014719	FAM115A	KIAA0738
10023807852	NM_001807	CEL	CEL,BAL,FAP,BSDL,BSSL,CELL,FAPP,LIPA,CEase
10023807853	NM_005494	DNAJB6	DNAJB6,MRJ,HHDJ1,HSJ-2,MSJ-1,MGC1152,MGC117297,DKFZp566D0824
10023807854	NM_002371	MAL	MAL
10023807858	Contig56583_RC	SPAG16	SPAG16,PF20,WDR29,FLJ22724,FLJ37717,MGC87036,DKFZp666P1710
10023807860	NM_005139	ANXA3	ANXA3,ANX3
10023807864	Contig51036_RC
10023807865	NM_018191	RCBTB1	RCBTB1,GLP,CLLD7,CLLL7,MGC33184,RP11-185C18.1
10023807868	NM_004358	CDC25B	CDC25B
10023807869	Contig46911_RC		LOC346355
10023807872	Contig25194_RC	SLC6A15	SLC6A15,V7-3,NTT73,hv7-3,FLJ10316,MGC87066,DKFZp761I0921
10023807876	NM_004965	HMGN1	HMGN1,HMG14,FLJ27265,FLJ31471,MGC104230,MGC117425
10023807877	NM_016303	WBP5	WBP5
10023807878	AK000799	CCNK	C14orf65,FLJ22558,C14orf136,MGC117455,chromosome 14 open reading frame 136
10023807879	Contig45291_RC	NES	NES,FLJ21841,Nbla00170
10023807881	Contig26835_RC	LONRF3
10023807883	NM_017585	SLC2A6	SLC2A6,GLUT6,GLUT9,HSA011372
10023807884	NM_001725	BPI	BPI
10023807886	NM_001751	CARS	CARS,CYSRS,MGC:11246
10023807888	NM_000722	CACNA2D1	CACNA2D1,MHS3,CACNA2,CCHL2A,CACNL2A
10023807889	NM_000320	QDPR	QDPR,DHPR,PKU2
10023807891	NM_007283	MGLL	MGLL,MGL,HU-K5
10023807893	NM_004968	ICA1	ICA1,ICA69,ICAp69
10023807895	NM_002453	MTIF2	MTIF2
10023807899	Contig39179		RANBP2,TRP1,TRP2,NUP358
10023807900	NM_004202	TMSB4Y	TMSB4Y,TB4Y,MGC26307
10023807905	Contig57231_RC	MARCKS	MARCKS,MACS,80K-L,PKCSL,MRACKS,PRKCSL,FLJ14368
10023807906	Contig20427_RC		XRCC5,KU80,Ku86,NFIV,KARP1,KARP-1
10023807909	Contig44236	C9orf93	C9orf93,FLJ39267,FLJ46740,MGC50805,bA536D16.1,bA778P13.1
10023807910	NM_003712	PPAP2C	PPAP2C,LPP2,PAP-2c,PAP2-g
10023807913	NM_017931	TTC38	FLJ20699
10023807915	NM_004335	BST2	BST2
10023807916	NM_015996	SIDT2	SIDT2,CGI-40,FLJ90656
10023807919	NM_004497	FOXA3	FOXA3,FKHH3,HNF3G,TCF3G,MGC10179
10023807924	NM_018661	DEFB103A	DEFB103A,HBD3,HBP3,DEFB3,HBD-3,HBP-3,DEFB103
10023807926	Contig26461_RC		SLC2A14,GLUT14
10023807927	Contig52082_RC	STK17B	STK17B,DRAK2
10023807934	NM_001841	CNR2	CNR2,CB2,CX5
10023807936	NM_001797	CDH11	CDH11,OB,CAD11,CDHOB,OSF-4
10023807942	NM_020682	AS3MT	AS3MT,CYT19
10023807946	NM_006347	PPIH	PPIH,CYPH,CYP-20,MGC5016,USA-CYP,SnuCyp-20
10023807949	NM_003505	FZD1	FZD1
10023807951	Contig55540_RC	MLL2	PRKAG1,AMPKG,MGC8666
10023807952	NM_006519	DYNLT1	DYNLT1,CW-1,TCTEL1,tctex-1
10023807953	Contig1828_RC	KIRREL	KIRREL,NEPH1,FLJ10845,MGC129542,MGC129543
10023807956	NM_014814	PSMD6	PSMD6,S10,p44S10,KIAA0107,SGA-113M
10023807958	NM_001126	ADSS	ADSS,ADEH,MGC20404
10023807964	NM_002068	GNA15	GNA15,GNA16
10023807966	NM_001226	CASP6	CASP6,MCH2
10023807972	AB040938	CCDC146	KIAA1505
10023807973	NM_003467	CXCR4	CXCR4,FB22,HM89,LAP3,LCR1,NPYR,WHIM,LESTR,NPY3R,NPYRL,HSY3RR,NPYY3R,D2S201E
10023807975	NM_021199	SQRDL	SQRDL,CGI-44
10023807976	AB028987	ZC3H4	C19orf7,KIAA1064
10023807977	Contig34885		C6orf72,dJ12G14.2
10023807979	Contig41275_RC	ZNF655	ZNF655,VIK,VIK-1,MGC5521,FLJ23461,MGC10859,MGC16203,DKFZp686M1631
10023807985	NM_000360	TH	TH,TYH
10023807995	Contig52430_RC	NEGR1	NEGR1,Ntra,KILON,MGC46680
10023807997	Contig49153
10023808000	Contig44604_RC	ADCY5	ADCY5
10023808004	NM_001870	CPA3	CPA3
10023808005	Contig54540_RC	PLEKHA8	PLEKHA8,FAPP2,MGC3358
10023808008	Contig40464_RC	LSAMP
10023808009	Contig45782_RC	DYRK3	DYRK3,RED,REDK,DYRK5
10023808010	AF131756	SLC1A2	SLC1A2,EAAT2,GLT-1
10023808015	NM_001741	CALCA	CALCA,CT,KC,CGRP,CALC1,CGRP1,CGRP-I,MGC126648
10023808016	NM_014808	FARP2	FARP2,FIR,FRG,PLEKHC3,KIAA0793
10023808017	NM_001024	RPS21	RPS21
10023808020	NM_005853	IRX5	IRX5,IRX-2a
10023808023	Contig46289_RC	ANKRD57	C2orf26
10023808026	NM_004668	MGAM	MGAM,MG,MGA
10023808029	NM_000610	CD44	CD44,IN,LHR,MC56,MDU2,MDU3,MIC4,Pgp1,CDW44,MUTCH-I,ECMR-III,MGC10468
10023808031	AB018322	TMCC1	TMCC1,DKFZp686M0169
10023808032	NM_014181		HSPC159,MGC33751,MGC71953
10023808033	NM_000597	IGFBP2	IGFBP2,IBP2,IGF-BP53
10023808034	NM_001018	RPS15	RPS15,RIG,MGC111130
10023808035	U12897	IPW	IPW
10023808036	NM_005544	IRS1	IRS1,HIRS-1
10023808037	NM_016348	C5orf4	C5orf4,FLJ13758
10023808038	D87470	FAM168A	KIAA0280
10023808040	NM_000305	PON2	PON2
10023808041	Contig46241_RC	PURB	PURB,PURBETA,MGC126784,MGC126786
10023808042	NM_000496	CRYBB2	CRYBB2,CCA2,CRYB2,CRYB2A,D22S665
10023808043	NM_007166	PICALM	PICALM,LAP,CALM,CLTH
10023808044	NM_006886	ATP5E	ATP5E,ATPE,MGC104243
10023808045	NM_007317	KIF22	KIF22,KID,OBP,KNSL4,OBP-1,OBP-2
10023808047	NM_004758	BZRAP1	BZRAP1,PRAX-1,KIAA0612
10023808050	NM_004185	WNT2B	WNT2B,WNT13,XWNT2
10023808051	NM_007285	GABARAPL2	GABARAPL2,GEF2,GEF-2
10023808053	Contig43314_RC	PML	PML,MYL,RNF71,PP8675,TRIM19
10023808054	NM_003199	TCF4	TCF4,E2-2,ITF2,SEF2,SEF2-1,SEF2-1A,SEF2-1B
10023808055	Contig31322_RC		SRPK2,SFRSK2
10023808060	AL080057		HBS1L,ERFS,HBS1,EF-1a,HSPC276
10023808062	NM_014815	MED24	THRAP4,MED24,DRIP100,TRAP100,KIAA0130
10023808066	NM_001129	AEBP1	AEBP1,ACLP
10023808071	NM_020903	USP29	USP29,HOM-TES-84/86
10023808074	Contig38647_RC		MYH10,NMMHCB
10023808076	Contig20807_RC		SLC39A1,ZIP1,ZIRTL
10023808080	Contig5267_RC		C8ORFK29
10023808081	NM_017412	FZD3	FZD3,Fz-3,hFz3
10023808082	Contig43833_RC	GXYLT2	LOC389129
10023808088	NM_005817	PLIN3	M6PRBP1,PP17,TIP47,MGC2012,MGC11117
10023808091	Contig55759_RC	ASB7	LOC145758
10023808092	NM_002899	RBP1	RBP1,CRBP,RBPC,CRBP1,CRABP-I
10023808093	Contig53033_RC	CPXM2	CPXM2,UNQ676
10023808095	NM_002928	RGS16	RGS16,RGS-R,A28-RGS14,A28-RGS14P
10023808096	NM_018267	H2AFJ	H2AFJ,MGC921,FLJ10903
10023808097	NM_003223	TFAP4	TFAP4,AP-4
10023808098	NM_001972	ELANE	ELA2,NE,HLE,HNE,PMN-E
10023808100	Contig39063_RC		LRRC17,P37NB
10023808101	NM_007008	RTN4	RTN4,ASY,NSP,NOGO,RTN-X,NOGO-A,NSP-CL,RTN4-A,RTN4-C,RTN4-B1,RTN4-B2,NI220/250,Nbla00271,Nbla10545
10023808107	NM_018663	PXMP2	PXMP2,PMP22
10023808109	NM_001546	ID4	ID4
10023808113	NM_014759	PHYHIP	PHYHIP,PAHX-AP,KIAA0273
10023808114	NM_000211	ITGB2	ITGB2,LAD,CD18,MF17,MFI7,LCAMB,LFA-1
10023808115	NM_012213	MLYCD	MLYCD,MCD,hMCD
10023808116	NM_003159	CDKL5	CDKL5,STK9
10023808117	Contig33557_RC	SREBF2	SREBF2,SREBP2
10023808118	Contig16483_RC
10023808120	AF131830		SCARB1,CLA1,SRB1,CLA-1,SR-BI,CD36L1
10023808122	NM_003066	SLPI	SLPI,ALP,MPI,ALK1,BLPI,HUSI,WAP4,WFDC4,HUSI-I
10023808124	NM_001865	COX7A2	COX7A2,COX7AL,COX7AL1,COXVIIa-L,MGC118950,MGC118951,MGC118952,MGC126875,MGC126877
10023808125	NM_012415	RAD54B	RAD54B
10023808126	Contig37989_RC	CCDC15	LOC387816
10023808127	AB006631	CUX2	CUTL2,CUX2
10023808131	NM_005040	PRCP	PRCP,PCP,HUMPCP,MGC2202
10023808133	NM_004956	ETV1	ETV1,ER81,MGC104699,MGC120533,MGC120534,DKFZp781L0674
10023808136	NM_013352	DSE	SART2
10023808137	NM_001133	AFM	AFM,ALF,ALB2,ALBA,MGC125338,MGC125339
10023808139	NM_016550	CINP	CINP,MGC849
10023808140	NM_012460	TIMM9	TIMM9,TIM9,TIM9A
10023808141	NM_001006	RPS3A	RPS3A,FTE1,MFTL,MGC23240
10023808142	NM_001673	ASNS	ASNS,TS11
10023808145	NM_001964	EGR1	EGR1,TIS8,AT225,G0S30,NGFI-A,ZNF225,KROX-24,ZIF-268
10023808146	NM_004753	DHRS3	DHRS3,SDR1,Rsdr1,retSDR1
10023808147	Contig46881_RC	RAP1GDS1
10023808149	Contig448_RC	GPM6B	GPM6B,M6B,MGC17150,MGC54284
10023808152	NM_006684	CFHR4	CFHL4,FHR4,FHR-4,RP4-608O15.2
10023808153	NM_006589	FAM189B	C1orf2,COTE1,cote 1
10023808155	NM_004353	SERPINH1	SERPINH1,CBP1,CBP2,gp46,AsTP3,HSP47,PIG14,RA-A47,SERPINH2
10023808158	AK000872		LOC440312
10023808159	NM_005502	ABCA1	ABCA1,TGD,ABC1,CERP,ABC-1,HDLDT1
10023808163	NM_004789	LHX2	LHX2,LH2,hLhx2
10023808165	Contig57595	LYPD6	MGC52057
10023808166	NM_004156	PPP2CB	PPP2CB,PP2CB
10023808169	NM_014005	PCDHA9	PCDHA9,KIAA0345,PCDH-ALPHA9
10023808170	Contig33343_RC	SLC25A36	SLC25A36,FLJ10618
10023808179	AF161386	C7orf55	HSPC268
10023808180	R10311_RC		ZHX2,KIAA0854
10023808182	NM_014690	FAM131B	KIAA0773
10023808184	NM_000787	DBH	DBH
10023808187	NM_000700	ANXA1	ANXA1,ANX1,LPC1
10023808188	NM_016586	MBIP	MBIP
10023808190	Contig34823_RC
10023808191	NM_018590	CSGALNACT2	GALNACT-2,PRO0082,MGC40204,CSGalNAcT-2,DKFZp686H13226
10023808192	NM_003275	TMOD1	TMOD1,TMOD,ETMOD,D9S57E
10023808195	Contig31398_RC	C7orf63	FLJ21062
10023808198	AL133574	TEAD1	TEAD1,TCF13,TEF-1
10023808202	AK000787		SEMA6A,VIA,SEMA,HT018,SEMAQ,SEMA6A1,KIAA1368,sema VIa
10023808204	NM_012278	ITGB1BP2	ITGB1BP2,CHORDC3,ITGB1BP,MELUSIN,MSTP015,MGC119214
10023808207	Contig10844_RC
10023808210	NM_007315	STAT1	STAT1,ISGF-3,STAT91,DKFZp686B04100
10023808212	Contig40627_RC		SOX6,HSSOX6
10023808213	NM_006984	CLDN10	CLDN10,OSP-L,CPETRL3
10023808214	AA766897_RC		GNPTAB,ICD,GNPTA,MGC4170,KIAA1208,DKFZp762B226
10023808216	NM_020675	SPC25	SPBC25,AD024,Spc25,MGC22228
10023808218	Contig9175_RC
10023808223	Contig55339_RC
10023808229	NM_012329	MMD	MMD,MMA,PAQR11
10023808231	Contig54581_RC	TRIM59	SMC4L1,CAPC,hCAP-C
10023808236	NM_000752	LTB4R	LTB4R,BLT1,BLTR,P2Y7,GPR16,LTBR1,P2RY7,CMKRL1,LTB4R1
10023808237	Contig53364_RC	SCN7A	SCN7A,SCN6A
10023808240	Contig50799_RC	STK4	STK4,KRS2,MST1,DKFZp686A2068
10023808245	NM_006590	USP39	USP39,SAD1,CGI-21,HSPC332,MGC75069
10023808246	Contig28807_RC
10023808247	Contig31201_RC
10023808249	NM_005691	ABCC9	ABCC9,SUR2,ABC37,FLJ36852
10023808250	Contig42649_RC	TEP1	TEP1,TP1,TLP1,p240,TROVE1,VAULT2
10023808253	NM_018092	NETO2	NETO2,NEOT2,FLJ10430,FLJ14724,FLJ90456
10023808255	NM_004203	PKMYT1	PKMYT1,MYT1,DKFZp547K1610
10023808257	Contig39015_RC	C6orf94	C6orf94,dJ468K18.5
10023808258	Contig43527		ELK4,SAP1
10023808260	NM_016942		OR51A1P,HPFH6OR
10023808265	NM_005625	SDCBP	SDCBP,ST1,SYCL,MDA-9,TACIP18
10023808269	Contig48835_RC	FBXO3	FBXO3,FBA,FBX3,DKFZp564B092
10023808271	Contig46414_RC		RWDD2,MGC13523,dJ747H23.2
10023808272	NM_004711	SYNGR1	SYNGR1,MGC:1939
10023808276	Contig17475_RC	CKLF	CKLF,C32,CKLF1,CKLF2,CKLF3,CKLF4,UCK-1,HSPC224
10023808278	Contig52525_RC	NAAA	ASAHL,NAAA
10023808279	Contig27886_RC	C17orf67	LOC339210
10023808281	Contig27580_RC		C14orf105,FLJ10650
10023808288	NM_004390	CTSH	CTSH,CPSB,MGC1519,minichain,DKFZp686B24257
10023808292	NM_000335	SCN5A	SCN5A,HB1,HB2,HH1,IVF,LQT3,SSS1,Nav1.5
10023808293	NM_018365	MNS1	MNS1,FLJ11222
10023808295	NM_013269	CLEC2D	CLEC2D,CLAX,LLT1,OCIL
10023808300	Contig33259_RC	PIK3R3	PIK3R3,p55-GAMMA,DKFZp686P05226
10023808307	Contig31656_RC		MITF,WS2A
10023808311	Contig39152_RC		EPAS1,HLF,MOP2,HIF2A,PASD2
10023808314	NM_020355		LOC57090
10023808319	NM_001317	CSH1	CSH1,PL,CSA,CSMT
10023808320	Contig35596_RC
10023808323	NM_001042	SLC2A4	SLC2A4,GLUT4
10023808324	Contig48014_RC		FLJ10357,SOLO
10023808325	NM_004890	SPAG7	SPAG7,ACRP,FSA-1,MGC20134
10023808327	NM_002578	PAK3	PAK3,bPAK,MRX30,MRX47,OPHN3,hPAK3,CDKN1A,PAK3beta
10023808331	Contig36622_RC	UBLCP1
10023808333	NM_003801	GPAA1	GPAA1,GAA1,hGAA1
10023808336	NM_020373	ANO2	TMEM16B,C12orf3,DKFZp434P102
10023808339	NM_001148	ANK2	ANK2,LQT4,DKFZp686P0948,DKFZp686M09125
10023808343	Contig48712_RC	ACSM2A	LOC123876,A-923A4.1
10023808345	NM_002483	CEACAM6	CEACAM6,NCA,CEAL,CD66c
10023808350	AB033036	KIAA1210	KIAA1210,RP13-347D8.3
10023808351	NM_002851	PTPRZ1	PTPRZ1,PTPZ,HPTPZ,PTP18,PTPRZ,RPTPB
10023808353	NM_012410	SEZ6L2	SEZ6L2,PSK-1,FLJ90517
10023808357	NM_004435	ENDOG	ENDOG
10023808358	NM_001335	CTSW	CTSW,LYPN
10023808360	Contig11012_RC		LRAP,ERAP2,L-RAP
10023808365	Contig19213_RC		FSHPRH1,CENPI,LRPR1
10023808368	NM_015417	SPEF1	C20orf28,DKFZP434I114
10023808369	Contig46362_RC	TFCP2L1	TFCP2L1,CRTR1,LBP-9
10023808371	NM_018509	LRRC59	PRO1855
10023808372	Contig31592_RC		C20orf26,dJ1178H5.4,DKFZP434K156
10023808373	NM_003739	AKR1C3	AKR1C3,DD3,HAKRB,HAKRe,HA1753,HSD17B5,hluPGFS,KIAA0119
10023808374	Contig47262_RC		HPN,TMPRSS1
10023808375	Contig59612_RC	CCNC	CCNC
10023808378	Contig54544_RC	UNC80
10023808380	Contig22844_RC	LRRK2	LRRK2,PARK8,ROCO2
10023808383	Contig8670_RC	PCDH18	PCDH18,PCDH68L,KIAA1562,DKFZP434B0923
10023808385	NM_018207	TRIM62	TRIM62,FLJ10759,FLJ16558
10023808389	Contig21185_RC		FAM79B,FLJ41238,FLJ43694,MGC126599,MGC126601
10023808390	NM_017634	KCTD9	KCTD9,FLJ20038
10023808393	NM_004288	CYTIP	PSCDBP,HE,B3-1,CASP,CYBR,CYTIP
10023808394	NM_018253	YY1AP1	YY1AP1,YAP,HCCA1,HCCA2,YY1AP,FLJ10875,FLJ13914
10023808397	NM_018389	SLC35C1	SLC35C1,FUCT1,FLJ11320,FLJ14841
10023808398	Contig23526_RC	MRS2	MRS2L,HPT,MRS2,MGC78523
10023808402	NM_015722	CALY	DRD1IP,RP11-122K13.5
10023808403	NM_006716	DBF4	DBF4,ASK,DBF4A
10023808406	AB040955	KIAA1522	KIAA1522
10023808408	NM_001124	ADM	ADM,AM
10023808409	NM_014190	ADD1	ADD1,ADDA,MGC3339,MGC44427
10023808411	NM_002149	HPCAL1	HPCAL1,BDR1,HLP2,VILIP-3
10023808416	NM_003090	SNRPA1	SNRPA1
10023808420	Contig53719_RC	C5orf33	FLJ30596,MGC43298
10023808421	NM_013384	LASS2	LASS2,L3,SP260,TMSG1,MGC987,FLJ10243
10023808425	NM_016228	AADAT	AADAT,KAT2,KATII
10023808427	NM_005731	ARPC2	ARPC2,ARC34,PRO2446,p34-Arc,PNAS-139
10023808428	Contig38537_RC	RGS7BP	R7BP
10023808429	Contig48715_RC
10023808430	NM_020231	KTELC1	C3orf9,MDSRP,MDS010,MGC32995
10023808431	Contig23806_RC	USP36	USP36,DUB1
10023808432	NM_001823	CKB	CKB,B-CK,CKBB
10023808440	NM_003607	CDC42BPA	CDC42BPA,MRCK,MRCKA,PK428,FLJ23347,KIAA0451,DKFZp686L1738,DKFZp686P1738
10023808444	NM_004666	VNN1	VNN1,Tiff66,MGC116930,MGC116931,MGC116932,MGC116933
10023808446	Contig24818_RC	SDK2	SDK2,FLJ10832,KIAA1514
10023808448	Contig26332_RC	BCL2L15
10023808453	NM_017522	LRP8	LRP8,APOER2,HSZ75190
10023808454	AF052138	BRD3	BRD3,ORFX,RING3L,KIAA0043
10023808456	Contig40714_RC		CAPN1,CANP,muCL,CANPL1,muCANP
10023808461	Contig39044_RC
10023808465	Contig19733_RC
10023808467	NM_001251	CD68	CD68,SCARD1
10023808471	NM_003262	SEC62	TLOC1,HTP1,Dtrp1,SEC62,FLJ32803
10023808473	NM_005097	LGI1	LGI1,EPT,ETL1,IB1099
10023808479	Contig52777_RC	FAM49B	FAM49B,L1,BM-009,DKFZp686B04128
10023808480	AL133611		ARL5B,ARL8
10023808482	Contig12402_RC		LOC92558,H_267D11.1
10023808487	NM_018366	CNO	CNO,FLJ11230
10023808495	NM_012229	NT5C2	NT5C2,GMP,NT5B,PNT5,cN-II
10023808496	Contig39478_RC	TAF3	TAF3,TAF140,MGC25063,TAFII140
10023808499	Contig24738_RC
10023808501	NM_003834	RGS11	RGS11,RS11
10023808503	NM_006838	METAP2	METAP2,p67,MNPEP
10023808508	Contig35522_RC		APTX,AOA,AOA1,AXA1,EAOH,EOAHA,FHA-HIT,MGC1072,FLJ20157
10023808510	Contig46202	MXD1	MXD1,MAD,MAD1,MGC104659
10023808516	NM_000492	CFTR	CFTR,CF,MRP7,ABC35,ABCC7,TNR-CFTR,dJ760C5.1
10023808520	Contig16253_RC
10023808526	Contig42395_RC	WDR5B	WDR5B,FLJ11287,MGC49879
10023808531	NM_013363	PCOLCE2	PCOLCE2,PCPE2
10023808533	Contig42515_RC	ACTR3	ACTR3,ARP3
10023808534	Contig14810_RC
10023808536	NM_018658	KCNJ16	KCNJ16,KIR5.1,MGC33717
10023808539	Contig33909_RC
10023808543	NM_016541	GNG13	GNG13,h2-35
10023808544	Contig5621_RC
10023808545	AL050136		LOC441347
10023808549	NM_001541	HSPB2	HSPB2,MKBP,HSP27,Hs.78846,MGC133245
10023808553	NM_001532	SLC29A2	SLC29A2,ENT2,DER12,HNP36
10023808555	Contig47555_RC	PTPN3	PTPN3,PTPH1,DKFZp686N0569
10023808557	NM_004734	DCLK1	DCAMKL1,DCLK,KIAA0369
10023808558	Contig6238_RC		SCUBE3,CEGF3,FLJ34743,DKFZp686B1223,DKFZp686B09105,DKFZp686D20108
10023808559	Contig20748_RC
10023808560	NM_013264	DDX25	DDX25,GRTH
10023808562	NM_003193	TBCE	TBCE,HRD,KCS,KCS1,pac2
10023808564	NM_001391	DTNA	DTNA,DTN,DRP3,LVNC1,D18S892E
10023808565	NM_018234	STEAP3	STEAP3,2,STMP3,TSAP6,dudlin
10023808566	NM_018976	SLC38A2	SLC38A2,ATA2,SAT2,SNAT2,PRO1068,KIAA1382
10023808570	NM_001671	ASGR1	ASGR1,ASGPR,CLEC4H1,Hs.12056
10023808572	NM_003956	CH25H	CH25H,C25H
10023808574	NM_000835	GRIN2C	GRIN2C,NR2C,NMDAR2C
10023808575	NM_016454	TMEM85	LOC51234,PIG17
10023808579	NM_000130	F5	F5,FVL,PCCF,factor V
10023808580	NM_014963	SBNO2	KIAA0963,FLJ00173
10023808582	Contig47629_RC
10023808585	NM_004669	CLIC3	CLIC3
10023808587	AL137470
10023808589	Contig53508_RC		LOC339903
10023808592	Contig12541_RC	TMEM132B	KIAA1906
10023808593	NM_005548	KARS	KARS,KARS2,KIAA0070
10023808596	NM_002729	HHEX	HHEX,HEX,PRH,HMPH,PRHX,HOX11L-PEN
10023808597	NM_005389	PCMT1	PCMT1
10023808601	Contig29647_RC	LFNG	LFNG
10023808603	NM_016404	TRMT112	HSPC152
10023808607	NM_003670	BHLHE40	BHLHB2,DEC1,STRA13,Stra14,SHARP-2
10023808608	NM_017593	BMP2K	BMP2K,BIKE,HRIHFB2017,DKFZp434K0614,DKFZp434P0116
10023808611	NM_002687	PNN	PNN,DRS,SDK3,pinin
10023808616	NM_006101	NDC80	KNTC2,HEC,HEC1
10023808617	Contig40743_RC	ITGA8
10023808618	Contig33065_RC	ANKRD31	ANKRD31,FLJ40191
10023808621	NM_014429	MORC1	MORC1,MORC,ZCW6
10023808622	NM_020188	C16orf61	DC13,2310061C15Rik
10023808624	Contig20543_RC	COL4A5	COL4A5,ATS,ASLN,CA54,MGC42377
10023808637	NM_018622	PARL	PSARL,PARL,PSARL1,PRO2207,PSENIP2
10023808638	NM_004877	GMFG	GMFG,GMF-GAMMA,MGC126867
10023808640	NM_001888	CRYM	CRYM,THBP,DFNA40
10023808645	NM_006827	TMED10	TMED10,TMP21,P24(DELTA)
10023808647	Contig31757_RC	ERGIC1	KIAA1181,ERGIC32,ERGIC-32,MGC14345
10023808648	NM_004811	LPXN	LPXN,LDPL
10023808649	NM_017982	SUSD4	SUSD4,PRO222,FLJ10052,RP11-239E10.4
10023808650	Contig17915_RC		DNAH11,DNHBL,DPL11,DNAHBL,DNAHC11,FLJ30095,FLJ37699
10023808651	NM_016297	PCYOX1	PCYOX1,PCL1,KIAA0908
10023808655	Contig48295_RC	SEPT7
10023808656	Contig27106_RC	RNF40	RNF40,BRE1B,RBP95,STARING,KIAA0661,MGC13051,DKFZp686K191
10023808657	NM_001934	DLX4	DLX4,BP1,DLX7,DLX8,DLX9
10023808660	Contig48877_RC	C22orf36	LOC388886
10023808665	NM_006884	SHOX2	SHOX2,OG12,SHOT,OG12X,OGI2X
10023808667	NM_004460	FAP	FAP,FAPA,DPPIV,SEPRASE
10023808669	NM_012252	TFEC	TFEC,TCFEC,TFECL
10023808670	AL080180		HIBADH,MGC40361
10023808676	NM_014682	ST18	ST18,ZNF387,KIAA0535
10023808677	NM_002055	GFAP	GFAP,FLJ45472
10023808678	Contig24789_RC	DCBLD1	GOPC,CAL,FIG,PIST,GOPC1
10023808682	Contig5615_RC		NAG8,NSG-X
10023808686	AI373835_RC		PLCE1,PLCE,KIAA1516
10023808688	NM_000793	DIO2	DIO2,D2,SelY,TXDI2
10023808690	Contig1018_RC	PLAC2	PLAC2,FLJ90734
10023808691	AL049279		TCF4,E2-2,ITF2,SEF2,SEF2-1,SEF2-1A,SEF2-1B
10023808693	Contig47680_RC	CBX4	CBX4,PC2,hPC2,NBP16
10023808696	NM_000869	HTR3A	HTR3A,HTR3,5HT3R,5-HT-3,5-HT3A,5-HT3R
10023808697	NM_003523	HIST1H2BE	HIST1H2BE,H2B.h,H2B/h,H2BFH,H2BFN,dJ221C16.8
10023808698	Contig39950_RC	C17orf63	FLJ10700
10023808700	NM_016295	GP2	GP2,ZAP75,DKFZp779K0533
10023808701	NM_003142	SSB	SSB,LARP3
10023808702	Contig58279_RC		LOC388114
10023808706	NM_006988	ADAMTS1	ADAMTS1,C3-C5,METH1,KIAA1346
10023808708	NM_001824	CKM	CKM,CKMM,M-CK
10023808709	Contig42161_RC	PRKAA2
10023808711	Contig51675_RC	GYPB
10023808713	Contig15546_RC
10023808716	Contig49789_RC	PHC3	PHC3,EDR3,HPH3,FLJ12729,FLJ12967,MGC88144,DKFZp313K1221
10023808718	NM_002245	KCNK1	KCNK1,DPK,HOHO,TWIK1,TWIK-1
10023808719	NM_017579	DMBT1	DMBT1,GP340,muclin
10023808720	Contig18812_RC	IGSF1	IGSF1,IGCD1,IGDC1,INHBP,PGSF2,KIAA0364,MGC75490
10023808721	NM_004905	PRDX6	PRDX6,PRX,p29,AOP2,1-Cys,NSGPx,aiPLA2,KIAA0106,MGC46173
10023808722	Contig40251_RC		KIAA1545,LOC642031
10023808727	NM_012337	CCDC19	CCDC19,NESG1,RP11-190A12.6
10023808730	NM_000090	COL3A1	COL3A1,EDS4A
10023808732	NM_004196	CDKL1	CDKL1,p42,KKIALRE
10023808734	Contig18293_RC
10023808735	NM_005836	HRSP12	HRSP12,PSP,P14.5,UK114
10023808739	X61072	TRAV20	TRDV2,hDV102S1,MGC117421
10023808740	Contig16645_RC		FLJ46321
10023808741	Contig16892_RC		CACNA1C,TS,CACH2,CACN2,CaV1.2,CCHL1A1,CACNL1A1
10023808742	NM_002574	PRDX1	PRDX1,PAG,PAGA,PAGB,MSP23,NKEFA,TDPX2
10023808743	Contig15031_RC		HOXA2,HOX1K
10023808745	Contig30070_RC		FLJ36665
10023808748	NM_012338	TSPAN12	TSPAN12,NET-2,TM4SF12
10023808749	Contig718_RC	RNF141	RNF141,ZFP26,ZNF230,MGC8715
10023808752	Contig32087_RC		LRIG2,KIAA0806
10023808754	NM_018485	GPR77	GPR77,C5L2
10023808761	NM_017918	CCDC109B	FLJ20647
10023808764	AK001228	UHRF1BP1	C6orf107,FLJ20302,UHRF1BP1,dJ349A12.1,RP3-349A12.1
10023808766	NM_001783	CD79A	CD79A,IGA,MB-1
10023808767	NM_001200	BMP2	BMP2,BMP2A
10023808768	NM_005950	MT1G	MT1G,MT1,MT1K,MGC12386
10023808771	Contig25062_RC	KDM4C	JMJD2C,GASC1,KIAA0780,bA146B14.1
10023808772	AL117555		DKFZP564I1171
10023808776	Contig55749_RC	ACVRL1	ACVRL1,HHT,ALK1,HHT2,ORW2,SKR3,ALK-1,ACVRLK1
10023808786	Contig36350_RC	TTC26
10023808787	Contig24650_RC		TTC7A,TTC7
10023808788	Contig5636_RC
10023808789	NM_007035	KERA	KERA,CNA2,SLRR2B
10023808791	Contig18246_RC	DDAH1	DDAH1,DDAH
10023808794	NM_000138	FBN1	FBN1,FBN,SGS,WMS,MASS,MFS1,OCTD,fibrillin
10023808798	NM_021187	CYP4F11	CYP4F11
10023808800	Contig38702_RC		NUDT16,FLJ31265
10023808801	AF119847		ZCCHC7,HSPC086,FLJ22611,RP11-397D12.1
10023808802	Contig39477_RC	LYRM7	LOC90624,MGC24679
10023808803	NM_017971	MRPL20	MRPL20,L20mt,MGC4779,MGC74465
10023808805	AF067420	IGHA1	MGC27165,MGC102857
10023808807	Contig27818_RC	HNF4G	HNF4G,NR2A2
10023808808	NM_005051	QARS	QARS,GLNRS,PRO2195
10023808812	NM_014170	GTPBP8	HSPC135
10023808813	NM_002769	PRSS1	PRSS1,TRP1,TRY1,TRY4,TRYP1,MGC120175
10023808815	NM_014999	RAB21	RAB21,KIAA0118
10023808817	NM_021258	IL22RA1	IL22RA1,IL22R,CRF2-9
10023808819	AF035290		KCNH7,ERG3,HERG3,Kv11.3,MGC45986
10023808827	Contig41578_RC		KCNQ1,LQT,RWS,WRS,LQT1,ATFB1,KCNA8,KCNA9,Kv1.9,Kv7.1,KVLQT1
10023808833	NM_004658	RASAL1	RASAL1,RASAL
10023808835	NM_004471	FOXG1	FOXG1B,BF1,QIN,FKH2,HFK1,FKHL1,FKHL4,HBF-1
10023808836	NM_014552	GRHL1	GRHL1,MGR,LBP-32,TFCP2L2
10023808841	Contig47985_RC		FLJ21148
10023808842	NM_004493	HSD17B10	HADH2,ABAD,ERAB,MHBD,HSD17B10,17b-HSD10
10023808845	NM_000958	PTGER4	PTGER4,EP4,EP4R,MGC126583
10023808847	Contig17254_RC	SLC37A1	SLC37A1,G3PP
10023808856	Contig35607_RC
10023808860	Contig30191_RC	GGNBP2	ZNF403,DIF3,LZK1,DIF-3,LCRG1,ZFP403,FLJ21230,FLJ22561
10023808864	NM_003970	MYOM2	MYOM2,TTNAP
10023808866	Contig46075_RC	MAP9	FLJ21159
10023808869	NM_001050	SSTR2	SSTR2
10023808870	NM_000895	LTA4H	LTA4H
10023808874	Contig52770_RC	IGF2BP1	IMP-1,IMP1,CRDBP,CRD-BP,VICKZ1
10023808875	Contig29529_RC
10023808877	AB014608	CUL9	PARC,H7AP1,RP3-330M21.2,DKFZp686G1042,DKFZp686P2024
10023808878	Contig38962_RC	CUL1	CUL1
10023808880	NM_014309	RBM9	RBM9,RTA,HRNBP2
10023808881	Contig45549_RC
10023808883	NM_000533	PLP1	PLP1,PLP,PMD,MMPL,SPG2,PLP/DM20
10023808890	Contig25728_RC	HLA-DQB1
10023808892	Contig27798_RC
10023808893	AL109695	SLCO3A1	SLCO3A1,OATP-D,OATP3A1,SLC21A11
10023808896	NM_000528	MAN2B1	MAN2B1,MANB,LAMAN
10023808897	NM_017738	CNTLN	C9orf39,FLJ20276,FLJ25636,RP11-340N12.1
10023808900	NM_001806	CEBPG	CEBPG,GPE1BP,IG/EBP-1
10023808901	Contig55046_RC	MXRA7	MXRA7,TMAP1,PS1TP1,FLJ41492,FLJ46603
10023808906	Contig53804_RC	ARRDC4	ARRDC4,FLJ36045
10023808907	NM_001677	ATP1B1	ATP1B1,ATP1B,MGC1798
10023808910	Contig41122_RC		UBE2H,UBC8,UBCH,UBCH2,E2-20K
10023808912	NM_004065	CDR1	CDR1,CDR,CDR34,CDR62A
10023808914	NM_002054	GCG	GCG,GLP1,GLP2,GRPP
10023808916	Contig24815_RC
10023808918	NM_004867	ITM2A	ITM2A,E25A,BRICD2A
10023808919	Contig33767_RC		NS5ATP13TP2,MGC52117
10023808921	NM_004657	SDPR	SDPR,SDR,PS-p68
10023808927	NM_000499	CYP1A1	CYP1A1,AHH,AHRR,CP11,CYP1,P1-450,P450-C,P450DX
10023808928	NM_006152	LRMP	LRMP,JAW1
10023808932	Contig35096_RC		CAMK2D,CAMKD,MGC44911
10023808935	NM_002310	LIFR	LIFR,SWS,SJS2,STWS
10023808937	Contig23761_RC	SLC25A27	SLC25A27,UCP4,FLJ33552,RP11-446F17.2
10023808938	Contig53965_RC	HS3ST3B1	HS3ST3B1,30ST3B1,3OST3B1
10023808942	NM_000876	IGF2R	IGF2R,MPRI,CD222,CIMPR,M6P-R
10023808946	AL049449	GAB1	GAB1
10023808948	NM_018346	RSAD1	RSAD1,FLJ11164
10023808951	NM_016184	CLEC4A	CLEC4A,DCIR,LLIR,DDB27,CLECSF6,HDCGC13P
10023808954	NM_005954	MT3	MT3,GIF,GIFB,GRIF
10023808956	NM_002670	PLS1	PLS1,I-PLASTIN
10023808959	U83115	AIM1	AIM1,ST4
10023808960	NM_016103	SAR1B	SAR1B,CMRD,GTBPB,SARA2
10023808961	NM_016108	AIG1	AIG1,AIG-1,FLJ10485,dJ95L4.1,RP1-95L4.1,DKFZp686F03136
10023808964	NM_014249	NR2E3	NR2E3,PNR,RNR,ESCS,MGC49976
10023808966	NM_014392		D4S234E,P21,NSG1,D4S234,NEEP21
10023808967	AF131819		EXT1,EXT
10023808968	NM_017873	ASB6	ASB6,MGC1024,FLJ20548
10023808969	NM_005447	RASSF9	PAMCI,P-CIP1
10023808970	Contig53038_RC	BDP1	BDP1,TFC5,TFNR,TAF3B1,KIAA1241,KIAA1689,TFIIIB90,HSA238520,TFIIIB150,DKFZp686K0831,DKFZp686C01233
10023808971	NM_016141	DYNC1LI1	DYNC1LI1,DNCLI1
10023808972	NM_000598	IGFBP3	IGFBP3,IBP3,BP-53
10023808974	NM_002466	MYBL2	MYBL2,BMYB,MGC15600
10023808975	Contig18967_RC
10023808979	NM_021048	MAGEA10	MAGEA10,MAGE10,MGC10599
10023808980	Contig14284_RC
10023808981	NM_001103	ACTN2	ACTN2
10023808983	Contig28877_RC		CPS1
10023808984	NM_004519	KCNQ3	KCNQ3,EBN2,BFNC2,KV7.3
10023808986	Contig67169_RC		HLA-DRB1,DRB1,HLA DRB1,HLA-DR1B
10023808989	Contig41524_RC	MAPK8	MAPK8,JNK,JNK1,PRKM8,SAPK1,JNK1A2,JNK21B1/2
10023808997	NM_005302	GPR37	GPR37,PAELR,EDNRBL,hET(B)R-LP
10023808999	NM_006983	MMP23B	MMP23B,MIFR,MMP22,MIFR-1
10023809002	NM_003474	ADAM12	ADAM12,MCMP,MLTN,MLTNA,MCMPMltna
10023809003	NM_005689	ABCB6	ABCB6,ABC,PRP,umat,ABC14,MTABC3,EST45597
10023809004	Contig28983_RC
10023809010	Contig17356_RC	C5orf44	FLJ13611
10023809012	Contig62923_RC	USP42	USP42,FLJ12697
10023809013	AF085351		unknown
10023809014	NM_014347	ZNF324	ZNF324,ZF5128
10023809016	NM_016619	PLAC8	PLAC8,C15
10023809017	NM_016932	SIX2	SIX2
10023809018	Contig43853_RC		LRRFIP2,HUFI-2,FLJ20248,DKFZp434H2035
10023809021	NM_000892	KLKB1	KLKB1,KLK3
10023809022	Contig40744_RC
10023809032	NM_019847	ANKH	ANKH,ANK,CMDJ,HANK,MANK,CCAL2,CPPDD
10023809033	NM_002965	S100A9	S100A9,MIF,NIF,P14,CAGB,CFAG,CGLB,L1AG,LIAG,MRP14,60B8AG,MAC387
10023809035	Contig59481_RC		KPNB1,IMB1,IPOB,Impnb,NTF97,MGC2155,MGC2156,MGC2157
10023809036	NM_018141	MRPS10	MRPS10,MRP-S10,FLJ10567,PNAS-122
10023809038	NM_002345	LUM	LUM,LDC,SLRR2D
10023809039	Contig32123_RC	hCG_1776007	LOC339162
10023809043	AB029001	CAMSAP1L1	CAMSAP1L1,KIAA1078,RP11-93N17.1
10023809044	NM_016603	FAM13B	C5orf5,N61,KHCHP,MGC57159
10023809050	NM_003380	VIM	VIM,FLJ36605
10023809051	Contig43601_RC	PDE1A	PDE1A,HCAM1,HSPDE1A,MGC26303
10023809052	NM_004622	TSN	TSN,TRSLN,BCLF-1,REHF-1
10023809058	NM_005727	TSPAN1	TSPAN1,NET-1,TSPAN-1,9030418M05Rik,RP11-322N21.1
10023809061	Contig27827_RC	TMEM81	LOC388730,MGC75217
10023809062	NM_016190	CRNN	CRNN,PDRC1,SEP53,C1orf10
10023809063	Contig39143_RC		ZNF638,ZFML,NP220,Zfp638,MGC26130,MGC90196,DKFZp686P1231
10023809065	NM_018205	LRRC20	LRRC20,FLJ10751,FLJ10844
10023809067	NM_018000	MREG	DSU,WDT2,FLJ10116,MGC90296
10023809068	NM_002754	MAPK13	MAPK13,SAPK4,PRKM13,MGC99536,p38delta
10023809071	Contig32990_RC
10023809072	NM_001645	APOC1	APOC1
10023809078	NM_002261	KLRC3	KLRC3,NKG2E,NKG2-E
10023809080	NM_002397	MEF2C	MEF2C
10023809081	NM_002219	STT3A	ITM1,TMC,STT3A,STT3-A,MGC9042
10023809082	NM_000311	PRNP	PRNP,CJD,GSS,PrP,ASCR,PRIP,PrPc,MGC26679,PrP27-30,PrP33-35C
10023809084	Contig54391_RC	SOCS7	SOCS7,NAP4
10023809086	AB023201	TBC1D30	KIAA0984
10023809088	NM_001307	CLDN7	CLDN7,CEPTRL2,CPETRL2,Hs.84359,claudin-1
10023809091	Contig27186_RC
10023809093	NM_006805	HNRNPA0	HNRPA0,hnRNPA0
10023809099	NM_001663	ARF6	ARF6
10023809100	NM_015869	PPARG	PPARG,NR1C3,PPARG1,PPARG2,HUMPPARG
10023809108	NM_000045	ARG1	ARG1
10023809111	AB032983	PPM1H	PPM1H,ARHCL1,FLJ13253,KIAA1157
10023809116	NM_014405	CACNG4	CACNG4,MGC11138,MGC24983
10023809121	Contig38273_RC	MSTO1	MSTO1,MST,LST005,FLJ10504,RP11-29H23.3,DKFZp686B1757,DKFZp686I01261
10023809122	Contig49270_RC	BEND3	KIAA1553,RP11-59I9.2
10023809123	NM_005608	PTPRCAP	PTPRCAP,LPAP,CD45-AP
10023809124	Contig37104_RC	FRMPD4
10023809126	Contig39442_RC		FARP2,FIR,FRG,PLEKHC3,KIAA0793
10023809131	NM_002744	PRKCZ	PRKCZ,PKC2
10023809135	NM_001808	CELP	CELP,CELL,cell1,cell2,cell3,FLJ25862,CEL-like gene,bile salt-stimulated lipase-like,carboxyl ester lipase-like (bile salt-stimulated lipase-like)
10023809142	NM_017836	SLC41A3	SLC41A3,FLJ20473,SLC41A1-L2
10023809146	Contig10120_RC	RANBP9	RANBP9,RANBPM
10023809148	NM_003904	ZNF259	ZNF259,ZPR1
10023809149	Contig43474_RC	STYX	STYX
10023809153	NM_005301	GPR35	GPR35
10023809156	Contig41277_RC		ZMYND17,FLJ39565
10023809161	NM_002217	ITIH3	ITIH3,H3P
10023809163	NM_014030	GIT1	GIT1
10023809165	Contig37991_RC	NHEDC2	LOC133308
10023809166	NM_001919	DCI	DCI
10023809167	Contig8861_RC		LTBP1
10023809169	Contig42153_RC	ICOSLG	ICOSLG,B7H2,GL50,B7-H2,B7RP1,CD275,ICOSL,LICOS,B7RP-1,ICOS-L,KIAA0653
10023809171	AF052160
10023809172	Contig8977_RC		FBXL17,Fbl17,Fbx13,FBXO13,DKFZp434C1715
10023809174	NM_001158	AOC2	AOC2,RAO,DAO2
10023809175	NM_005192	CDKN3	CDKN3,KAP,CDI1,CIP2,KAP1,FLJ25787,MGC70625
10023809176	Contig34789	PAG1	PAG1,CBP,PAG,FLJ37858
10023809181	NM_000983	RPL22	RPL22,EAP,HBP15,HBP15/L22
10023809182	NM_005176	ATP5G2	ATP5G2
10023809183	Contig2647_RC	BCAT1	BCAT1,BCT1,ECA39,MECA39,DKFZp686E12175
10023809185	Contig56010_RC
10023809188	Contig26278_RC		APBB1IP,RIAM,INAG1,PREL1,RARP1
10023809190	NM_001289	CLIC2	CLIC2,CLIC2b,XAP121
10023809193	NM_004476	FOLH1	FOLH1,PSM,FGCP,FOLH,GCP2,PSMA,mGCP,GCPII,NAALAD1,NAALAdase
10023809196	Contig36362_RC		LOC441629
10023809198	NM_007348	ATF6	ATF6
10023809204	NM_003979	GPRC5A	GPRC5A,RAI3,RAIG1,GPCR5A
10023809205	Contig16722_RC		SNF1LK2,QIK,SIK2,KIAA0781,LOH11CR1I,DKFZp434K1115
10023809206	NM_014363	SACS	SACS,ARSACS,DKFZp686B15167
10023809213	NM_015582	FAM127B	DKFZP564B147,MGC8471
10023809218	AL133104	ULK4	ULK4,FAM7C1,FLJ20574,REC01035,DKFZp434E1822
10023809219	NM_021183	RAP2C	RAP2C
10023809221	D87454	KLHDC10	KIAA0265
10023809224	NM_002497	NEK2	NEK2,NLK1,NEK2A,HsPK21,HsPK 21
10023809230	Contig61815	CALHM2	FAM26B
10023809231	NM_005369	MCF2	MCF2,DBL
10023809232	Contig57270_RC	ABCC4	ABCC4,MRP4,MOATB,MOAT-B,EST170205
10023809233	AI559539_RC		GCLM,GLCLR
10023809235	Contig38736_RC
10023809239	Contig44088_RC	SHE	SHE,RP11-350G8.8
10023809242	NM_000540	RYR1	RYR1,CCO,MHS,RYR,MHS1,RYDR
10023809243	AK000677		ETNK1,EKI,EKI1
10023809246	Contig38384_RC
10023809249	NM_003097	SNRPN	SNRPN,SMN,SM-D,RT-LI,HCERN3,SNRNP-N,SNURF-SNRPN
10023809251	NM_006746	SCML1	SCML1
10023809252	Contig44415	NCRNA00085	LOC147650,MGC125919,MGC125920
10023809254	Contig59850_RC		FBLN1,FBLN
10023809255	NM_002465	MYBPC1	MYBPC1,MYBPCC,MYBPCS,slow-type
10023809262	NM_004212	SLC28A2	SLC28A2,CNT2,HCNT2,SPNT1,HsT17153
10023809263	NM_020121	UGGT2	UGCGL2,HUGT2,FLJ10873,FLJ11485,MGC87276
10023809265	NM_018964	SLC37A1	SLC37A1,G3PP
10023809266	NM_014737	RASSF2	RASSF2,KIAA0168,DKFZp781O1747
10023809267	NM_005423	TFF2	TFF2,SP,SML1
10023809268	NM_012328	DNAJB9	DNAJB9,MDG1,ERdj4,MST049,MSTP049,DKFZP564F1862
10023809271	NM_005458	GABBR2	GPR51,HG20,GABBR2,GPRC3B,GABABR2,FLJ36928
10023809277	Contig14555_RC
10023809278	NM_014631	SH3PXD2A	SH3MD1,FISH
10023809279	NM_014642	IQCB1	IQCB1,PIQ,NPHP5,SLSN5
10023809280	NM_004031	IRF7	IRF7,IRF7A,IRF-7H
10023809282	Contig11666_RC		R3HDM1,R3HDM,KIAA0029
10023809284	NM_001026	RPS24	RPS24,DKFZp686N1586
10023809285	NM_004609	TCF15	TCF15,EC2,PARAXIS
10023809288	NM_005894	CD5L	CD5L,API6,PRO229,Spalpha,SP-ALPHA
10023809290	NM_002080	GOT2	GOT2,FLJ40994
10023809293	NM_000900	MGP	MGP,NTI,MGLAP
10023809300	NM_006769	LMO4	LMO4
10023809301	NM_001323	CST6	CST6
10023809309	NM_002686	PNMT	PNMT,PENT
10023809311	NM_002677	PMP2	PMP2,P2,MP2,FABP8,M-FABP
10023809312	NM_013378	VPREB3	VPREB3,8HS20,N27C7-2
10023809315	Contig34593_RC
10023809319	NM_000672	ADH6	ADH6,ADH-5
10023809322	Contig34504_RC
10023809323	Contig58471_RC	SLC27A1	SLC27A1,FATP,FATP1,ACSVL5,FLJ00336,MGC71751
10023809324	Contig37941_RC	BRWD1	BRWD1,N143,WDR9,C21orf107
10023809326	NM_007246	KLHL2	KLHL2,MAV,MAYVEN,ABP-KELCH
10023809328	NM_000479	AMH	AMH,MIF,MIS
10023809329	NM_019095	CRLS1	C20orf155,GCD10,dJ967N21.6
10023809332	AL080065	FAM149A	DKFZP564J102,MST119,MSTP119
10023809334	NM_003059	SLC22A4	SLC22A4,OCTN1,MGC34546,MGC40524
10023809336	NM_018142	INTS10	C8orf35,FLJ10569
10023809337	Contig20404_RC		TEX27,ZFAND3,FLJ13222
10023809341	NM_003284	TNP1	TNP1,TP1
10023809343	NM_001086	AADAC	AADAC,DAC
10023809344	NM_014951	ZNF365	ZNF365,UAN,KIAA0844,MGC41821,MGC87345
10023809347	NM_004566	PFKFB3	PFKFB3,PFK2,IPFK2
10023809351	NM_016078	FAM18B	FAM18B,NPD008,CGI-148,YDR084C,FLJ46240
10023809354	NM_014880	CD302	CD302,DCL-1,BIMLEC,CLEC13A,KIAA0022
10023809356	Contig36520_RC		LOC286191
10023809361	Contig27593_RC	MED6	MED6,NY-REN-28
10023809363	Contig46178_RC
10023809366	Contig19635_RC		SDK1,FLJ31425
10023809369	NM_005835	SLC17A2	SLC17A2,NPT3
10023809378	Contig7974_RC
10023809381	NM_005716	GIPC1	GIPC1,NIP,GIPC,IIP-1,TIP-2,SEMCAP,C19orf3,Hs.6454,MGC3774,GLUT1CBP,MGC15889,RGS19IP1,SYNECTIIN
10023809385	NM_012352	OR1A2	OR1A2,OR17-6,MGC119930,MGC119931
10023809387	NM_003053	SLC18A1	SLC18A1,CGAT,VAT1,VMAT1
10023809389	Contig36093_RC
10023809396	NM_005444	RQCD1	RQCD1,RCD1,CNOT9,RCD1+
10023809397	AB002368	XPO6	XPO6,EXP6,RANBP20,FLJ22519,KIAA0370
10023809399	AK001024	GNG2	GNG2,G protein
10023809402	Contig45051_RC
10023809404	NM_001081	CUBN	CUBN,IFCR,MGA1,gp280,cubilin
10023809412	NM_006007	ZFAND5	ZA20D2,ZNF216,ZFAND5A
10023809413	NM_002232	KCNA3	KCNA3,MK3,HGK5,HLK3,PCN3,HPCN3,KV1.3,HUKIII,MGC41884
10023809415	NM_002379	MATN1	MATN1,CMP,CRTM
10023809418	AF131852	GALNTL4	GALNTL4,GALNT15,MGC71806,GalNAc-T15
10023809423	AK001838	NUFIP2	182-FIP,PIG1,KIAA1321,MGC117262
10023809425	NM_002773	PRSS8	PRSS8,CAP1,PROSTASIN
10023809430	NM_012392	PEF1	PEF1,PEF1A,PEFLIN
10023809431	NM_004418	DUSP2	DUSP2,PAC1,PAC-1
10023809434	NM_016451	COPB1	COPB,DKFZp761K102
10023809438	Contig52635_RC	ZNF148	ZNF148,BERF-1,BFCOL1,ZBP-89,ZFP148,pHZ-52,HT-BETA
10023809439	NM_006089	SCML2	SCML2
10023809440	Contig48208_RC	ITPRIPL2
10023809441	NM_017425	SPA17	SPA17,SP17,SP17-1
10023809442	NM_018086	FIGN	FIGN
10023809444	AF118274	SLC45A1	SLC45A1,DNB5,KIAA0458
10023809445	Contig67174_RC	CASC5	CASC5,D40,AF15Q14,KIAA1570
10023809450	Contig26616_RC
10023809459	NM_005218	DEFB1	DEFB1,BD1,HBD1,DEFB-1,DEFB101,MGC51822
10023809460	NM_006480	RGS14	RGS14
10023809462	NM_018557	LRP1B	LRP1B,LRPDIT,LRP-DIT
10023809463	AL133033	MED13L	THRAP2,MED13L,FLJ21627,KIAA1025,TRAP240L,PROSIT240,DKFZp781D0112
10023809468	Contig37609_RC		SETBP1,SEB,KIAA0437
10023809471	Contig37610_RC		SMC6L1,SMC6,FLJ22116
10023809477	NM_006860	RABL4	RABL4,RAYL
10023809478	NM_002185	IL7R	IL7R,CD127,CDW127,IL-7R-alpha
10023809484	NM_003172	SURF1	SURF1
10023809487	NM_004082	DCTN1	DCTN1,P135,DP-150,DAP-150
10023809492	NM_003174	SVIL	SVIL,DKFZp686A17191
10023809493	D42046	DNA2	DNA2L,FLJ10063,KIAA0083
10023809494	NM_006520	DYNLT3	DYNLT3,TCTE1L,TCTEX1L
10023809495	NM_006870	DSTN	DSTN,ADF,ACTDP,bA462D18.2
10023809498	Contig6882	LITAF	LITAF,PIG7,CMT1C,SIMPLE,TP53I7,FLJ38636,MGC116698,MGC116700,MGC116701,MGC125274,MGC125275,MGC125276
10023809501	NM_013399	C16orf5	C16orf5,I1,CDIP
10023809503	NM_013244	MGAT4C	GNTIVH,HGNT-IV-H
[truncated: 38,639 more rows]
